# Supplementary material for: Selective vulnerability of the aging cholinergic system to amyloid pathology revealed by induced APP overexpression
Source: J Neuroinflammation. 2026 Jan 7;23:39. doi: 10.1186/s12974-025-03682-2 (PMC12849525; doi:10.1186/s12974-025-03682-2)
Supplement: Supplementary file 3 — Supplementary Material 3. [file 12974_2025_3682_MOESM3_ESM.xlsx]

## Sheet: Description
This file contains genes differentially expressed in association with sex, age, mutant APP expression, and the age × APP interaction. Analyses were performed by comparing brain transcriptomes of APP 6→18mo, APP 12→24mo, and age-matched control mice. A false discovery rate (FDR) threshold of 0.05 was applied.

## Sheet: Sex_Male_vs_Female
EnsemblID	EntrezID	Symbol	GeneName	baseMean	log2FoldChange	lfcSE	stat	pvalue	padj
ENSMUSG00000069049	26908	Eif2s3y	eukaryotic translation initiation factor 2, subunit 3, structural gene Y-linked	1213.55520606521	10.6378486277682	0.439709149362352	24.1929208050248	2.64115348190315e-129	4.39989758550245e-125
ENSMUSG00000069045	26900	Ddx3y	DEAD (Asp-Glu-Ala-Asp) box polypeptide 3, Y-linked	1296.99259313078	10.5091567574499	0.452404117532863	23.229578047964	2.28854333557267e-119	1.90624217136525e-115
ENSMUSG00000086503	213742	Xist	inactive X specific transcripts	17622.1830062751	-10.6772719760586	0.467195211033869	-22.8539842102204	1.33397902299729e-115	7.40758551470394e-112
ENSMUSG00000056673	20592	Kdm5d	lysine (K)-specific demethylase 5D	619.309026002021	10.5140149046335	0.599308481751114	17.5435776812514	6.65993729819988e-69	2.7736973862678e-65
ENSMUSG00000068457	22290	Uty	ubiquitously transcribed tetratricopeptide repeat gene, Y chromosome	338.10975941071	10.2581857270403	0.733349232309357	13.988131813729	1.84186875641913e-44	6.13673832263727e-41
ENSMUSG00000087174	71445	5530601H04Rik	RIKEN cDNA 5530601H04 gene	688.931831146391	-0.455555897627213	0.055312029276015	-8.236108918621	1.77901984093798e-16	4.93944858836431e-13
ENSMUSG00000037369	22289	Kdm6a	lysine (K)-specific demethylase 6A	1306.36595860993	-0.42969924573431	0.065086810524223	-6.60194042807476	4.05810593004946e-11	9.65771238409915e-08
ENSMUSG00000031226	67683	Pbdc1	polysaccharide biosynthesis domain containing 1	413.468513205014	-0.37666977071216	0.0700333303464203	-5.37843579405635	7.51357676691765e-08	0.000156460844200101
ENSMUSG00000045912	237397	C2cd4c	C2 calcium-dependent domain containing 4C	264.505174277131	-0.461938982697886	0.0915925570007657	-5.04341179921448	4.57303610205688e-07	0.000846468982490728
ENSMUSG00000025332	20591	Kdm5c	lysine (K)-specific demethylase 5C	1698.09936501084	-0.417993817825371	0.088482304188426	-4.72403857086767	2.31206535864387e-06	0.00363103268757115
ENSMUSG00000039765	231214	Cc2d2a	coiled-coil and C2 domain containing 2A	1155.10378981456	0.194371137323908	0.0412095653296757	4.71665099519839	2.39758446264978e-06	0.00363103268757115
ENSMUSG00000061808	22139	Ttr	transthyretin	16076.0220941193	1.03559788733097	0.220446738610686	4.69772378515363	2.63076873281836e-06	0.00365216469333509
ENSMUSG00000075014	NA	NA	NA	58.5723759971838	4.15576456896198	0.910227167530134	4.56563451104023	4.97985753952453e-06	0.00521160031680771
ENSMUSG00000061455	67727	Stx17	syntaxin 17	975.052232996141	0.266062394141359	0.0581360671467811	4.57654614767128	4.72715468710772e-06	0.00521160031680771
ENSMUSG00000028859	12986	Csf3r	colony stimulating factor 3 receptor (granulocyte)	348.864044514937	-0.576048444764214	0.125343136267572	-4.59577175039336	4.31150466248482e-06	0.00521160031680771
ENSMUSG00000030878	12585	Cdr2	cerebellar degeneration-related 2	626.349986674278	0.354916707801028	0.0777548625464101	4.56455964524645	5.00543880598615e-06	0.00521160031680771
ENSMUSG00000001827	14275	Folr1	folate receptor 1 (adult)	107.809892449381	0.876524590171227	0.196083884015894	4.470151101761	7.81643556855379e-06	0.00723411111869654
ENSMUSG00000036169	66042	Sostdc1	sclerostin domain containing 1	108.57999975203	0.916475740482194	0.204937766834317	4.47197095312903	7.75019564856691e-06	0.00723411111869654
ENSMUSG00000034795	108811	Ccdc122	coiled-coil domain containing 122	75.2626684033354	0.551022468304223	0.123595572760727	4.45827027616084	8.26236816037893e-06	0.00724435743072382
ENSMUSG00000024300	17916	Myo1f	myosin IF	180.658461775441	-0.678533452812313	0.152633093823203	-4.44551987918339	8.76795721589591e-06	0.0073032699629805
ENSMUSG00000015852	80891	Fcrls	Fc receptor-like S, scavenger receptor	911.308236354253	-0.539719736174736	0.124644091435962	-4.33008680922532	1.49050572270231e-05	0.0106079378468058
ENSMUSG00000050335	16854	Lgals3	lectin, galactose binding, soluble 3	111.811044080904	-0.789133754203455	0.182476505280461	-4.32457730922993	1.52824604311987e-05	0.0106079378468058
ENSMUSG00000047766	102747	Lrrc49	leucine rich repeat containing 49	2340.21645393046	0.185718094146713	0.0427113918317436	4.34820983774838	1.37253253031499e-05	0.0106079378468058
ENSMUSG00000051107	NA	NA	NA	679.592874996049	-0.319005391067856	0.073509711165725	-4.33963602915906	1.42718900387205e-05	0.0106079378468058
ENSMUSG00000040229	23890	Gpr34	G protein-coupled receptor 34	536.99591034418	-0.574838197017517	0.13322678627159	-4.31473439467103	1.59794908232652e-05	0.010648093504991
ENSMUSG00000021238	104776	Aldh6a1	aldehyde dehydrogenase family 6, subfamily A1	2376.42369844904	0.196024614988289	0.0455584400884332	4.3027069102407	1.68723980139627e-05	0.010810664558254
ENSMUSG00000047230	12738	Cldn2	claudin 2	82.097729297859	0.913385112306026	0.213878047776643	4.27058841148527	1.94957914630272e-05	0.0120289033326878
ENSMUSG00000035150	26905	Eif2s3x	eukaryotic translation initiation factor 2, subunit 3, structural gene X-linked	205.065556177878	-0.544705250928954	0.1281677783013	-4.24993908881254	2.13828655e-05	0.0127220412987321
ENSMUSG00000031303	270672	Map3k15	mitogen-activated protein kinase kinase kinase 15	91.0651059986485	0.555491488149019	0.131425145730906	4.22667583938917	2.37168949462016e-05	0.0136241294106473
ENSMUSG00000020183	70574	Cpm	carboxypeptidase M	474.718181982151	0.275451188202045	0.0653116632829514	4.21748849066514	2.47038424750511e-05	0.0137180437263959
ENSMUSG00000006219	74202	Fblim1	filamin binding LIM protein 1	61.4739939459152	-0.630167503941359	0.150347132582522	-4.19141684391936	2.7721779463598e-05	0.0148973265833574
ENSMUSG00000025473	11501	Adam8	a disintegrin and metallopeptidase domain 8	161.963951459147	-0.511145572842009	0.122225993795998	-4.18197109278687	2.88992719944253e-05	0.0150447803798478
ENSMUSG00000051048	320452	P4ha3	procollagen-proline, 2-oxoglutarate 4-dioxygenase (proline 4-hydroxylase), alpha polypeptide III	139.866476468676	-0.526412552559373	0.126300423639713	-4.16793972173068	3.07365185064816e-05	0.0155163533878629
ENSMUSG00000033633	353287	Clec18a	C-type lectin domain family 18, member A	188.805674147224	-0.586453235052134	0.141052146692622	-4.15770513815803	3.21460571285206e-05	0.0156503345623807
ENSMUSG00000041378	12741	Cldn5	claudin 5	436.771354264761	-0.366280720500413	0.0882064726188251	-4.15253789915459	3.28808277617699e-05	0.0156503345623807
ENSMUSG00000068735	277414	Trp53i11	transformation related protein 53 inducible protein 11	1281.0261061309	-0.325387271410578	0.0787196768169754	-4.13349348685855	3.57290425689203e-05	0.0159701974835544
ENSMUSG00000000339	66368	Rtca	RNA 3'-terminal phosphate cyclase	675.499492926272	0.239502019096461	0.058004348953262	4.12903555368657	3.64288075139604e-05	0.0159701974835544
ENSMUSG00000096780	NA	NA	NA	829.564113227735	-0.487818739504225	0.117921020845966	-4.13682595354595	3.52143002232151e-05	0.0159701974835544
ENSMUSG00000019232	71760	Etnppl	ethanolamine phosphate phospholyase	1237.44600272863	0.542818444744456	0.131676989973954	4.12234852005524	3.75029221820072e-05	0.0160195174520528
ENSMUSG00000023074	70380	Mospd1	motile sperm domain containing 1	296.930629182303	0.259306638771185	0.0641741362475239	4.04067205160382	5.32982467475683e-05	0.0211403688706605
ENSMUSG00000020484	22433	Xbp1	X-box binding protein 1	1980.16150313671	-0.22364873253005	0.055243513731032	-4.04841613838946	5.15654037832709e-05	0.0211403688706605
ENSMUSG00000023272	76737	Creld2	cysteine-rich with EGF-like domains 2	364.688202481531	-0.32752204048333	0.0810085939162796	-4.04305302252026	5.2759683577972e-05	0.0211403688706605
ENSMUSG00000032705	97827	Exd2	exonuclease 3'-5' domain containing 2	2656.21463118496	-0.255295123536257	0.0632991048196322	-4.03315535446683	5.50328706959436e-05	0.0213207579749704
ENSMUSG00000037306	230815	Man1c1	mannosidase, alpha, class 1C, member 1	906.13487155727	-0.306606852258608	0.0761870280970272	-4.02439706491939	5.71214714815875e-05	0.0216269680320856
ENSMUSG00000027322	20612	Siglec1	sialic acid binding Ig-like lectin 1, sialoadhesin	28.08485403295	-0.926868903491939	0.233081200228425	-3.97659228879714	6.99098746862868e-05	0.0243770147934897
ENSMUSG00000017723	67701	Wfdc2	WAP four-disulfide core domain 2	20.5925988721737	0.995787982345237	0.250594059333506	3.97370945262505	7.07618748338188e-05	0.0243770147934897
ENSMUSG00000085873	NA	NA	NA	116.323854568951	0.538811147399399	0.135515945501348	3.97599814107512	7.00846725609969e-05	0.0243770147934897
ENSMUSG00000063157	12991	Csn2	casein beta	80.0900034636273	5.0900013833429	1.27587173630525	3.98943031537234	6.62321727693246e-05	0.0243770147934897
ENSMUSG00000057181	70591	5730455P16Rik	RIKEN cDNA 5730455P16 gene	2394.76123691865	0.216529725352465	0.0545336865253047	3.97056826979763	7.17014061396841e-05	0.0243770147934897
ENSMUSG00000031304	16186	Il2rg	interleukin 2 receptor, gamma chain	22.7315830021267	-0.912105788723018	0.230909069049363	-3.95006481329684	7.81300335321111e-05	0.0256931520774535
ENSMUSG00000042286	192187	Stab1	stabilin 1	493.844381934579	-0.334365245352731	0.0846825538272151	-3.94845490884657	7.86572276817414e-05	0.0256931520774535
ENSMUSG00000015340	13058	Cybb	cytochrome b-245, beta polypeptide	99.0739390347726	-1.01169288710365	0.258568115384568	-3.91267456004372	9.12795112511761e-05	0.0292427957294874
ENSMUSG00000034533	20264	Scn10a	sodium channel, voltage-gated, type X, alpha	23.4270832216457	1.04842280522025	0.268410593487162	3.90604108280247	9.38205678113424e-05	0.0294897516824368
ENSMUSG00000047976	16485	Kcna1	potassium voltage-gated channel, shaker-related subfamily, member 1	6837.76322152643	0.216465535968748	0.0558236533062806	3.87766695922056	0.000105462950749642	0.0325353203062644
ENSMUSG00000023367	66058	Tmem176a	transmembrane protein 176A	477.75199120937	-0.384584608782284	0.0994268867159426	-3.86801419098057	0.000109725280720194	0.0332347900275949
ENSMUSG00000038526	23831	Car14	carbonic anhydrase 14	554.376052129107	0.294475601907411	0.0764033337641074	3.85422451350872	0.000116097023962308	0.033930882845405
ENSMUSG00000036905	12260	C1qb	complement component 1, q subcomponent, beta polypeptide	2391.48314614074	-0.425296392538865	0.110287879270829	-3.85623873947637	0.000115145037239317	0.033930882845405
ENSMUSG00000032397	66131	Tipin	timeless interacting protein	408.10636744266	0.260858836603096	0.0687722726547271	3.79308152157112	0.000148789282157259	0.0427358733009961
ENSMUSG00000074892	93961	B3galt5	UDP-Gal:betaGlcNAc beta 1,3-galactosyltransferase, polypeptide 5	2366.37557832077	0.259707510692564	0.0687201134300561	3.77920666497294	0.000157328809527128	0.0444227226764818
ENSMUSG00000030450	18431	Oca2	oculocutaneous albinism II	21.3356325660695	0.950827377808718	0.252192625727012	3.77024258765579	0.000163088941937273	0.0447934631091505
ENSMUSG00000018648	56405	Dusp14	dual specificity phosphatase 14	1052.5999774136	-0.301822305796089	0.0800839818007713	-3.76882241628477	0.000164019523960513	0.0447934631091505
ENSMUSG00000049353	74023	Rd3	retinal degeneration 3	17.9870054825631	0.981961689034799	0.262114621823763	3.74630641435577	0.000179457371365754	0.0467121929622202
ENSMUSG00000030579	22177	Tyrobp	TYRO protein tyrosine kinase binding protein	980.043727495886	-0.479017799537202	0.127736000710944	-3.75006103894845	0.000176791531188217	0.0467121929622202
ENSMUSG00000021342	19109	Prl	prolactin	52.3357631729195	-6.22278963175372	1.65842215214442	-3.75223499258458	0.000175265060632662	0.0467121929622202
ENSMUSG00000036887	12259	C1qa	complement component 1, q subcomponent, alpha polypeptide	2300.71020645748	-0.388969576376843	0.104423501295976	-3.72492371496293	0.000195374294768517	0.0500729288699803
ENSMUSG00000034613	319468	Ppm1h	protein phosphatase 1H (PP2C domain containing)	1619.24226709136	-0.238484934447255	0.0642592139399985	-3.71129554541296	0.000206201180888616	0.0520470526124765
ENSMUSG00000016194	15483	Hsd11b1	hydroxysteroid 11-beta dehydrogenase 1	493.705437119865	0.379862830186976	0.102881505308884	3.69223631639628	0.000222290765229519	0.0541048463113483
ENSMUSG00000000787	13205	Ddx3x	DEAD/H (Asp-Glu-Ala-Asp/His) box polypeptide 3, X-linked	7666.45347103547	-0.252725154357882	0.0683570423173505	-3.6971341326413	0.000218047145739737	0.0541048463113483
ENSMUSG00000086370	78878	Ftx	Ftx transcript, Xist regulator (non-protein coding)	2209.83365404939	-0.333754381145534	0.0904439777492073	-3.690178046691	0.000224097148417254	0.0541048463113483
ENSMUSG00000031389	171207	Arhgap4	Rho GTPase activating protein 4	177.348111623884	-0.330846678968073	0.0901381003195618	-3.67044210822217	0.000242131306590217	0.0558366257581999
ENSMUSG00000028364	21923	Tnc	tenascin C	96.1158008984242	-0.530526113406384	0.144779515224024	-3.66437277114431	0.000247945451680003	0.0558366257581999
ENSMUSG00000025232	15211	Hexa	hexosaminidase A	1682.78655082165	-0.250694945612958	0.0682706831155586	-3.67207319705031	0.000240590745463464	0.0558366257581999
ENSMUSG00000018774	12514	Cd68	CD68 antigen	539.623407120024	-0.531479352302261	0.144988458083867	-3.6656666284073	0.000246695121104381	0.0558366257581999
ENSMUSG00000039982	207521	Dtx4	deltex 4 homolog (Drosophila)	1140.25389619519	-0.266624996405024	0.072763134752998	-3.66428683027622	0.000248028711573731	0.0558366257581999
ENSMUSG00000020949	30795	Fkbp3	FK506 binding protein 3	2253.11734158097	0.181442383726151	0.049632938110644	3.65568492684579	0.000256496228747058	0.0569729423292966
ENSMUSG00000023886	64074	Smoc2	SPARC related modular calcium binding 2	269.261468621477	-0.567358620793935	0.155623866043647	-3.6457044489231	0.000266660311581625	0.0584512385610301
ENSMUSG00000042851	78751	Zc3h6	zinc finger CCCH type containing 6	636.910088071222	0.255770386149425	0.0705397434901864	3.62590468145108	0.000287951563576228	0.0607213303495745
ENSMUSG00000020723	54377	Cacng4	calcium channel, voltage-dependent, gamma subunit 4	675.963780244266	-0.305463885551301	0.0842022962291671	-3.62773818804113	0.000285914969032263	0.0607213303495745
ENSMUSG00000058070	68519	Eml1	echinoderm microtubule associated protein like 1	1846.7885012616	-0.167290226427821	0.0461278737503186	-3.62666242396801	0.000287108247647308	0.0607213303495745
ENSMUSG00000026628	11910	Atf3	activating transcription factor 3	57.6229692543601	-0.761383469281251	0.210921971709523	-3.60978736880864	0.000306448106565089	0.0638139875908478
ENSMUSG00000019230	16876	Lhx9	LIM homeobox protein 9	234.667489143698	0.531623183607329	0.147408807694632	3.60645467473439	0.000310409048433989	0.0638407942945904
ENSMUSG00000024672	109225	Ms4a7	membrane-spanning 4-domains, subfamily A, member 7	28.9652829831743	-1.12699371997193	0.314533539556187	-3.58306373801069	0.000339587703533249	0.0689901408922
ENSMUSG00000026051	78896	1500015O10Rik	RIKEN cDNA 1500015O10 gene	183.41385651894	0.617723638441103	0.173487931682788	3.5606144614749	0.000369987986684773	0.071670114769554
ENSMUSG00000037400	76295	Atp11b	ATPase, class VI, type 11B	4527.3449000679	0.213087805178241	0.0597655900139388	3.56539281430241	0.000363311622998322	0.071670114769554
ENSMUSG00000063455	330286	D630045J12Rik	RIKEN cDNA D630045J12 gene	1455.22639418616	-0.209194556195882	0.0587241163420933	-3.56232786845583	0.000367580915575674	0.071670114769554
ENSMUSG00000030199	14011	Etv6	ets variant gene 6 (TEL oncogene)	460.237758029821	-0.277305159520565	0.0777342308235914	-3.56734937211736	0.000360610544544084	0.071670114769554
ENSMUSG00000020150	14431	Gamt	guanidinoacetate methyltransferase	238.615168873221	-0.298017905882927	0.0838269243378835	-3.55515734636401	0.000377752956910252	0.0723331782662976
ENSMUSG00000032246	75600	Calml4	calmodulin-like 4	59.6796369383621	0.734453287005733	0.206947757991255	3.54897919230789	0.000386727638332567	0.0732101787157072
ENSMUSG00000029771	27056	Irf5	interferon regulatory factor 5	143.357482600126	-0.365482852413736	0.103558743406868	-3.52923220570382	0.000416767268104775	0.0775806606130896
ENSMUSG00000018008	72318	Cyth4	cytohesin 4	486.900063843111	-0.353981391778069	0.100342341779093	-3.52773700017259	0.000419128366359209	0.0775806606130896
ENSMUSG00000016256	64138	Ctsz	cathepsin Z	1699.43246726574	-0.309582078874321	0.0879952117816862	-3.51816959816388	0.000434534553171212	0.0786838165356438
ENSMUSG00000037490	353169	Slc2a12	solute carrier family 2 (facilitated glucose transporter), member 12	160.295111009697	0.444670087699285	0.126352612429935	3.51927893810556	0.000432721486937675	0.0786838165356438
ENSMUSG00000030337	22317	Vamp1	vesicle-associated membrane protein 1	8013.69987946238	0.379223002615482	0.108202888287769	3.50474011014316	0.000457053214516867	0.0810005266025158
ENSMUSG00000040010	20539	Slc7a5	solute carrier family 7 (cationic amino acid transporter, y+ system), member 5	1245.2721728815	-0.243341532861765	0.0693856028442753	-3.50708969709329	0.000453036411106645	0.0810005266025158
ENSMUSG00000026656	14130	Fcgr2b	Fc receptor, IgG, low affinity IIb	210.214490735414	-0.468734212331807	0.134378359486379	-3.48816739632336	0.000486343489661417	0.0815163404879025
ENSMUSG00000029371	20311	Cxcl5	chemokine (C-X-C motif) ligand 5	56.8028154370148	-0.717175277675793	0.20569863144612	-3.48653402618114	0.000489323131567936	0.0815163404879025
ENSMUSG00000034930	20166	Rtkn	rhotekin	461.811788760463	0.243646825822542	0.0698270283343418	3.48929106156324	0.000484303500335543	0.0815163404879025
ENSMUSG00000048108	319776	Tmem72	transmembrane protein 72	58.7727752332092	0.944171505377084	0.270654931490859	3.48846961766508	0.000485794027102851	0.0815163404879025
ENSMUSG00000022759	74685	4930451C15Rik	RIKEN cDNA 4930451C15 gene	54.1932351029919	0.659556878011733	0.188565160113897	3.49776638278963	0.00046917191126047	0.0815163404879025
ENSMUSG00000047259	17202	Mc4r	melanocortin 4 receptor	70.5377806498198	0.565946518395173	0.162050517452366	3.49240796816048	0.000478686519389052	0.0815163404879025
ENSMUSG00000076269	751546	Mir374	microRNA 374	50.0085492597209	-0.524243408169914	0.150960970240483	-3.47270825919301	0.000515235094966544	0.0849831826440362
ENSMUSG00000020080	216019	Hkdc1	hexokinase domain containing 1	249.465890529893	-0.50660793904534	0.146167982061914	-3.46592962356661	0.000528401571517605	0.0863004096069782
ENSMUSG00000091898	21924	Tnnc1	troponin C, cardiac/slow skeletal	97.9772306704002	-0.55808451036074	0.161398134825564	-3.45781263806987	0.000544579972160256	0.0880792015166767
ENSMUSG00000037086	68800	1110059M19Rik	RIKEN cDNA 1110059M19 gene	38.2082149725613	1.04466420017635	0.30255307850197	3.45282951787764	0.000554739476017938	0.0885212814134162
ENSMUSG00000097877	NA	NA	NA	225.595694508147	0.391245567140552	0.113362553371342	3.45127694732623	0.000557940725638316	0.0885212814134162
ENSMUSG00000026495	68226	Efcab2	EF-hand calcium binding domain 2	348.765110531133	0.319903899946848	0.0929748235305306	3.44075834509973	0.000580086364393814	0.0885346336931591
ENSMUSG00000068240	22186	Uba52	ubiquitin A-52 residue ribosomal protein fusion product 1	13.0324044863992	-3.08339356613277	0.896684210920448	-3.43866160302707	0.000584597497223573	0.0885346336931591
ENSMUSG00000042213	67492	Zfand4	zinc finger, AN1-type domain 4	206.160779189694	0.290419686225152	0.0844511426764267	3.43890771659409	0.000584066298035681	0.0885346336931591
ENSMUSG00000074794	105171	Arrdc3	arrestin domain containing 3	1884.27616578211	0.175009729750697	0.0508915888317148	3.43887337315031	0.000584140396215823	0.0885346336931591
ENSMUSG00000022512	12737	Cldn1	claudin 1	85.4543136924439	0.618862577474064	0.179714422073406	3.44358883574343	0.000574047970267562	0.0885346336931591
ENSMUSG00000012520	18935	Phox2b	paired-like homeobox 2b	24.8573333896124	1.55863918097415	0.453749704613393	3.43501971489361	0.000592510721420813	0.0889246496229668
ENSMUSG00000050989	74777	Sepn1	selenoprotein N, 1	845.279050989461	-0.311151588505662	0.0907316369497429	-3.42936156522793	0.000605002977464388	0.0899887910855289
ENSMUSG00000046329	66972	Slc25a23	solute carrier family 25 (mitochondrial carrier; phosphate carrier), member 23	7841.57218204327	-0.172901265898464	0.0504934088583799	-3.42423436657652	0.000616534253304302	0.0908924258920033
ENSMUSG00000072845	194597	Tmprss11a	transmembrane protease, serine 11a	16.7448845268379	1.09615724729031	0.321621460222604	3.40822172292741	0.000653877404757966	0.0942820033314207
ENSMUSG00000004056	11652	Akt2	thymoma viral proto-oncogene 2	1015.08621593919	-0.212382244755711	0.0623136181502243	-3.40827977993037	0.000653738289515382	0.0942820033314207
ENSMUSG00000092341	72289	Malat1	metastasis associated lung adenocarcinoma transcript 1 (non-coding RNA)	50021.8156630861	0.248188403165277	0.0728438867446825	3.40712740981513	0.000656504735364956	0.0942820033314207
ENSMUSG00000042208	71675	0610010F05Rik	RIKEN cDNA 0610010F05 gene	1424.87218953972	0.163412472003533	0.0480803846724279	3.39873470474214	0.000676983489633647	0.0963920337932216
ENSMUSG00000079293	56644	Clec7a	C-type lectin domain family 7, member a	205.078295244192	-0.974576880130056	0.288010689311585	-3.38382190765047	0.000714843547008669	0.0997904505037231
ENSMUSG00000097098	319983	9330111N05Rik	RIKEN cDNA 9330111N05 gene	67.3082045689546	0.725257564108354	0.214427475182903	3.38229773721731	0.000718821901701589	0.0997904505037231
ENSMUSG00000049382	16691	Krt8	keratin 8	10.5766087358195	1.20486714760947	0.356121487189594	3.38330370660283	0.000716193842457095	0.0997904505037231
ENSMUSG00000093226	NA	NA	NA	93.0769587935349	0.435623798140416	0.129312449505506	3.3687692082723	0.000755046224273713	0.103953016943602
ENSMUSG00000080921	NA	NA	NA	23.5800934091025	-3.7224906935206	1.1070073364723	-3.36266126779527	0.000771950221076809	0.105409169941955
ENSMUSG00000024887	54447	Asah2	N-acylsphingosine amidohydrolase 2	675.890227293357	0.355151879989256	0.105885360900232	3.35411691446082	0.000796187143382212	0.107834809931742
ENSMUSG00000037355	71101	Uvssa	UV stimulated scaffold protein A	707.551423529186	0.268078726727737	0.0801258146265114	3.34572232403909	0.000820685369539371	0.108287489711799
ENSMUSG00000032586	22036	Traip	TRAF-interacting protein	377.77782237804	-0.388610717857997	0.116087859050455	-3.34755693693253	0.000815272385871353	0.108287489711799
ENSMUSG00000020173	12808	Cobl	cordon-bleu WH2 repeat	1507.03454234396	-0.281506742369814	0.0841803802514031	-3.34408969796881	0.000825530415595085	0.108287489711799
ENSMUSG00000022425	18606	Enpp2	ectonucleotide pyrophosphatase/phosphodiesterase 2	13302.5650123711	0.390935041270204	0.116855249987004	3.34546407896677	0.000821449987297551	0.108287489711799
ENSMUSG00000064329	20265	Scn1a	sodium channel, voltage-gated, type I, alpha	5459.71727037778	0.331738191943404	0.0996362828593105	3.32949185199762	0.000870046098374798	0.111493061175583
ENSMUSG00000053004	15465	Hrh1	histamine receptor H1	320.862444672882	-0.34048275567563	0.102201866864358	-3.33147295760769	0.000863876929465658	0.111493061175583
ENSMUSG00000024737	65221	Slc15a3	solute carrier family 15, member 3	90.3313350190474	-0.62705733463873	0.188094141228657	-3.3337419791106	0.000856861032931609	0.111493061175583
ENSMUSG00000022817	16419	Itgb5	integrin beta 5	1422.81134965711	-0.220705654336072	0.0663485794994054	-3.32645636125563	0.000879577912633967	0.111854110279155
ENSMUSG00000004677	17925	Myo9b	myosin IXb	2715.80040553606	-0.183323947033861	0.0551542015227198	-3.32384373216507	0.000887859315635658	0.112051881357382
ENSMUSG00000015652	70358	Steap1	six transmembrane epithelial antigen of the prostate 1	34.2359191396949	0.86194118230128	0.259528252086744	3.3211844004297	0.000896362935065152	0.112274512295116
ENSMUSG00000039753	242960	Fbxl5	F-box and leucine-rich repeat protein 5	3202.65392019156	0.16338748446466	0.0492939899816932	3.3145518251888	0.000917901628563036	0.113908420699649
ENSMUSG00000020571	71853	Pdia6	protein disulfide isomerase associated 6	2622.35666293133	-0.191395889664395	0.0577864786522579	-3.3121223879406	0.000925910298001832	0.113908420699649
ENSMUSG00000062526	225651	Mppe1	metallophosphoesterase 1	302.949192621303	0.232150459627368	0.0701167458548377	3.31091320335926	0.000929920476328249	0.113908420699649
ENSMUSG00000041380	15560	Htr2c	5-hydroxytryptamine (serotonin) receptor 2C	1696.94473010676	0.375845347298412	0.113653228327955	3.30694827439377	0.000943183063349981	0.114689683593776
ENSMUSG00000084989	381284	E030010N08Rik	RIKEN cDNA E030010N08 gene	43.5426512736826	0.675562533645652	0.204817551331172	3.29836251461344	0.000972504914779505	0.117398256342839
ENSMUSG00000029925	21391	Tbxas1	thromboxane A synthase 1, platelet	139.467794641948	-0.383174289847071	0.116357005638775	-3.29309170293208	0.000990921490696309	0.118184118915655
ENSMUSG00000030862	55987	Cpxm2	carboxypeptidase X 2 (M14 family)	86.4263920229467	-0.516489138450607	0.156942649665242	-3.29094187942077	0.000998525413671461	0.118184118915655
ENSMUSG00000000290	16414	Itgb2	integrin beta 2	334.495972307088	-0.410053659843657	0.124694962233	-3.28845410031438	0.0010073920935244	0.118184118915655
ENSMUSG00000058626	268958	Capn11	calpain 11	45.1921632635047	2.15825159143682	0.656057247025223	3.28973058558995	0.0010028335152394	0.118184118915655
ENSMUSG00000040613	11810	Apobec1	apolipoprotein B mRNA editing enzyme, catalytic polypeptide 1	108.181392884345	-0.509360639529107	0.155211000206204	-3.28173028234083	0.00103172240996107	0.120192053339451
ENSMUSG00000043192	NA	NA	NA	47.7061969266538	-0.761945995818538	0.232651445092963	-3.2750537849188	0.00105641858512601	0.122214425066766
ENSMUSG00000040410	269514	Fbxl4	F-box and leucine-rich repeat protein 4	636.286301267136	0.201617336091856	0.0616552136370114	3.2700776495376	0.00107517966152645	0.122896924484023
ENSMUSG00000029810	65963	Tmem176b	transmembrane protein 176B	1064.37884750252	-0.289911832946938	0.0886694398612399	-3.26958006502156	0.00107707251183548	0.122896924484023
ENSMUSG00000006442	20810	Srm	spermidine synthase	691.541262578146	-0.215441779062293	0.0660557697428262	-3.26151341360593	0.00110819189344554	0.125587542536798
ENSMUSG00000020396	380684	Nefh	neurofilament, heavy polypeptide	3111.76194636937	0.373145019813973	0.114477479062066	3.25954958889046	0.00111589271174497	0.125605788411888
ENSMUSG00000056529	19204	Ptafr	platelet-activating factor receptor	53.5777360763976	-0.527209185716392	0.162129745364984	-3.25177335306083	0.00114687434955191	0.127074430783718
ENSMUSG00000025132	192662	Arhgdia	Rho GDP dissociation inhibitor (GDI) alpha	5434.71922303102	-0.154599780980366	0.0475547302984195	-3.25098639000176	0.0011500536292727	0.127074430783718
ENSMUSG00000024008	240058	Cpne5	copine V	1393.27781627259	-0.274398660483725	0.0844160972804074	-3.25054899863763	0.00115182418202421	0.127074430783718
ENSMUSG00000021895	71704	Arhgef3	Rho guanine nucleotide exchange factor (GEF) 3	2002.71714603767	0.170536135903844	0.0526196758166691	3.24091954686313	0.00119144804650289	0.130429671177873
ENSMUSG00000032350	14629	Gclc	glutamate-cysteine ligase, catalytic subunit	1871.37905059343	0.155244702983012	0.047951036849583	3.23756717649291	0.00120553553780826	0.130429671177873
ENSMUSG00000021262	14026	Evl	Ena-vasodilator stimulated phosphoprotein	1461.74729946123	-0.147383297807362	0.0455234837713544	-3.23752238619537	0.00120572479508929	0.130429671177873
ENSMUSG00000026319	227446	2310035C23Rik	RIKEN cDNA 2310035C23 gene	2244.78763196588	0.130596437198124	0.0404959646065149	3.22492471699549	0.00126005798896224	0.135209462355775
ENSMUSG00000028180	53861	Zranb2	zinc finger, RAN-binding domain containing 2	8481.7537334609	0.145746337164714	0.0452130578475897	3.22354523456511	0.00126614299342703	0.135209462355775
ENSMUSG00000084843	NA	NA	NA	44.0317842132529	0.721621089640003	0.224435462120939	3.21527214469856	0.00130320908358379	0.137406076730521
ENSMUSG00000037996	76376	Slc24a2	solute carrier family 24 (sodium/potassium/calcium exchanger), member 2	15587.2050126176	0.28358079991211	0.0881804185861355	3.21591578333353	0.00130028984162141	0.137406076730521
ENSMUSG00000018920	66102	Cxcl16	chemokine (C-X-C motif) ligand 16	91.1410836972993	-0.687244091021669	0.213925556055574	-3.212538528324	0.00131567500316055	0.137847986651896
ENSMUSG00000071350	239122	Setdb2	SET domain, bifurcated 2	175.822727626633	0.273598277177388	0.0852136061833657	3.21073464006029	0.00132396131432869	0.137849197096261
ENSMUSG00000021775	353187	Nr1d2	nuclear receptor subfamily 1, group D, member 2	3595.26389492356	0.145387117991842	0.0453423275626489	3.20643261621191	0.00134391776073165	0.139057925316947
ENSMUSG00000005899	77626	Smpd4	sphingomyelin phosphodiesterase 4	2564.77090802005	-0.220409811903374	0.0688654430408518	-3.20058656665614	0.00137148164592718	0.141034029256178
ENSMUSG00000021224	18222	Numb	numb gene homolog (Drosophila)	1340.68810504794	-0.163268798018736	0.0511684050792782	-3.19081272448837	0.00141873209380907	0.144997901538437
ENSMUSG00000004328	53417	Hif3a	hypoxia inducible factor 3, alpha subunit	273.553362296562	0.603062444816765	0.189267276245031	3.18630064732385	0.00144104761488982	0.146380562295424
ENSMUSG00000015937	26914	H2afy	H2A histone family, member Y	2148.08714389356	-0.149414037777177	0.0469291922738955	-3.18381865396582	0.00145346038506118	0.146423190434681
ENSMUSG00000040490	70530	Lrfn2	leucine rich repeat and fibronectin type III domain containing 2	331.609027159148	-0.350459858882018	0.110113728710025	-3.18270812357036	0.00145904613795288	0.146423190434681
ENSMUSG00000097284	NA	NA	NA	94.6619611434114	0.367414995314422	0.115569205314368	3.17917731038291	0.00147693715216729	0.147331113879969
ENSMUSG00000089706	NA	NA	NA	206.369818321239	-0.391866384583357	0.123357617002107	-3.17666954101962	0.00148976683322209	0.147726343301469
ENSMUSG00000061132	17060	Blnk	B cell linker	217.334151256647	-0.321794062781273	0.101365555445889	-3.17458984332259	0.00150048431412689	0.147908687509112
ENSMUSG00000026069	17082	Il1rl1	interleukin 1 receptor-like 1	11.2270793794614	-0.983499833463826	0.310122157285275	-3.17133042692956	0.00151742432090709	0.14794440526073
ENSMUSG00000026395	19264	Ptprc	protein tyrosine phosphatase, receptor type, C	290.634070680326	-0.462817678101868	0.14594844338418	-3.1711039005986	0.00151860815772764	0.14794440526073
ENSMUSG00000041889	77552	Shisa4	shisa homolog 4 (Xenopus laevis)	2273.36544163054	-0.265387421759578	0.0837868050876008	-3.16741307276378	0.00153801683329719	0.1489640838715
ENSMUSG00000058715	14127	Fcer1g	Fc receptor, IgE, high affinity I, gamma polypeptide	408.355966370434	-0.373133685098627	0.117909154798672	-3.16458620821891	0.00155303646659586	0.14954933235272
ENSMUSG00000040586	237222	Ofd1	oral-facial-digital syndrome 1 gene homolog (human)	389.789757220701	0.222413750045164	0.0705889185153135	3.15083096218444	0.00162806685244386	0.151609393755816
ENSMUSG00000028291	433693	Akirin2	akirin 2	1347.67241336685	-0.176540974702348	0.0559100699359896	-3.1575881572759	0.00159080128203768	0.151609393755816
ENSMUSG00000030793	66824	Pycard	PYD and CARD domain containing	82.6037478203629	-0.471910406878169	0.149734509111914	-3.15164760399659	0.00162352081952735	0.151609393755816
ENSMUSG00000070306	270150	Ccdc153	coiled-coil domain containing 153	91.9001839496606	0.675568935256453	0.214388943488036	3.15113701418167	0.00162636176968505	0.151609393755816
ENSMUSG00000020932	14580	Gfap	glial fibrillary acidic protein	16801.6553593685	-0.374195225426204	0.118654701808804	-3.15364852569574	0.00161243154445913	0.151609393755816
ENSMUSG00000001576	67458	Ergic1	endoplasmic reticulum-golgi intermediate compartment (ERGIC) 1	2803.21520058262	-0.141558266535768	0.0449297547192782	-3.15065745228806	0.00162903424469003	0.151609393755816
ENSMUSG00000044583	170743	Tlr7	toll-like receptor 7	149.503278197984	-0.509355597876446	0.162120090594098	-3.14184131041306	0.00167889002808272	0.155381272099056
ENSMUSG00000003283	15162	Hck	hemopoietic cell kinase	79.5110979554797	-0.437408558424908	0.139565102073269	-3.13408260322323	0.00172392319297133	0.157795804789612
ENSMUSG00000016995	17183	Matn4	matrilin 4	231.796408373363	-0.247204790410797	0.0788681386973732	-3.13440629503572	0.00172202242800402	0.157795804789612
ENSMUSG00000031786	330830	Ccdc135	coiled-coil domain containing 135	112.465352554666	0.619481116781522	0.197912646862797	3.1300734268436	0.00174762613813812	0.159091277788213
ENSMUSG00000040287	237611	Stac3	SH3 and cysteine rich domain 3	101.294279326909	-0.451899555245815	0.145019715977307	-3.11612495032418	0.00183244609959877	0.164967804693376
ENSMUSG00000043885	234967	Slc36a4	solute carrier family 36 (proton/amino acid symporter), member 4	2421.21037132744	0.188174527005893	0.0604167386941368	3.11460914761615	0.00184188796884374	0.164967804693376
ENSMUSG00000022831	15163	Hcls1	hematopoietic cell specific Lyn substrate 1	183.608992294275	-0.346552158072185	0.111228464599602	-3.1156787007687	0.00183522113904894	0.164967804693376
ENSMUSG00000027615	12807	Hps3	Hermansky-Pudlak syndrome 3 homolog (human)	719.77143060398	0.158423712673563	0.0510032181849936	3.10615130400096	0.00189539705403973	0.165692266918036
ENSMUSG00000030789	16411	Itgax	integrin alpha X	212.737874784423	-1.09725026392786	0.353288453482434	-3.1058197716683	0.00189752330633801	0.165692266918036
ENSMUSG00000006519	13057	Cyba	cytochrome b-245, alpha polypeptide	227.591243527733	-0.366207443220697	0.117922991102955	-3.10547959982608	0.00189970724421303	0.165692266918036
ENSMUSG00000052387	226025	Trpm3	transient receptor potential cation channel, subfamily M, member 3	1380.20743224597	0.469303405308525	0.150826172402761	3.11155151544464	0.00186106999212431	0.165692266918036
ENSMUSG00000024780	67072	Cdc37l1	cell division cycle 37-like 1	2259.76207699495	0.261295070900669	0.0841163991623401	3.10635112181138	0.00189411659790927	0.165692266918036
ENSMUSG00000046182	269994	Gsg1l	GSG1-like	1491.64359025469	-0.279534753752872	0.0900935745414199	-3.102715761648	0.00191753712644811	0.166376307236974
ENSMUSG00000034659	68539	Tmem109	transmembrane protein 109	1045.24988249668	-0.15729057476534	0.050741287731564	-3.09985382313221	0.00193616170961401	0.167121854510154
ENSMUSG00000087301	NA	NA	NA	138.781776790946	0.418416714324859	0.135265113550412	3.09330841739115	0.00197938309180428	0.167448790556811
ENSMUSG00000027298	22174	Tyro3	TYRO3 protein tyrosine kinase 3	4731.25063910716	-0.223978731334812	0.0724174281038836	-3.09288436774518	0.00198221354433191	0.167448790556811
ENSMUSG00000068122	11609	Agtr2	angiotensin II receptor, type 2	59.1559689659836	0.508698785510026	0.164477942332119	3.09280854500749	0.00198272003836561	0.167448790556811
ENSMUSG00000036570	56188	Fxyd1	FXYD domain-containing ion transport regulator 1	926.52656409617	-0.251229384914812	0.0812322925543706	-3.09272799049292	0.00198325827069426	0.167448790556811
ENSMUSG00000015120	22196	Ube2i	ubiquitin-conjugating enzyme E2I	972.28336469254	0.183813826363929	0.059454162273375	3.09168978815542	0.00199020712709338	0.167448790556811
ENSMUSG00000046219	NA	NA	NA	56.8421780761554	0.528112310668912	0.171097272714053	3.08662027331973	0.00202446028603065	0.168627419524923
ENSMUSG00000024943	226026	Smc5	structural maintenance of chromosomes 5	1365.31272216064	0.150875124273655	0.0488735975446543	3.08704764644766	0.00202155191182782	0.168627419524923
ENSMUSG00000024529	16948	Lox	lysyl oxidase	36.2086056365118	-0.749134371000974	0.243150145572756	-3.08095382479143	0.00206338644878046	0.171014700747432
ENSMUSG00000073739	100038595	Gm16287	predicted gene 16287	18.7226460251895	0.785779685408296	0.255623683860549	3.07397058653206	0.00211230257235399	0.172335005182271
ENSMUSG00000029153	433904	Ociad2	OCIA domain containing 2	2151.757696223	0.177263941156128	0.0576911725386516	3.07263543720429	0.00212177525356394	0.172335005182271
ENSMUSG00000007080	18973	Pole	polymerase (DNA directed), epsilon	78.05280018541	0.394703537960629	0.12849949260852	3.07163499207822	0.00212889877307572	0.172335005182271
ENSMUSG00000020935	68087	Dcakd	dephospho-CoA kinase domain containing	516.352459057752	-0.280889016796866	0.0914550319374093	-3.07133474065268	0.0021310409428866	0.172335005182271
ENSMUSG00000042203	381085	Tbc1d22b	TBC1 domain family, member 22B	921.336776651324	-0.173491065919004	0.0564006647899033	-3.07604647153134	0.00209765148893548	0.172335005182271
ENSMUSG00000002289	57875	Angptl4	angiopoietin-like 4	57.5740827823224	-0.46027117705134	0.149964600260827	-3.0691988392648	0.00214633684873002	0.172733456826055
ENSMUSG00000069662	17118	Marcks	myristoylated alanine rich protein kinase C substrate	3884.66041133161	-0.178445938142103	0.0581929749252253	-3.06645154971705	0.00216615911106211	0.173490599188383
ENSMUSG00000037894	51788	H2afz	H2A histone family, member Z	170.80891797481	0.419474269925785	0.1371285301268	3.05898611716982	0.00222087441408649	0.173697403118623
ENSMUSG00000047671	242646	Tctex1d4	Tctex1 domain containing 4	11.4509953608535	1.11208616075322	0.363424120553419	3.06002298102764	0.00221320008484924	0.173697403118623
ENSMUSG00000040675	270685	Mthfd1l	methylenetetrahydrofolate dehydrogenase (NADP+ dependent) 1-like	415.468729855102	0.20869452879449	0.0681912979411694	3.06042757793725	0.00221021206589594	0.173697403118623
ENSMUSG00000039539	244431	Sgcz	sarcoglycan zeta	65.3099113983319	0.428541414026312	0.140045916190226	3.06000650132645	0.00221332186875508	0.173697403118623
ENSMUSG00000071866	268373	Ppia	peptidylprolyl isomerase A	742.291911828882	0.297690118279334	0.097296864148528	3.0596065030924	0.00221627971362852	0.173697403118623
ENSMUSG00000007891	13033	Ctsd	cathepsin D	16454.7544296287	-0.296149203363311	0.0969502547271388	-3.05465111150875	0.00225322471606146	0.174588235092409
ENSMUSG00000034858	235493	Fam214a	family with sequence similarity 214, member A	1666.33914001533	0.182179656435497	0.0596229870950787	3.05552716010322	0.00224665253557643	0.174588235092409
ENSMUSG00000071398	73667	2410004P03Rik	RIKEN cDNA 2410004P03 gene	71.8587693280516	0.465003650573971	0.152418585776859	3.05083299522761	0.00228207469140316	0.176005010574469
ENSMUSG00000027995	24088	Tlr2	toll-like receptor 2	121.016772312225	-0.512282891478105	0.168000201438896	-3.04929926922992	0.00229375860631605	0.176090896878429
ENSMUSG00000004707	17085	Ly9	lymphocyte antigen 9	78.6072874038933	-0.723825086643226	0.237902215168479	-3.04253193325931	0.00234596924608078	0.17788952963776
ENSMUSG00000015355	12506	Cd48	CD48 antigen	62.0603974772491	-0.604919929512033	0.198926985890183	-3.04091436767647	0.00235860900424961	0.17788952963776
ENSMUSG00000030329	319352	Pianp	PILR alpha associated neural protein	3065.9162580391	-0.237909695266539	0.0781995034056436	-3.04234278870585	0.00234744402437243	0.17788952963776
ENSMUSG00000041515	15900	Irf8	interferon regulatory factor 8	234.513564289284	-0.355938932976211	0.117056315211549	-3.04074950875519	0.00235990071732666	0.17788952963776
ENSMUSG00000033054	244879	Npat	nuclear protein in the AT region	981.900483302015	0.176319512659564	0.0580473119888767	3.03751382481503	0.00238538462547073	0.179000551692418
ENSMUSG00000089417	NA	NA	NA	12.0444717838908	0.93811766322307	0.30917987185493	3.03421324808377	0.00241163896183271	0.179354881540942
ENSMUSG00000023175	12215	Bsg	basigin	9517.76160549163	-0.119419982659834	0.0393460556205592	-3.03511955077485	0.00240440358678463	0.179354881540942
ENSMUSG00000040723	226594	Rcsd1	RCSD domain containing 1	146.423859566294	-0.328962291981021	0.108671167089433	-3.02713498705957	0.00246883682091326	0.181227263913869
ENSMUSG00000030660	18704	Pik3c2a	phosphatidylinositol 3-kinase, C2 domain containing, alpha polypeptide	1155.65833121131	0.208359786014853	0.0688323991505473	3.02705976525876	0.00246945128209666	0.181227263913869
ENSMUSG00000034774	211924	Dsg1c	desmoglein 1 gamma	13.8088769561232	1.15802004596499	0.382541082053141	3.02717825690711	0.0024684834277017	0.181227263913869
ENSMUSG00000056737	12332	Capg	capping protein (actin filament), gelsolin-like	164.609383814791	-0.427006202962576	0.141336245526307	-3.02120805156875	0.00251768301467603	0.182356875397774
ENSMUSG00000005469	18747	Prkaca	protein kinase, cAMP dependent, catalytic, alpha	4126.91193052265	-0.150083782771441	0.0496641407239039	-3.02197482094367	0.00251131436468839	0.182356875397774
ENSMUSG00000038195	280408	Rilp	Rab interacting lysosomal protein	47.0153663161137	0.471910451392757	0.156099956371033	3.02312993778855	0.00250174798879797	0.182356875397774
ENSMUSG00000053550	232813	Shisa7	shisa homolog 7 (Xenopus laevis)	3709.37849128429	-0.265595766360019	0.0879927529896558	-3.01838227963207	0.00254128112849108	0.183269274110532
ENSMUSG00000038127	67501	Ccdc50	coiled-coil domain containing 50	2426.52546945639	0.138266446495933	0.045944780543086	3.00940487388485	0.00261760034593977	0.187959500702632
ENSMUSG00000075033	385658	Nxpe3	neurexophilin and PC-esterase domain family, member 3	872.806552248264	0.187734481884296	0.0624757093732408	3.00491957222507	0.00265651084463054	0.189934824724035
ENSMUSG00000049119	242297	Fam110b	family with sequence similarity 110, member B	756.295444010049	0.181938366760074	0.0607115086897228	2.99676899300762	0.0027285739266265	0.194253474545602
ENSMUSG00000036896	12262	C1qc	complement component 1, q subcomponent, C chain	1679.76224289887	-0.341070190499749	0.113941025071107	-2.99339232982059	0.00275894837156444	0.195580089029328
ENSMUSG00000085028	329584	Slc2a4rg-ps	Slc2a4 regulator, pseudogene	486.474514838477	-0.3116176023552	0.104218755836211	-2.99003379818634	0.00278946580166494	0.195809625291777
ENSMUSG00000028656	12331	Cap1	CAP, adenylate cyclase-associated protein 1 (yeast)	4997.28590735535	-0.158764669186214	0.0531535411399593	-2.98690671931281	0.00281815696608873	0.195809625291777
ENSMUSG00000025475	52389	Gpr123	G protein-coupled receptor 123	1273.8968951582	-0.202370693391339	0.0677594849656719	-2.98660318173705	0.00282095624407387	0.195809625291777
ENSMUSG00000041920	104681	Slc16a6	solute carrier family 16 (monocarboxylic acid transporters), member 6	435.603315956093	-0.20412445256556	0.0682637526332896	-2.99023192677539	0.00278765697632299	0.195809625291777
ENSMUSG00000021364	54326	Elovl2	elongation of very long chain fatty acids (FEN1/Elo2, SUR4/Elo3, yeast)-like 2	473.614501150074	0.182059562298988	0.0609516415672462	2.9869509272876	0.00281774948389832	0.195809625291777
ENSMUSG00000031375	12111	Bgn	biglycan	403.44415707977	-0.321607675101165	0.1077858755277	-2.9837645565955	0.00284725771972443	0.196279223707251
ENSMUSG00000066026	20148	Dhrs3	dehydrogenase/reductase (SDR family) member 3	416.151314316633	-0.170281673732831	0.0571259314017212	-2.98081220830126	0.0028748502661966	0.196279223707251
ENSMUSG00000020251	74782	Glt8d2	glycosyltransferase 8 domain containing 2	217.721713961664	-0.32072828663989	0.10756939576958	-2.98159420107656	0.00286751812141546	0.196279223707251
ENSMUSG00000065037	19817	Rn7sk	RNA, 7SK, nuclear	11.1641931849164	1.2267318309792	0.411336813804917	2.98230498659182	0.00286086844734564	0.196279223707251
ENSMUSG00000002233	11853	Rhoc	ras homolog gene family, member C	352.691160574261	-0.207675670141307	0.069756019769395	-2.97717201795427	0.00290920731635341	0.197814223196455
ENSMUSG00000027456	228765	Sdcbp2	syndecan binding protein (syntenin) 2	43.0096896429095	0.484393297506695	0.162912090615044	2.97334160821312	0.0029457639971351	0.197876945275297
ENSMUSG00000002341	13004	Ncan	neurocan	3157.06427824362	-0.249357827110578	0.0838135268245266	-2.9751501524645	0.00292845168455911	0.197876945275297
ENSMUSG00000051510	17134	Mafg	v-maf musculoaponeurotic fibrosarcoma oncogene family, protein G (avian)	2784.76367649561	-0.189209227649303	0.0636265100635388	-2.97374832377816	0.0029418625874219	0.197876945275297
ENSMUSG00000031398	18846	Plxna3	plexin A3	1466.08261355498	-0.215069619510129	0.0724494706365574	-2.96854645893861	0.0029921186669655	0.20018355370674
ENSMUSG00000026172	66821	Bcs1l	BCS1-like (yeast)	509.976271282638	-0.168490207685117	0.0568382595258002	-2.96438013920246	0.00303293369730159	0.202102569853389
ENSMUSG00000037703	241638	Lzts3	leucine zipper, putative tumor suppressor family member 3	3166.31861984818	-0.232422782910028	0.0785750398052679	-2.95797219430038	0.00309670056138646	0.203904880047973
ENSMUSG00000016356	73368	Col20a1	collagen, type XX, alpha 1	175.359094768844	-0.391371141919233	0.132274981258168	-2.95876921090144	0.00308870324724057	0.203904880047973
ENSMUSG00000043857	268510	Mgat5b	mannoside acetylglucosaminyltransferase 5, isoenzyme B	1133.74369090563	-0.2145790128277	0.0724887325536933	-2.96017057090574	0.0030746875667159	0.203904880047973
ENSMUSG00000021879	110083	Dnah12	dynein, axonemal, heavy chain 12	65.8512495432108	0.658647995618777	0.222900865071359	2.95489205664554	0.00312778464225693	0.205140804548654
ENSMUSG00000090122	66240	Kcne1l	potassium voltage-gated channel, Isk-related family, member 1-like, pseudogene	157.548319769996	-0.312037471172149	0.105701124763833	-2.95207332816309	0.00315647962718792	0.205480422676419
ENSMUSG00000024937	114601	Ehbp1l1	EH domain binding protein 1-like 1	512.890266984294	-0.214324138498126	0.0726039960585839	-2.95196063760993	0.00315763180293915	0.205480422676419
ENSMUSG00000021610	218335	Clptm1l	CLPTM1-like	2382.32347365928	-0.128151193144754	0.0434372456824287	-2.95026056858375	0.0031750603032079	0.2058106209772
ENSMUSG00000037709	58909	Fam13a	family with sequence similarity 13, member A	950.443788738704	0.22725150782994	0.0770626365593093	2.94891945015458	0.00318887078433955	0.205904644946948
ENSMUSG00000034799	382018	Unc13a	unc-13 homolog A (C. elegans)	9503.304814977	-0.231548000440433	0.078594790353318	-2.94609858235543	0.00321809817607264	0.206193451981516
ENSMUSG00000022391	19387	Rangap1	RAN GTPase activating protein 1	4487.58228239387	-0.144411723181569	0.0490063428751254	-2.94679657181417	0.00321084357323498	0.206193451981516
ENSMUSG00000097316	100038712	Gm10516	predicted gene 10516	189.552726131354	0.239835286213683	0.0815176920173972	2.94212557149555	0.00325967717552495	0.206549824641497
ENSMUSG00000015478	54197	Rnf5	ring finger protein 5	564.139204194309	0.184843829814858	0.062829019833964	2.9420135839034	0.00326085622670711	0.206549824641497
ENSMUSG00000024382	13872	Ercc3	excision repair cross-complementing rodent repair deficiency, complementation group 3	829.825096535281	0.143145086651271	0.0486533315136437	2.9421435736858	0.00325948767734197	0.206549824641497
ENSMUSG00000028541	53418	B4galt2	UDP-Gal:betaGlcNAc beta 1,4- galactosyltransferase, polypeptide 2	1155.65241880941	-0.220943832468038	0.0751925017479213	-2.9383758663695	0.00329936754055995	0.208197590371925
ENSMUSG00000028843	73723	Sh3bgrl3	SH3 domain binding glutamic acid-rich protein-like 3	1303.62294667424	-0.205773192938654	0.0700710313186729	-2.93663713900296	0.00331792081156004	0.208578274716146
ENSMUSG00000026814	13805	Eng	endoglin	354.536907130837	-0.309735744834525	0.105752956792244	-2.92886132198662	0.00340206169569719	0.21132067016651
ENSMUSG00000038607	14700	Gng10	guanine nucleotide binding protein (G protein), gamma 10	25.2940240462648	0.662067936004156	0.226111646880343	2.92805764381752	0.00341086802129858	0.21132067016651
ENSMUSG00000029712	83766	Actl6b	actin-like 6B	1989.71379805883	-0.182225401669271	0.0622194649361383	-2.92875231017024	0.00340325498098776	0.21132067016651
ENSMUSG00000100181	NA	NA	NA	11.0800551815855	1.13795494839851	0.388655309048627	2.92792848033921	0.00341228526771062	0.21132067016651
ENSMUSG00000069516	17105	Lyz2	lysozyme 2	1289.82101437393	-0.744636234483676	0.254453003823382	-2.92641950888713	0.00342888222044321	0.211562033001346
ENSMUSG00000039826	227682	Trub2	TruB pseudouridine (psi) synthase homolog 2 (E. coli)	695.29610803445	0.140184150394341	0.047959609521131	2.92296271370966	0.0034671803305163	0.213135635151554
ENSMUSG00000032741	252972	Tpcn1	two pore channel 1	1211.43358496573	-0.197496118560298	0.0676096846903542	-2.92112172190731	0.00348773532761047	0.21361096625979
ENSMUSG00000032680	228778	6820408C15Rik	RIKEN cDNA 6820408C15 gene	86.6315486266946	0.417455899632499	0.143100752515898	2.91721666233811	0.0035317035589065	0.214890956320559
ENSMUSG00000030720	12752	Cln3	ceroid lipofuscinosis, neuronal 3, juvenile (Batten, Spielmeyer-Vogt disease)	571.636447473695	-0.147939955232197	0.0507563816492636	-2.91470649453483	0.0035602319433624	0.214890956320559
ENSMUSG00000022899	57738	Slc15a2	solute carrier family 15 (H+/peptide transporter), member 2	939.20353674791	0.412890882479497	0.141604833600551	2.9157965302527	0.00354781789117726	0.214890956320559
ENSMUSG00000043079	104027	Synpo	synaptopodin	2648.95957463706	-0.290330645026503	0.0995978472087964	-2.91502932204805	0.00355655125649211	0.214890956320559
ENSMUSG00000040552	12267	C3ar1	complement component 3a receptor 1	166.465320697277	-0.445927677330077	0.153260073321932	-2.90961414584071	0.00361875216134774	0.216851770704647
ENSMUSG00000069135	75296	Fgfr1op	Fgfr1 oncogene partner	733.928982166263	0.170160118659591	0.0584802872879635	2.90970045721054	0.00361775304377749	0.216851770704647
ENSMUSG00000022054	18040	Nefm	neurofilament, medium polypeptide	7616.60324067573	0.255450048169287	0.0879819990858216	2.90343537113892	0.00369093141589101	0.218815752517183
ENSMUSG00000018470	16499	Kcnab3	potassium voltage-gated channel, shaker-related subfamily, beta member 3	1517.57699439878	0.330627964316197	0.113846690558548	2.90415086019708	0.00368250671575977	0.218815752517183
ENSMUSG00000024359	15526	Hspa9	heat shock protein 9	6118.5547152978	0.112522971400355	0.0387477307702118	2.90398867659263	0.00368441485223787	0.218815752517183
ENSMUSG00000053153	66722	Spag16	sperm associated antigen 16	40.4766007935577	0.715371285962078	0.246637854811202	2.90049265352914	0.00372576571650301	0.220097627912141
ENSMUSG00000058488	16591	Kl	klotho	439.423987405358	0.71158850231917	0.245436187652197	2.89928110897627	0.00374019397173642	0.220169227474053
ENSMUSG00000026177	18173	Slc11a1	solute carrier family 11 (proton-coupled divalent metal ion transporters), member 1	172.707429505276	-0.410736046124454	0.141825934886876	-2.89605738507606	0.00377883291955624	0.221660484531294
ENSMUSG00000026205	22626	Slc23a3	solute carrier family 23 (nucleobase transporters), member 3	14.2869042962043	-0.953483465568859	0.329678616079377	-2.89216048316366	0.00382602457984087	0.222891242730511
ENSMUSG00000057068	384198	Fam47e	family with sequence similarity 47, member E	14.6072737592714	0.854258881866562	0.295409919332239	2.89177453417128	0.00383072746354246	0.222891242730511
ENSMUSG00000036555	74239	Iqce	IQ motif containing E	1215.10580781953	-0.141340420021131	0.0489079830832874	-2.88992534777885	0.00385333320765875	0.222891242730511
ENSMUSG00000022494	72555	Shisa9	shisa homolog 9 (Xenopus laevis)	1652.56334731557	-0.183207099450008	0.0633712495378304	-2.89101289285198	0.00384002366394008	0.222891242730511
ENSMUSG00000037902	19261	Sirpa	signal-regulatory protein alpha	9345.45179756332	-0.183301576901123	0.0635717898789855	-2.88337920404717	0.00393433509629644	0.222932273364634
ENSMUSG00000042476	18670	Abcb4	ATP-binding cassette, sub-family B (MDR/TAP), member 4	195.811206939021	0.249879455206824	0.0866168030914201	2.88488429829357	0.00391557537370062	0.222932273364634
ENSMUSG00000066189	54376	Cacng3	calcium channel, voltage-dependent, gamma subunit 3	1705.77885945131	-0.252644782470973	0.0875723610950175	-2.88498310781925	0.00391434664331595	0.222932273364634
ENSMUSG00000048644	330695	Ctxn1	cortexin 1	3479.28955303143	-0.28778344705045	0.0997908155499503	-2.88386707197918	0.00392824531446529	0.222932273364634
ENSMUSG00000032939	71805	Nup93	nucleoporin 93	769.985828386481	0.174667561670725	0.0605748499199736	2.88349970163328	0.00393283019572109	0.222932273364634
ENSMUSG00000085642	NA	NA	NA	103.159359061826	0.320697724052335	0.111215271841643	2.88357631772882	0.00393187360523974	0.222932273364634
ENSMUSG00000038077	16494	Kcna6	potassium voltage-gated channel, shaker-related, subfamily, member 6	2247.58941736943	-0.221725762696491	0.0769378149175501	-2.8818827638152	0.00395306784055696	0.22323443103674
ENSMUSG00000020374	74563	Rasgef1c	RasGEF domain family, member 1C	462.259265081459	-0.273944827497901	0.0951066186221393	-2.88039708977868	0.00397174589965678	0.22353146939994
ENSMUSG00000058254	21912	Tspan7	tetraspanin 7	21790.0271703348	-0.133057058575493	0.0462367753094614	-2.87773223121522	0.0040054496934938	0.22466931462597
ENSMUSG00000061887	72475	Ssbp3	single-stranded DNA binding protein 3	2465.45952594689	-0.20811569168995	0.0723462800610137	-2.87666057625125	0.00401907649906376	0.224677165764776
ENSMUSG00000070644	214253	Etnk2	ethanolamine kinase 2	169.454849794793	-0.349146075342897	0.121539419116183	-2.87269823964797	0.00406982650482421	0.22524664366733
ENSMUSG00000036882	233071	Arhgap33	Rho GTPase activating protein 33	2864.97079729524	-0.264134056485909	0.0919360083909122	-2.87302071417774	0.00406567457996843	0.22524664366733
ENSMUSG00000039684	NA	NA	NA	18.9679099829216	-0.662372348363177	0.230468728240916	-2.87402266424093	0.00405279878815146	0.22524664366733
ENSMUSG00000032870	69780	Smap2	small ArfGAP 2	3638.62482598083	-0.173000424516467	0.0602773734987884	-2.87007237500061	0.00410377856203534	0.226373665777969
ENSMUSG00000028292	109093	Rars2	arginyl-tRNA synthetase 2, mitochondrial	575.726246473845	0.149853657172791	0.0522660346083036	2.86713270474481	0.00414209288065122	0.227733086794616
ENSMUSG00000062270	21761	Morf4l1	mortality factor 4 like 1	1116.26951473067	0.17097190697606	0.0597230963352411	2.86274351912953	0.00419990383159002	0.228647705655092
ENSMUSG00000018559	67181	Ctdnep1	CTD nuclear envelope phosphatase 1	1002.24595862353	-0.232959482133323	0.0813432232315549	-2.86390768497298	0.00418449944368837	0.228647705655092
ENSMUSG00000038811	14710	Gngt2	guanine nucleotide binding protein (G protein), gamma transducing activity polypeptide 2	92.5139566004494	-0.451970496102201	0.157827706793444	-2.86369551509555	0.00418730307681447	0.228647705655092
ENSMUSG00000075015	NA	NA	NA	10.4330819093288	3.53749771160731	1.23657653374603	2.86071877887814	0.0042268180305908	0.229363392741408
ENSMUSG00000081308	NA	NA	NA	10.2784608158205	-2.02925775010772	0.709977465737653	-2.85820022188923	0.00426051465343372	0.230441277959585
ENSMUSG00000000682	23833	Cd52	CD52 antigen	151.434593530791	-0.644682881620637	0.225764852929416	-2.85555024732832	0.00429623241218391	0.230990434070674
ENSMUSG00000022206	18162	Npr3	natriuretic peptide receptor 3	340.521402720696	0.329519503810541	0.115402620905764	2.855390122202	0.00429839933740974	0.230990434070674
ENSMUSG00000020644	15902	Id2	inhibitor of DNA binding 2	2828.24335674785	0.151084165934311	0.0529932715717618	2.85100657976396	0.00435810676344114	0.233445982547157
ENSMUSG00000036155	107895	Mgat5	mannoside acetylglucosaminyltransferase 5	2300.21471711103	-0.142217635481265	0.0499180195151569	-2.84902399699737	0.004385357265445	0.234152777836693
ENSMUSG00000055078	110886	Gabra5	gamma-aminobutyric acid (GABA) A receptor, subunit alpha 5	1470.93217395746	0.236447995504311	0.0831728730705127	2.84284991939444	0.00447121194655803	0.236877654879448
ENSMUSG00000021669	68018	Col4a3bp	collagen, type IV, alpha 3 (Goodpasture antigen) binding protein	2677.84226057677	0.134282805216123	0.0472445534558728	2.84229176473317	0.00447904803931966	0.236877654879448
ENSMUSG00000097729	69548	2310015A10Rik	RIKEN cDNA 2310015A10 gene	474.228352407248	0.272628110827567	0.0959135807607227	2.84243491552773	0.00447703711886114	0.236877654879448
ENSMUSG00000042817	14255	Flt3	FMS-like tyrosine kinase 3	499.659963511531	0.242349796647247	0.0854314245503631	2.83677578739633	0.00455716019591478	0.239117832048917
ENSMUSG00000074093	75744	Svip	small VCP/p97-interacting protein	2169.98157620572	0.161107068898412	0.0568025617946656	2.83626413683233	0.00456446789072306	0.239117832048917
ENSMUSG00000002831	57435	Plin4	perilipin 4	282.322405299252	0.846395471873593	0.298293786617571	2.8374559238095	0.00454746249362781	0.239117832048917
ENSMUSG00000073775	100087	Kti12	KTI12 homolog, chromatin associated (S. cerevisiae)	145.23034423876	-0.280832676162955	0.0990995202206406	-2.83384496249521	0.0045991639040833	0.240180161373429
ENSMUSG00000048232	269529	Fbxo10	F-box protein 10	1010.59100583258	-0.237551964705761	0.083861160291789	-2.8326815879868	0.00461593402473306	0.240302640368838
ENSMUSG00000029413	67111	Naaa	N-acylethanolamine acid amidase	794.373420650544	0.152468837994841	0.0538514261998169	2.83128690833743	0.00463611139820113	0.240601183123466
ENSMUSG00000037541	210274	Shank2	SH3/ankyrin domain gene 2	3306.55697816925	-0.232559584935261	0.0822215472574249	-2.82845060318736	0.00467739188400612	0.241989662719435
ENSMUSG00000042246	209760	Tmc7	transmembrane channel-like gene family 7	641.696810723583	0.203350512269197	0.0719571549375814	2.82599433573481	0.00471340975170814	0.242829273816209
ENSMUSG00000017724	18612	Etv4	ets variant gene 4 (E1A enhancer binding protein, E1AF)	280.616328215857	-0.210803912323769	0.0746113843047603	-2.82535854666242	0.00472277355882416	0.242829273816209
ENSMUSG00000026437	18557	Cdk18	cyclin-dependent kinase 18	1052.88952125804	-0.21216678411666	0.0751898041606189	-2.82174939122642	0.00477624849153252	0.244126507847993
ENSMUSG00000048450	17701	Msx1	msh homeobox 1	81.0030552637967	0.397102622298652	0.140732792716259	2.82167798019384	0.00477731205705299	0.244126507847993
ENSMUSG00000084416	NA	NA	NA	12.236700004838	-1.15509528012255	0.409858241150797	-2.81827999085557	0.00482816868297304	0.245970832078434
ENSMUSG00000026442	269116	Nfasc	neurofascin	8932.65630011712	-0.156747684030612	0.0556608837451009	-2.81611921126582	0.00486076266130082	0.246450347576593
ENSMUSG00000028581	16792	Laptm5	lysosomal-associated protein transmembrane 5	955.174634583518	-0.347936717415069	0.123582245779503	-2.81542640061634	0.00487125533496513	0.246450347576593
ENSMUSG00000001930	22371	Vwf	Von Willebrand factor homolog	463.057815453954	-0.363522215671564	0.129150363363288	-2.81472081227531	0.00488196258480556	0.246450347576593
ENSMUSG00000001143	214895	Lman2l	lectin, mannose-binding 2-like	1149.58755961016	-0.197763119104021	0.070609822675513	-2.80078764696578	0.00509780523901395	0.247581501219101
ENSMUSG00000101599	NA	NA	NA	220.937146254664	0.288895674752435	0.104223268644853	2.77189228958905	0.00557314742524538	0.247581501219101
ENSMUSG00000032883	74205	Acsl3	acyl-CoA synthetase long-chain family member 3	5249.00621845896	0.156052545524348	0.0562856088159754	2.77251234919672	0.00556254087752961	0.247581501219101
ENSMUSG00000044308	68795	Ubr3	ubiquitin protein ligase E3 component n-recognin 3	6712.20914941352	0.157183974530548	0.056064082574973	2.80364838433501	0.00505279757564519	0.247581501219101
ENSMUSG00000027107	11435	Chrna1	cholinergic receptor, nicotinic, alpha polypeptide 1 (muscle)	28.8661750544011	0.570219822954344	0.205251324881925	2.77815416432695	0.00546686738091053	0.247581501219101
ENSMUSG00000027253	228357	Lrp4	low density lipoprotein receptor-related protein 4	803.594232117011	-0.185123135655381	0.0662486112000471	-2.79437006002096	0.00520009341677484	0.247581501219101
ENSMUSG00000027848	99543	Olfml3	olfactomedin-like 3	649.206562122232	-0.301344457352209	0.107762168220586	-2.79638450421084	0.00516778779302862	0.247581501219101
ENSMUSG00000048458	109050	Fam212b	family with sequence similarity 212, member B	2149.32154836772	-0.238752250266727	0.0855365995762816	-2.79122915160788	0.00525082831308035	0.247581501219101
ENSMUSG00000078234	242721	Klhdc7a	kelch domain containing 7A	495.539947669807	0.185766350831503	0.0663376160377223	2.80031695329342	0.00510524522989303	0.247581501219101
ENSMUSG00000015653	74051	Steap2	six transmembrane epithelial antigen of prostate 2	1019.01437699907	0.355019504741164	0.127624733616038	2.7817453144251	0.00540674514363175	0.247581501219101
ENSMUSG00000035266	191578	Helq	helicase, POLQ-like	650.658410585747	0.152186460485691	0.0544838851934017	2.79323803626474	0.00521832764912226	0.247581501219101
ENSMUSG00000004415	140709	Col26a1	collagen, type XXVI, alpha 1	140.068800673404	-0.367592412300369	0.131866889546523	-2.78760205510633	0.00530997262401986	0.247581501219101
ENSMUSG00000030124	16768	Lag3	lymphocyte-activation gene 3	331.199728845724	-0.401646007018328	0.144847156063706	-2.77289536041479	0.0055559983102833	0.247581501219101
ENSMUSG00000002265	18616	Peg3	paternally expressed 3	20550.8439372315	0.164388257607016	0.0592829892849976	2.77294143884571	0.00555521167031835	0.247581501219101
ENSMUSG00000066721	101544	Zfp575	zinc finger protein 575	72.1100074077924	-0.375071126273985	0.134904619196597	-2.78026896712404	0.00543138918586027	0.247581501219101
ENSMUSG00000001794	12336	Capns1	calpain, small subunit 1	4223.69566532784	-0.125284620499691	0.0449908739522659	-2.78466741127577	0.00535826525931742	0.247581501219101
ENSMUSG00000008318	320100	Relt	RELT tumor necrosis factor receptor	421.274300622046	0.271553738768201	0.0978423451504861	2.77542140216016	0.00551302230709946	0.247581501219101
ENSMUSG00000030872	74105	Gga2	golgi associated, gamma adaptin ear containing, ARF binding protein 2	1076.88310581653	-0.158569243624508	0.0570485084492975	-2.77955108616799	0.005443409074562	0.247581501219101
ENSMUSG00000037260	52120	Hgsnat	heparan-alpha-glucosaminide N-acetyltransferase	1422.38212071907	0.165122437007738	0.0591153173977007	2.79322592310332	0.00521852307556612	0.247581501219101
ENSMUSG00000025316	53325	Banp	BTG3 associated nuclear protein	688.839246181681	-0.260033581977177	0.0927039616864952	-2.80498888339372	0.0050318315161305	0.247581501219101
ENSMUSG00000022175	65107	Lrp10	low-density lipoprotein receptor-related protein 10	646.449208451626	-0.187682947777216	0.0676490472946227	-2.77436202404783	0.00553100903738017	0.247581501219101
ENSMUSG00000040759	67272	Cmtm5	CKLF-like MARVEL transmembrane domain containing 5	1483.17115811733	-0.168496856574575	0.0605663482768439	-2.78202106232969	0.00540215340522151	0.247581501219101
ENSMUSG00000040040	21821	Ift88	intraflagellar transport 88	673.21573734132	0.159675465786363	0.0575910948585259	2.77257215162535	0.005561518879406	0.247581501219101
ENSMUSG00000097589	668253	Dleu2	deleted in lymphocytic leukemia, 2	148.704453155301	-0.321091181513965	0.115266639687304	-2.78563843263778	0.00534224235879573	0.247581501219101
ENSMUSG00000022099	13829	Dmtn	dematin actin binding protein	6380.93407181848	-0.195595542293746	0.0700784732433847	-2.79109308809335	0.00525303620957397	0.247581501219101
ENSMUSG00000031918	77116	Mtmr2	myotubularin related protein 2	1289.24599637609	0.170241250571529	0.0608038116187141	2.79984504325273	0.00511271429835926	0.247581501219101
ENSMUSG00000032115	12282	Hyou1	hypoxia up-regulated 1	2433.66544791977	-0.188998915031633	0.0672371002632656	-2.81093197493068	0.0049398228627444	0.247581501219101
ENSMUSG00000070304	72821	Scn2b	sodium channel, voltage-gated, type II, beta	5868.30346782339	-0.178697234539961	0.064417236214067	-2.77405932080238	0.00553615822615618	0.247581501219101
ENSMUSG00000032402	17127	Smad3	SMAD family member 3	1486.07232751525	-0.197016030113799	0.0703297321961688	-2.80131921396014	0.00508941484228444	0.247581501219101
ENSMUSG00000047897	382089	Ripply2	ripply2 homolog (zebrafish)	68.0497160433944	0.437464843508029	0.157742065023481	2.77329223148504	0.00554922631641678	0.247581501219101
ENSMUSG00000032359	13036	Ctsh	cathepsin H	521.699542640938	-0.337112686017273	0.120073227688167	-2.80755912460988	0.00499185154212325	0.247581501219101
ENSMUSG00000020389	213084	Cdkl3	cyclin-dependent kinase-like 3	303.005877499684	0.240925597904019	0.0864620858716988	2.78648838360815	0.00532825277749502	0.247581501219101
ENSMUSG00000020400	57783	Tnip1	TNFAIP3 interacting protein 1	595.284984085823	-0.192592217064933	0.0690188383014548	-2.79042971172225	0.00526381280491167	0.247581501219101
ENSMUSG00000018727	52670	Cpsf4l	cleavage and polyadenylation specific factor 4-like	81.3575993053135	-0.415391469155758	0.148104332219582	-2.80472193439886	0.00503600044586723	0.247581501219101
ENSMUSG00000044811	140497	AF251705	cDNA sequence AF251705	152.529725899216	-0.371256923687416	0.132763309124586	-2.79638196829688	0.00516782834719137	0.247581501219101
ENSMUSG00000021704	382793	Mtx3	metaxin 3	2426.09794229759	0.158821640937249	0.0565746940385745	2.80729120388983	0.00499600558379675	0.247581501219101
ENSMUSG00000062563	12879	Cys1	cystin 1	207.129797067545	-0.266767176383114	0.0956433604382852	-2.789186569362	0.00528406153273679	0.247581501219101
ENSMUSG00000053137	19094	Mapk11	mitogen-activated protein kinase 11	1530.12080799002	-0.215052049047176	0.077166525711131	-2.78685669810006	0.0053222008674543	0.247581501219101
ENSMUSG00000097867	NA	NA	NA	67.3069060289566	-0.434716174799742	0.155764075638823	-2.79086286755708	0.0052567738979119	0.247581501219101
ENSMUSG00000023861	55951	Mpc1	mitochondrial pyruvate carrier 1	350.282716520872	0.308844117831594	0.110953060557365	2.78355654436333	0.00537664897459822	0.247581501219101
ENSMUSG00000043801	NA	NA	NA	18.7334444302764	-0.792794081461972	0.283400067266953	-2.79743787327753	0.00515096723542303	0.247581501219101
ENSMUSG00000024222	14229	Fkbp5	FK506 binding protein 5	804.969554023748	0.22804715176667	0.0818702979748483	2.78546869142616	0.00534504014741029	0.247581501219101
ENSMUSG00000023992	83433	Trem2	triggering receptor expressed on myeloid cells 2	1028.37814346889	-0.361460178286432	0.13026244567689	-2.77486098474626	0.00552253080867672	0.247581501219101
ENSMUSG00000024383	26405	Map3k2	mitogen-activated protein kinase kinase kinase 2	1445.85137650412	0.142421521859178	0.0509774995883695	2.79381144640667	0.00520908415707925	0.247581501219101
ENSMUSG00000097666	NA	NA	NA	21.3435445731666	0.652929794270059	0.23468734599585	2.78212611548986	0.00540040499237292	0.247581501219101
ENSMUSG00000067724	231044	Gbx1	gastrulation brain homeobox 1	31.1640347798159	-0.645301555253316	0.232928186299785	-2.77038844248241	0.005598947610031	0.248066138924219
ENSMUSG00000050545	207921	Fam228b	family with sequence similarity 228, member B	167.785817018896	0.311390258418766	0.112441776976441	2.76934665025802	0.00561688385705077	0.248200711338485
ENSMUSG00000020674	69675	Pxdn	peroxidasin homolog (Drosophila)	2387.5137135157	-0.225352483669746	0.0814249573076275	-2.76760947897526	0.00564690756870602	0.248867283563687
ENSMUSG00000019894	103098	Slc6a15	solute carrier family 6 (neurotransmitter transporter), member 15	1958.24679224327	0.166823539867233	0.0603072856555069	2.76622530850051	0.00567093388040927	0.249266721672132
ENSMUSG00000070873	232801	Lilra5	leukocyte immunoglobulin-like receptor, subfamily A (with TM domain), member 5	15.4717446260621	-0.831432494311645	0.300907971480474	-2.7630789912975	0.0057258907417651	0.251020036492276
ENSMUSG00000037419	71946	Endod1	endonuclease domain containing 1	4109.30651557975	0.167831250479806	0.0607604688942112	2.76217832966387	0.005741710820755	0.251052914863406
ENSMUSG00000030577	12483	Cd22	CD22 antigen	41.1510212939134	-0.734226842555624	0.266094283127403	-2.75927326933245	0.0057930070344826	0.252632733474989
ENSMUSG00000048106	NA	NA	NA	171.447821646333	0.358177354463992	0.130048574795788	2.75418131283968	0.00588391617153405	0.255260832035379
ENSMUSG00000068323	232156	Slc4a5	solute carrier family 4, sodium bicarbonate cotransporter, member 5	123.929063520552	0.583303843186745	0.211750487276636	2.75467532891531	0.00587504027733306	0.255260832035379
ENSMUSG00000036138	113868	Acaa1a	acetyl-Coenzyme A acyltransferase 1A	1699.8276497884	-0.170193937334661	0.0618166038091732	-2.75320750166164	0.00590144785776854	0.255356415227444
ENSMUSG00000009687	18301	Fxyd5	FXYD domain-containing ion transport regulator 5	450.543784652947	-0.297548964949541	0.108130624564285	-2.75175479794482	0.00592768863849776	0.255827370540762
ENSMUSG00000070729	NA	NA	NA	18.5827164185347	-0.903495196751488	0.328728764009044	-2.74845190220905	0.00598774192466545	0.257087094646911
ENSMUSG00000055003	211187	Lrtm2	leucine-rich repeats and transmembrane domains 2	1575.90726706764	-0.223167024513078	0.0811918799164046	-2.74863723740418	0.00598435769576369	0.257087094646911
ENSMUSG00000057359	NA	NA	NA	11.6156947569321	0.884075080788875	0.322245050738257	2.74348691706351	0.00607904705247531	0.260336362075029
ENSMUSG00000026796	227737	Fam129b	family with sequence similarity 129, member B	835.922063910469	-0.141186719528654	0.0515291251931797	-2.73994016004257	0.00614503713389346	0.262434716200066
ENSMUSG00000021180	73086	Rps6ka5	ribosomal protein S6 kinase, polypeptide 5	859.162629936898	0.226958596838909	0.0828568655867249	2.73916464534077	0.00615955183589806	0.262434716200066
ENSMUSG00000027318	110751	Adam33	a disintegrin and metallopeptidase domain 33	261.67432687766	-0.353817986391408	0.129695673434461	-2.72806314213868	0.00637074120747119	0.264076621484332
ENSMUSG00000054520	24055	Sh3bp2	SH3-domain binding protein 2	181.49930476808	-0.342637138594451	0.125489851299597	-2.73039719982161	0.00632580584917179	0.264076621484332
ENSMUSG00000008090	116701	Fgfrl1	fibroblast growth factor receptor-like 1	405.759882785687	-0.234571528760062	0.085987444408886	-2.72797418707586	0.00637245944154521	0.264076621484332
ENSMUSG00000029432	14467	Gbas	glioblastoma amplified sequence	2356.23128882494	0.0960573854482122	0.035140816123009	2.73349899194051	0.00626653151698876	0.264076621484332
ENSMUSG00000035237	16816	Lcat	lecithin cholesterol acyltransferase	681.371634013043	-0.224812862668916	0.0821925088408521	-2.73519893527301	0.00623425862903621	0.264076621484332
ENSMUSG00000032514	74052	Ttc21a	tetratricopeptide repeat domain 21A	99.2671751412213	0.552201873839065	0.202054360548138	2.73293717760428	0.00627723040290141	0.264076621484332
ENSMUSG00000034708	14824	Grn	granulin	1956.06115953831	-0.208444682788787	0.0762724138320096	-2.73289741751045	0.0062779881950902	0.264076621484332
ENSMUSG00000020740	260302	Gga3	golgi associated, gamma adaptin ear containing, ARF binding protein 3	2273.66273380079	-0.17499310894251	0.0640033664139511	-2.734123511734	0.00625465777037281	0.264076621484332
ENSMUSG00000043673	238076	Kcns3	potassium voltage-gated channel, delayed-rectifier, subfamily S, member 3	192.683354656681	0.243432709472935	0.0891466245718385	2.73070024403185	0.00631999260254902	0.264076621484332
ENSMUSG00000054383	70481	Pnma1	paraneoplastic antigen MA1	87.2442254229804	-0.355837864290591	0.130410404333406	-2.72860026858638	0.00636037506135946	0.264076621484332
ENSMUSG00000097971	NA	NA	NA	10.4406384719827	1.2222731585212	0.44765348737517	2.73040017109672	0.00632574882834265	0.264076621484332
ENSMUSG00000038116	228829	Phf20	PHD finger protein 20	1933.53790393483	0.146519674387968	0.0538146659360466	2.72267181890699	0.00647563502860018	0.265205067737918
ENSMUSG00000030737	101488	Slco2b1	solute carrier organic anion transporter family, member 2b1	534.630270274971	-0.270273635611205	0.0992136100218509	-2.72415886844234	0.0064465488549287	0.265205067737918
ENSMUSG00000037808	72826	Fam76b	family with sequence similarity 76, member B	1037.74332507962	0.185851542776779	0.0682653937763271	2.72248547171243	0.00647928822674425	0.265205067737918
ENSMUSG00000000982	20302	Ccl3	chemokine (C-C motif) ligand 3	65.6298087023067	-0.753073127167245	0.276544776243169	-2.72315079459342	0.0064662535671712	0.265205067737918
ENSMUSG00000018800	217265	Abca5	ATP-binding cassette, sub-family A (ABC1), member 5	2111.27744849062	0.211527596554376	0.0776399595193835	2.72446814583367	0.00644051428124678	0.265205067737918
ENSMUSG00000061778	76763	Mospd2	motile sperm domain containing 2	498.228547935938	0.201071360638419	0.0739300932877321	2.71974985687979	0.00653313171455075	0.266101323307337
ENSMUSG00000004642	20492	Slbp	stem-loop binding protein	496.458042929738	0.161391940308856	0.0593242066416308	2.72050735181006	0.00651818224477193	0.266101323307337
ENSMUSG00000027845	140917	Dclre1b	DNA cross-link repair 1B, PSO2 homolog (S. cerevisiae)	217.669157787742	0.201027188706257	0.0739381454753926	2.71885624684975	0.00655080711359312	0.266170477330117
ENSMUSG00000047824	68911	Pygo2	pygopus 2	935.300588098073	-0.208538557426902	0.0767742299104637	-2.71625723462294	0.00660245967902932	0.267616486114232
ENSMUSG00000038879	223473	Nipal2	NIPA-like domain containing 2	375.482101420741	0.185492508191897	0.0683749566279973	2.71287204174903	0.00667028579171363	0.269116470305574
ENSMUSG00000015474	54397	Ppt2	palmitoyl-protein thioesterase 2	409.430918215052	-0.254172228072104	0.0936937519258928	-2.71279805587401	0.00667177515074148	0.269116470305574
ENSMUSG00000026213	71728	Stk11ip	serine/threonine kinase 11 interacting protein	1158.8868729341	-0.140041226181551	0.0517029196122181	-2.70857481998865	0.00675728741378246	0.270300405779214
ENSMUSG00000097441	NA	NA	NA	20.6990050169431	0.736892522110513	0.272102231088094	2.70814582873428	0.00676602852571776	0.270300405779214
ENSMUSG00000019763	66084	Rmnd1	required for meiotic nuclear division 1 homolog (S. cerevisiae)	460.460430328194	-0.177467540263512	0.0654751795481255	-2.71045519062793	0.00671909266710744	0.270300405779214
ENSMUSG00000004098	53867	Col5a3	collagen, type V, alpha 3	292.895441947293	0.307981680280123	0.113700935112226	2.70869962481958	0.00675474630118736	0.270300405779214
ENSMUSG00000035849	268481	Krt222	keratin 222	1567.47272634746	0.17043809804154	0.0630154006723402	2.70470545649251	0.00683649780368854	0.272462241415424
ENSMUSG00000029155	73472	Spata18	spermatogenesis associated 18	22.3556614087413	0.82529078504878	0.305482808063398	2.70159486316331	0.00690077915512473	0.273064322910268
ENSMUSG00000037990	237353	Sh3rf3	SH3 domain containing ring finger 3	529.839464445157	-0.244541157364548	0.0905016065219207	-2.70206427004494	0.00689104406257696	0.273064322910268
ENSMUSG00000019732	73316	Calr3	calreticulin 3	56.240802231599	0.400737854405597	0.148321697439015	2.70181545468334	0.00689620274011421	0.273064322910268
ENSMUSG00000072941	20657	Sod3	superoxide dismutase 3, extracellular	295.530503810952	-0.234051686990332	0.0867149437196812	-2.69909287777363	0.00695287689829906	0.274473877366739
ENSMUSG00000026579	14067	F5	coagulation factor V	198.774935212847	0.973811055493128	0.361513046280951	2.69370930181128	0.00706617641594036	0.274525824580514
ENSMUSG00000038375	68728	Trp53inp2	transformation related protein 53 inducible nuclear protein 2	4985.9231123158	-0.129122651494659	0.0478700331107352	-2.69735872536304	0.00698919340053598	0.274525824580514
ENSMUSG00000059991	53324	Nptx2	neuronal pentraxin 2	558.17952168559	-0.418790363570577	0.155490072032222	-2.69335757644895	0.00707363598865826	0.274525824580514
ENSMUSG00000052861	330355	Dnah6	dynein, axonemal, heavy chain 6	180.346536176576	0.404428946935939	0.150190446373104	2.69277411914239	0.00708602584606645	0.274525824580514
ENSMUSG00000022075	246710	Rhobtb2	Rho-related BTB domain containing 2	1870.35051761849	-0.213503052399149	0.0792845998729858	-2.6928691415632	0.00708400669460311	0.274525824580514
ENSMUSG00000025898	244672	Cwf19l2	CWF19-like 2, cell cycle control (S. pombe)	555.894906148047	0.210326069830354	0.0780497397521601	2.69476964943414	0.00704373074321377	0.274525824580514
ENSMUSG00000032410	24127	Xrn1	5'-3' exoribonuclease 1	1626.64456108642	0.136927074207976	0.0508274570482345	2.69395878054718	0.00706088962503517	0.274525824580514
ENSMUSG00000074733	414758	5830428H23Rik	RIKEN cDNA 5830428H23 gene	1769.24936659303	-0.193722219072048	0.0718497870416631	-2.69621145793676	0.00701331294098199	0.274525824580514
ENSMUSG00000092448	NA	NA	NA	56.466865517655	0.38535817452201	0.143216599128811	2.69073680611151	0.00712944163039138	0.275566979398353
ENSMUSG00000082229	17954	Nap1l2	nucleosome assembly protein 1-like 2	3979.42519353349	0.155735321906438	0.0580028752757758	2.68495865361831	0.00725387792184199	0.27666591677519
ENSMUSG00000037563	20055	Rps16	ribosomal protein S16	145.608542544425	0.596793017482921	0.222208501747561	2.68573440165176	0.00723705918447014	0.27666591677519
ENSMUSG00000036986	18854	Pml	promyelocytic leukemia	392.397998435831	-0.185989516089268	0.0692752324623571	-2.68479093434052	0.00725751879649186	0.27666591677519
ENSMUSG00000038366	16796	Lasp1	LIM and SH3 protein 1	2304.61196660227	-0.168425845640043	0.0626853435697477	-2.68684569707498	0.0072130265298593	0.27666591677519
ENSMUSG00000022191	14000	Drosha	drosha, ribonuclease type III	2833.62984521548	-0.164243945712319	0.0611209444061123	-2.68719581001588	0.00720546990831324	0.27666591677519
ENSMUSG00000025428	11946	Atp5a1	ATP synthase, H+ transporting, mitochondrial F1 complex, alpha subunit 1	23818.5466449603	0.0978907504937661	0.0364562394019665	2.68515766024089	0.00724955998326096	0.27666591677519
ENSMUSG00000027220	80976	Syt13	synaptotagmin XIII	4633.01460277209	-0.210291692263277	0.0784482096428425	-2.6806436146942	0.00734807264068865	0.278292311453885
ENSMUSG00000062593	14728	Lilrb4	leukocyte immunoglobulin-like receptor, subfamily B, member 4	74.1973030189905	-0.670139513558022	0.2499529401582	-2.68106273578489	0.00733887560065798	0.278292311453885
ENSMUSG00000097431	102640338	LOC102640338	uncharacterized LOC102640338	257.803981849382	0.409580297663918	0.152840879308154	2.67978239537691	0.00736700338262581	0.278292311453885
ENSMUSG00000010554	67493	Mettl16	methyltransferase like 16	996.14246904656	-0.162419874966487	0.0605970324327344	-2.68032721151454	0.00735502252444363	0.278292311453885
ENSMUSG00000052160	104759	Pld4	phospholipase D family, member 4	326.291540989499	-0.333608710666365	0.124563771887874	-2.67821619087341	0.00740154279743482	0.278964482946757
ENSMUSG00000051747	22138	Ttn	titin	151.293390729323	0.401995099095021	0.150451865152205	2.6719183486914	0.00754189973257729	0.282974116317579
ENSMUSG00000039601	53901	Rcan2	regulator of calcineurin 2	6715.65179966173	0.136684756262781	0.0511450562059446	2.67249205304214	0.00752901577924875	0.282974116317579
ENSMUSG00000029581	14086	Fscn1	fascin homolog 1, actin bundling protein (Strongylocentrotus purpuratus)	2361.25370967781	-0.263051720418423	0.0985025279030773	-2.67050730593692	0.00757367233705814	0.283527657220341
ENSMUSG00000038775	22351	Vill	villin-like	169.40851945338	-0.380889369903792	0.142812866909295	-2.66705219317324	0.00765197874127011	0.285816847199145
ENSMUSG00000025058	71398	5430427O19Rik	RIKEN cDNA 5430427O19 gene	22.581044754489	-0.685096419867327	0.256967813106101	-2.66607872630513	0.00767417196497008	0.286004543097174
ENSMUSG00000003477	21743	Inmt	indolethylamine N-methyltransferase	45.8498113922841	0.489078084861963	0.183507232921746	2.66517061521234	0.0076949271923001	0.286137928786892
ENSMUSG00000086188	NA	NA	NA	16.3713891505039	1.23746998580345	0.465070913386036	2.66081999580197	0.00779506176016995	0.28635959523438
ENSMUSG00000002413	109880	Braf	Braf transforming gene	4116.76964780241	0.130437198964724	0.0490167991779864	2.66107132966985	0.00778924539829127	0.28635959523438
ENSMUSG00000053291	19342	Rab4b	RAB4B, member RAS oncogene family	44.9017772073046	0.528694960901129	0.198651610776639	2.66141794085721	0.00778123051016731	0.28635959523438
ENSMUSG00000032640	269941	Chsy1	chondroitin sulfate synthase 1	130.437258536346	-0.29492999996407	0.110840784543621	-2.6608436703008	0.00779451371956838	0.28635959523438
ENSMUSG00000041231	79560	Ublcp1	ubiquitin-like domain containing CTD phosphatase 1	765.722923247304	0.160479335260353	0.0603149243159913	2.66069031968934	0.00779806424297245	0.28635959523438
ENSMUSG00000022756	224022	Slc7a4	solute carrier family 7 (cationic amino acid transporter, y+ system), member 4	1349.32550806045	-0.165219860133401	0.0621199231600248	-2.65969195917683	0.00782121470866456	0.28635959523438
ENSMUSG00000050312	106338	Nsun3	NOL1/NOP2/Sun domain family member 3	369.343228587123	0.166528354684099	0.0625960694383073	2.6603643995287	0.00780561507835636	0.28635959523438
ENSMUSG00000033458	330554	Fan1	FANCD2/FANCI-associated nuclease 1	319.390274578055	0.268167635771947	0.10086726335725	2.65861912821165	0.00784616064735903	0.28664296101832
ENSMUSG00000020886	13385	Dlg4	discs, large homolog 4 (Drosophila)	9825.69150670555	-0.210491530392349	0.0792477624860759	-2.65611953939182	0.00790455889379045	0.286914204917082
ENSMUSG00000021457	20963	Syk	spleen tyrosine kinase	158.807312258848	-0.305475992626665	0.115009658472688	-2.65608990308591	0.00790525362008167	0.286914204917082
ENSMUSG00000024742	14156	Fen1	flap structure specific endonuclease 1	19.227365086748	0.65151124562896	0.245251661747125	2.65650084075973	0.00789562540656494	0.286914204917082
ENSMUSG00000041577	116847	Prelp	proline arginine-rich end leucine-rich repeat	485.664767548572	-0.213306166281962	0.0803929112699876	-2.6532957062048	0.00797100059585454	0.287421859147924
ENSMUSG00000057280	18198	Musk	muscle, skeletal, receptor tyrosine kinase	29.3596125500864	0.528597670255976	0.199209378677248	2.65347783204721	0.00796670033419302	0.287421859147924
ENSMUSG00000020527	66196	Myo19	myosin XIX	470.454698500174	-0.213649146749214	0.0804998655969358	-2.65403109887113	0.00795364962168399	0.287421859147924
ENSMUSG00000027570	12841	Col9a3	collagen, type IX, alpha 3	650.999736933102	0.296589269317746	0.11190834922943	2.65028723379425	0.00804233649150794	0.287857761705307
ENSMUSG00000031903	192654	Pla2g15	phospholipase A2, group XV	641.212351594015	-0.214143346213393	0.0807513476680057	-2.65188572571945	0.00800436272962087	0.287857761705307
ENSMUSG00000055805	57778	Fmnl1	formin-like 1	1868.45982308466	-0.282034613774722	0.106419786359522	-2.65020841915538	0.00804421297704126	0.287857761705307
ENSMUSG00000018830	17880	Myh11	myosin, heavy polypeptide 11, smooth muscle	201.812354840601	0.315586162736334	0.119094832607204	2.64987284357829	0.00805220703251535	0.287857761705307
ENSMUSG00000027435	17064	Cd93	CD93 antigen	174.753903053186	-0.368563943910851	0.139149567575949	-2.64868910720606	0.00808046273478657	0.288249311988885
ENSMUSG00000035596	77582	Mboat7	membrane bound O-acyltransferase domain containing 7	3260.33281457191	-0.195410120324996	0.0738194561881985	-2.64713573379367	0.00811767630176517	0.28873053848794
ENSMUSG00000000708	18519	Kat2b	K(lysine) acetyltransferase 2B	944.299639685009	0.226228142162504	0.0854761884187264	2.64668027842174	0.00812861651664829	0.28873053848794
ENSMUSG00000036856	22417	Wnt4	wingless-related MMTV integration site 4	255.558494754818	-0.399622291097528	0.151238410940861	-2.64233331077376	0.00823369831317665	0.290604195337309
ENSMUSG00000039208	210029	Metrnl	meteorin, glial cell differentiation regulator-like	145.200284123266	-0.253320465772065	0.0958686646719629	-2.64236981540173	0.00823281082776697	0.290604195337309
ENSMUSG00000073590	NA	NA	NA	124.202764943561	0.332973614206968	0.125958160991158	2.64352552932511	0.00820475780671643	0.290604195337309
ENSMUSG00000041926	215615	Rnpep	arginyl aminopeptidase (aminopeptidase B)	858.461123659368	-0.15225579980829	0.0577014335205534	-2.63868314041203	0.00832287318002759	0.292741600493538
ENSMUSG00000071714	12984	Csf2rb2	colony stimulating factor 2 receptor, beta 2, low-affinity (granulocyte-macrophage)	49.4365967962813	-0.601534720520274	0.227990747425397	-2.63841724856447	0.00832940264325211	0.292741600493538
ENSMUSG00000030768	68897	Disp1	dispatched homolog 1 (Drosophila)	198.460742572572	-0.25321635562868	0.0960638947909499	-2.63591598258345	0.00839105050809971	0.294131586160752
ENSMUSG00000004655	11826	Aqp1	aquaporin 1	130.610129960061	0.53563003950165	0.203245692218438	2.63538200320616	0.00840426406221971	0.294131586160752
ENSMUSG00000035842	320209	Ddx11	DEAD/H (Asp-Glu-Ala-Asp/His) box helicase 11	84.3436741916852	-0.350504082407532	0.13311286961231	-2.63313444769369	0.008460085063409	0.295464480233397
ENSMUSG00000026358	50778	Rgs1	regulator of G-protein signaling 1	11.2891383744998	-0.840277843329877	0.319226722598016	-2.63222902046328	0.00848266607151248	0.295598007858706
ENSMUSG00000001131	21857	Timp1	tissue inhibitor of metalloproteinase 1	38.4668455148576	-0.580846783103232	0.221036837895055	-2.62782796132385	0.00859319629460623	0.295598007858706
ENSMUSG00000027674	58869	Pex5l	peroxisomal biogenesis factor 5-like	5329.42897227411	0.218146662743294	0.082940704047994	2.63015204955413	0.00853466867133019	0.295598007858706
ENSMUSG00000006205	56213	Htra1	HtrA serine peptidase 1	3164.71261901233	0.194844750244188	0.0740799602669269	2.63019512351408	0.00853358731000114	0.295598007858706
ENSMUSG00000031778	20312	Cx3cl1	chemokine (C-X3-C motif) ligand 1	9866.25896172376	-0.251905750991621	0.095856316966755	-2.62795148992618	0.00859007646254694	0.295598007858706
ENSMUSG00000093904	67952	Tomm20	translocase of outer mitochondrial membrane 20 homolog (yeast)	6601.72591243386	0.130203850690725	0.0495257754682233	2.62901185210651	0.00856333763337577	0.295598007858706
ENSMUSG00000032409	245000	Atr	ataxia telangiectasia and Rad3 related	672.464874613846	0.167516173899674	0.0637591660317591	2.62732692921724	0.00860586072462168	0.295598007858706
ENSMUSG00000037686	104816	Aspg	asparaginase homolog (S. cerevisiae)	246.59227518482	-0.315333518017889	0.119904760786058	-2.62986653699705	0.00854183949293292	0.295598007858706
ENSMUSG00000097868	606735	A330069E16Rik	RIKEN cDNA A330069E16 gene	25.1354875177637	0.62402097753128	0.237594213426839	2.62641487993743	0.00862895714170085	0.29578147535719
ENSMUSG00000050192	208691	Eif5a2	eukaryotic translation initiation factor 5A2	2054.0362586185	0.303598887077236	0.115760047487003	2.62265689819558	0.00872470852904112	0.296548779759559
ENSMUSG00000097479	NA	NA	NA	33.0253993296379	0.577958689303499	0.220347260160799	2.62294475039868	0.00871734076885498	0.296548779759559
ENSMUSG00000015354	76477	Pcolce2	procollagen C-endopeptidase enhancer 2	303.757791814548	0.228300329892688	0.0870695161878265	2.6220466115856	0.00874034761161796	0.296548779759559
ENSMUSG00000020412	75452	Ascc2	activating signal cointegrator 1 complex subunit 2	1158.2057068121	-0.127842756721254	0.0487130369606896	-2.62440538914501	0.0086800404135942	0.296548779759559
ENSMUSG00000021373	67252	Cap2	CAP, adenylate cyclase-associated protein, 2 (yeast)	5086.41764719737	-0.143806211256583	0.0548136050112868	-2.62354959552417	0.00870187748692132	0.296548779759559
ENSMUSG00000028757	13200	Ddost	dolichyl-di-phosphooligosaccharide-protein glycotransferase	2079.20161377318	-0.128657317368226	0.0490974109224571	-2.62045014087246	0.00878137699235698	0.297029796572868
ENSMUSG00000018930	20303	Ccl4	chemokine (C-C motif) ligand 4	29.3632845669757	-0.680136973953159	0.259583535560688	-2.62010829186102	0.00879018486766456	0.297029796572868
ENSMUSG00000025743	20970	Sdc3	syndecan 3	3802.87433590377	-0.145935689454707	0.0557169087794712	-2.61923521335908	0.00881271591549715	0.297188328818354
ENSMUSG00000034557	230597	Zfyve9	zinc finger, FYVE domain containing 9	2832.95990778677	0.180819158752178	0.0691013698951173	2.61672321441133	0.00887782972882399	0.298779324146422
ENSMUSG00000041809	71877	Efhc1	EF-hand domain (C-terminal) containing 1	56.929832067144	0.418390731722729	0.159950621946927	2.61574932707392	0.00890318935510987	0.299028692473337
ENSMUSG00000074575	241794	Kcng1	potassium voltage-gated channel, subfamily G, member 1	353.682526077806	-0.369915538621585	0.141693501975941	-2.6106739791384	0.00903639946985898	0.30272229575505
ENSMUSG00000027834	20713	Serpini1	serine (or cysteine) peptidase inhibitor, clade I, member 1	7624.23815068041	0.174168396093832	0.0667524776749016	2.60916751198462	0.00907628001454726	0.30272229575505
ENSMUSG00000003545	14282	Fosb	FBJ osteosarcoma oncogene B	168.607728314126	-0.425661658800818	0.163100117666343	-2.60981822019038	0.00905903464702709	0.30272229575505
ENSMUSG00000020752	170472	Recql5	RecQ protein-like 5	842.369576081165	-0.147482769237058	0.0565326495852249	-2.60880695171951	0.00908584836289844	0.30272229575505
ENSMUSG00000025823	12304	Pdia4	protein disulfide isomerase associated 4	1030.5117858052	-0.183114374181549	0.0702427333156975	-2.60687996519959	0.00913713849956416	0.303823533461556
ENSMUSG00000020978	69554	Klhdc2	kelch domain containing 2	3595.16982370159	0.148875861075583	0.0571375907025171	2.60556770499293	0.00917221438962992	0.304382309794512
ENSMUSG00000046169	108154	Adamts6	a disintegrin-like and metallopeptidase (reprolysin type) with thrombospondin type 1 motif, 6	192.947199123614	0.282193941023073	0.108414077653405	2.60292710255982	0.009243160488769	0.306126860004777
ENSMUSG00000052142	320484	Rasal3	RAS protein activator like 3	153.85672038468	-0.328845148835231	0.126460022860523	-2.60038818115608	0.00931183606204756	0.307789438408036
ENSMUSG00000101693	NA	NA	NA	73.5359858520235	0.48039877500301	0.185035871362427	2.59624672484212	0.00942483616568257	0.308231197118023
ENSMUSG00000050022	231842	Amz1	archaelysin family metallopeptidase 1	360.767909736139	-0.260444359210907	0.100267081384738	-2.59750613675037	0.00939034422890805	0.308231197118023
ENSMUSG00000032258	75782	Lca5	Leber congenital amaurosis 5 (human)	480.601435898823	0.158877039566825	0.0611917277258828	2.59638100559176	0.00942115319910337	0.308231197118023
ENSMUSG00000021585	12380	Cast	calpastatin	362.210742065131	0.304278459834181	0.117186385016851	2.59653422870264	0.00941695226177259	0.308231197118023
ENSMUSG00000021223	170721	Papln	papilin, proteoglycan-like sulfated glycoprotein	139.491394825719	-0.347248319530418	0.133771484848351	-2.59583213809784	0.00943621529084531	0.308231197118023
ENSMUSG00000022587	17069	Ly6e	lymphocyte antigen 6 complex, locus E	3633.917556314	-0.183290339279169	0.0705613744853689	-2.59760160025192	0.0093877343349501	0.308231197118023
ENSMUSG00000015476	260297	Prrt1	proline-rich transmembrane protein 1	1986.86700876332	-0.319211213442804	0.123008833988794	-2.59502673988344	0.00945835601528038	0.308349809899327
ENSMUSG00000036246	78816	Gmip	Gem-interacting protein	306.142331485075	-0.242676098670692	0.0935854960776576	-2.5930951786516	0.00951164434172261	0.308878134675939
ENSMUSG00000020357	14257	Flt4	FMS-like tyrosine kinase 4	77.0001897827701	-0.418918703204951	0.161535608748426	-2.59335205686673	0.00950454212891346	0.308878134675939
ENSMUSG00000041660	170442	Bbox1	butyrobetaine (gamma), 2-oxoglutarate dioxygenase 1 (gamma-butyrobetaine hydroxylase)	133.817832968908	0.400322824259431	0.15463069082393	2.58889630594264	0.00962840833447711	0.309290834185104
ENSMUSG00000032279	67834	Idh3a	isocitrate dehydrogenase 3 (NAD+) alpha	6097.58398860687	0.101443858377113	0.0391770445656547	2.58936985936008	0.00961517593456282	0.309290834185104
ENSMUSG00000032554	22041	Trf	transferrin	814.907729814607	-0.338188287560057	0.130677008014136	-2.5879708504152	0.00965431501148054	0.309290834185104
ENSMUSG00000020807	74477	4933427D14Rik	RIKEN cDNA 4933427D14 gene	1390.42843080933	-0.124740949694508	0.0481787538415926	-2.58912777413557	0.00962193844221228	0.309290834185104
ENSMUSG00000057322	67671	Rpl38	ribosomal protein L38	436.869664476268	0.391172266073634	0.150940678634573	2.59156292135574	0.00955410685045233	0.309290834185104
ENSMUSG00000044456	217835	Rin3	Ras and Rab interactor 3	55.1641876049705	-0.472041737204377	0.182359224724203	-2.58852678233462	0.00963874512659155	0.309290834185104
ENSMUSG00000063234	80910	Gpr84	G protein-coupled receptor 84	63.204752590447	-0.514885142647753	0.198789693245252	-2.59009978959284	0.00959481140783175	0.309290834185104
ENSMUSG00000071064	622675	Zfp827	zinc finger protein 827	1235.35053699817	-0.135933465602902	0.0526206306535569	-2.58327321270357	0.00978677866262623	0.312655919876767
ENSMUSG00000021597	105377	Ankrd32	ankyrin repeat domain 32	692.559937020654	0.122877305834198	0.0475730763616307	2.58291696126893	0.0097968899799311	0.312655919876767
ENSMUSG00000030279	74741	C2cd5	C2 calcium-dependent domain containing 5	2371.27055749337	-0.143959538648441	0.055790225404047	-2.58037205632079	0.0098693920106208	0.314367498097384
ENSMUSG00000034245	232232	Hdac11	histone deacetylase 11	4945.98020367891	-0.112035382082275	0.0434444098039685	-2.5788215926469	0.0099137973018821	0.315179292465752
ENSMUSG00000056268	329260	Dennd1b	DENN/MADD domain containing 1B	544.706523314761	0.150597837115052	0.0585279842467103	2.57309112988146	0.0100794663875528	0.316142375027455
ENSMUSG00000031385	140571	Plxnb3	plexin B3	1699.72211972276	-0.147809799788715	0.0574520539151743	-2.5727504887284	0.0100893915928895	0.316142375027455
ENSMUSG00000041020	78283	Map7d2	MAP7 domain containing 2	5268.32739520073	0.13517633369444	0.0525304671957085	2.57329395512178	0.0100735608324563	0.316142375027455
ENSMUSG00000056071	20202	S100a9	S100 calcium binding protein A9 (calgranulin B)	24.5960040245323	1.10029105661807	0.427473735305662	2.57393838672055	0.0100548177015597	0.316142375027455
ENSMUSG00000038459	70178	Abhd17c	abhydrolase domain containing 17C	573.974939034313	-0.19938061998153	0.0775233926056937	-2.57187686554995	0.0101148860009385	0.316142375027455
ENSMUSG00000006281	21745	Tep1	telomerase associated protein 1	339.697509103898	-0.20911686250932	0.0813027533058996	-2.57207602456614	0.0101090690232947	0.316142375027455
ENSMUSG00000022110	20916	Sucla2	succinate-Coenzyme A ligase, ADP-forming, beta subunit	4574.88069317273	0.129239762960979	0.0502127715278236	2.57384245140433	0.0100576059870293	0.316142375027455
ENSMUSG00000090626	21778	Tex9	testis expressed gene 9	486.577432260968	0.178757569545495	0.0695013874940117	2.57200001310617	0.0101112887919511	0.316142375027455
ENSMUSG00000034265	224454	Zdhhc14	zinc finger, DHHC domain containing 14	823.153059330973	-0.247547942039123	0.0962431687331148	-2.57210922393444	0.0101080996356856	0.316142375027455
ENSMUSG00000030753	72981	Prkrir	protein-kinase, interferon-inducible double stranded RNA dependent inhibitor, repressor of (P58 repressor)	1988.87787131291	0.135411119833461	0.0526740869864804	2.57073501564852	0.0101482943813448	0.316216440751393
ENSMUSG00000090137	22186	Uba52	ubiquitin A-52 residue ribosomal protein fusion product 1	76.0065524103553	-0.32146565444728	0.125059642101449	-2.57049875599761	0.0101552191489282	0.316216440751393
ENSMUSG00000042349	56489	Ikbke	inhibitor of kappaB kinase epsilon	89.817906370311	-0.324408651652158	0.126453775249466	-2.5654327125637	0.0103047205893586	0.318650882952496
ENSMUSG00000031297	11989	Slc7a3	solute carrier family 7 (cationic amino acid transporter, y+ system), member 3	456.282107357157	-0.270005791527625	0.105254830019761	-2.56525796941511	0.0103099121142563	0.318650882952496
ENSMUSG00000015850	229595	Adamtsl4	ADAMTS-like 4	456.97775773256	-0.260606294093415	0.101518799394964	-2.56707423301484	0.0102560653729121	0.318650882952496
ENSMUSG00000075225	75973	Ccdc162	coiled-coil domain containing 162	54.6110600503306	0.433141476268749	0.168780097987424	2.56630658136615	0.0102787933130158	0.318650882952496
ENSMUSG00000005087	12505	Cd44	CD44 antigen	209.685228756301	-0.346807582577995	0.135432213536558	-2.56074661649371	0.0104447502902588	0.321633313298811
ENSMUSG00000084904	100503393	Gm14827	predicted gene 14827	212.120197451689	-0.326282049600501	0.127490590209539	-2.55926377832462	0.0104894116665466	0.321633313298811
ENSMUSG00000002897	16172	Il17ra	interleukin 17 receptor A	476.348877646573	-0.236621693989494	0.0924962137692172	-2.55817707933297	0.0105222495796778	0.321633313298811
ENSMUSG00000019842	103213	Traf3ip2	TRAF3 interacting protein 2	252.296873970769	0.232088190191433	0.0906388269949651	2.56058245551131	0.0104496862876939	0.321633313298811
ENSMUSG00000091415	633979	Ak9	adenylate kinase 9	26.3464779904831	0.62609846291754	0.244721930741432	2.55840766301841	0.0105152741593465	0.321633313298811
ENSMUSG00000023122	69083	Sult1c2	sulfotransferase family, cytosolic, 1C, member 2	12.4504585581251	1.02717121171255	0.401412709146965	2.55889060885834	0.0105006778236786	0.321633313298811
ENSMUSG00000046330	19981	Rpl37a	ribosomal protein L37a	376.073027375436	-0.222301635682921	0.0870655681172476	-2.55326692847805	0.0106717675619006	0.321709556661331
ENSMUSG00000026452	20980	Syt2	synaptotagmin II	3600.65506253181	0.309009127282242	0.120894289481317	2.55602748986746	0.0105874754271111	0.321709556661331
ENSMUSG00000079139	NA	NA	NA	66.5683134904751	-0.504223438473647	0.197520810830385	-2.552761080485	0.0106872778673051	0.321709556661331
ENSMUSG00000055943	73024	Emc7	ER membrane protein complex subunit 7	3448.73347351571	0.104589703412335	0.0409755369071191	2.552491347445	0.0106955566099229	0.321709556661331
ENSMUSG00000028031	56811	Dkk2	dickkopf homolog 2 (Xenopus laevis)	24.0206778425857	-0.684086995616058	0.268045378502068	-2.55213128254244	0.0107066167366358	0.321709556661331
ENSMUSG00000031950	93739	Gabarapl2	gamma-aminobutyric acid (GABA) A receptor-associated protein-like 2	766.261967281539	0.136815154607684	0.0535185469340687	2.55640637583511	0.0105759526988037	0.321709556661331
ENSMUSG00000031932	14608	Gpr83	G protein-coupled receptor 83	642.278524461426	-0.236653537885959	0.0926343510885267	-2.55470605779706	0.0106277504180715	0.321709556661331
ENSMUSG00000010080	71889	Epn3	epsin 3	149.036603454995	0.354394216568394	0.138577656802845	2.55736909358044	0.0105467245663184	0.321709556661331
ENSMUSG00000034254	55979	Agpat1	1-acylglycerol-3-phosphate O-acyltransferase 1 (lysophosphatidic acid acyltransferase, alpha)	2273.28337509119	-0.188402722984045	0.073832298578091	-2.55176564474388	0.0107178584517101	0.321709556661331
ENSMUSG00000024818	107375	Slc25a45	solute carrier family 25, member 45	187.829403674276	-0.21571324296799	0.0844297228024916	-2.55494434670374	0.0106204777255429	0.321709556661331
ENSMUSG00000060261	14886	Gtf2i	general transcription factor II I	5538.94104879526	-0.131950876293163	0.051723529542589	-2.55108028125798	0.0107389585673495	0.321763148873158
ENSMUSG00000055963	208820	Triqk	triple QxxK/R motif containing	532.836868213132	0.1959890593177	0.076980473689671	2.54595808422516	0.0108978273151847	0.325936993256125
ENSMUSG00000036591	71435	Arhgap21	Rho GTPase activating protein 21	7641.88689832879	0.0979294880552546	0.0385002198660951	2.5436085403111	0.0109713964344785	0.327549270971287
ENSMUSG00000039795	66361	Zfand1	zinc finger, AN1-type domain 1	446.391524505716	0.178335215379234	0.0701284092818603	2.54298104299597	0.0109911192069424	0.327551082054478
ENSMUSG00000027882	20912	Stxbp3a	syntaxin binding protein 3A	772.433115852419	0.177021268347437	0.0698193889627575	2.53541703783547	0.0112313528259421	0.327650340754435
ENSMUSG00000068699	68794	Flnc	filamin C, gamma	168.196062690713	-0.331578228963786	0.130523736209827	-2.54036728178504	0.0110736112604574	0.327650340754435
ENSMUSG00000004266	15170	Ptpn6	protein tyrosine phosphatase, non-receptor type 6	214.073513243401	-0.362949191073294	0.143157219797438	-2.53531880255046	0.0112345032241899	0.327650340754435
ENSMUSG00000005413	15368	Hmox1	heme oxygenase (decycling) 1	193.465347999942	-0.272828086749446	0.107589601063409	-2.53582208738419	0.0112183712021439	0.327650340754435
ENSMUSG00000054320	270091	Lrrc36	leucine rich repeat containing 36	38.0233901947677	0.606712368795872	0.239119417148609	2.53727771684392	0.0111718289695337	0.327650340754435
ENSMUSG00000056820	53424	Tsnax	translin-associated factor X	4218.21292869702	-0.127713179640622	0.0503158101247843	-2.53823160799539	0.0111414223887468	0.327650340754435
ENSMUSG00000038351	97761	Sgsm2	small G protein signaling modulator 2	2429.93031975186	-0.167569550376258	0.0660407071207404	-2.53736759768328	0.0111689607533392	0.327650340754435
ENSMUSG00000038020	268480	Rapgefl1	Rap guanine nucleotide exchange factor (GEF)-like 1	3043.13434378561	-0.204369313495137	0.0805147217347912	-2.53828503771412	0.0111397214197055	0.327650340754435
ENSMUSG00000034227	15223	Foxj1	forkhead box J1	247.863799992005	0.255882638978882	0.100707440848881	2.54085136929309	0.0110582917605566	0.327650340754435
ENSMUSG00000075602	110454	Ly6a	lymphocyte antigen 6 complex, locus A	661.937849950307	-0.186793375456093	0.0737084360467817	-2.53421976471646	0.0112698028244367	0.327650340754435
ENSMUSG00000018169	17305	Mfng	MFNG O-fucosylpeptide 3-beta-N-acetylglucosaminyltransferase	102.398167716834	-0.322448339137607	0.12687228490007	-2.54151912997847	0.0110371906142527	0.327650340754435
ENSMUSG00000023044	246277	Csad	cysteine sulfinic acid decarboxylase	594.66363911456	-0.198065908189861	0.078010313740076	-2.5389707936543	0.0111179104138322	0.327650340754435
ENSMUSG00000056851	18521	Pcbp2	poly(rC) binding protein 2	2719.43208095099	-0.128481433376105	0.0506882095024082	-2.5347400241076	0.0112530805428439	0.327650340754435
ENSMUSG00000022949	209195	Clic6	chloride intracellular channel 6	399.595123394463	0.32486348035936	0.127904210217879	2.53989669148475	0.0110885216955203	0.327650340754435
ENSMUSG00000035967	236790	Ddx26b	DEAD/H (Asp-Glu-Ala-Asp/His) box polypeptide 26B	3969.17116634018	0.0990992037756077	0.0391359775807429	2.53217652660273	0.0113356906910318	0.327849429204686
ENSMUSG00000041740	50849	Rnf10	ring finger protein 10	4226.99929532758	-0.161939567568112	0.0639403065963947	-2.53266798656926	0.0113198115249031	0.327849429204686
ENSMUSG00000061665	12488	Cd2ap	CD2-associated protein	952.140344920641	0.125910973505651	0.0497027865986751	2.53327795325276	0.0113001308529177	0.327849429204686
ENSMUSG00000022514	16180	Il1rap	interleukin 1 receptor accessory protein	1525.2775595989	0.152553731386162	0.0602726156953653	2.53106206900347	0.011371772322067	0.328322972466748
ENSMUSG00000025781	11949	Atp5c1	ATP synthase, H+ transporting, mitochondrial F1 complex, gamma polypeptide 1	4997.56537138492	0.119375805774276	0.0472238293686666	2.52787220710828	0.0114756113442731	0.329303624954976
ENSMUSG00000074489	12095	Bglap3	bone gamma-carboxyglutamate protein 3	31.3387675586505	0.55997773738099	0.221570202998988	2.5273151795756	0.0114938302247775	0.329303624954976
ENSMUSG00000028655	76574	Mfsd2a	major facilitator superfamily domain containing 2A	435.623289335678	0.255668739748803	0.10117532672039	2.52698704354445	0.0115045746877841	0.329303624954976
ENSMUSG00000037653	243043	Kctd8	potassium channel tetramerisation domain containing 8	255.269504444256	0.203203262066338	0.0803993283200415	2.5274248717285	0.0114902404593527	0.329303624954976
ENSMUSG00000034793	68401	G6pc3	glucose 6 phosphatase, catalytic, 3	1150.95014798389	-0.137204853879102	0.0542924645957947	-2.52714358982572	0.0114994476360224	0.329303624954976
ENSMUSG00000039728	104245	Slc6a5	solute carrier family 6 (neurotransmitter transporter, glycine), member 5	797.693865165932	1.11815696069477	0.443164199234172	2.52312114251793	0.0116318322354152	0.331238791811594
ENSMUSG00000097350	224523	4732491K20Rik	RIKEN cDNA 4732491K20 gene	144.721560735109	0.269954482900579	0.106949241532282	2.52413648785995	0.0115982887807783	0.331238791811594
ENSMUSG00000024743	54525	Syt7	synaptotagmin VII	7136.47747497658	-0.199886259046804	0.0792078447124637	-2.52356644436445	0.0116171104396504	0.331238791811594
ENSMUSG00000026473	14645	Glul	glutamate-ammonia ligase (glutamine synthetase)	31889.3105380461	0.132151073666516	0.0524010593478895	2.52191607022996	0.0116717552812205	0.33176118965352
ENSMUSG00000029817	101214	Tra2a	transformer 2 alpha homolog (Drosophila)	2392.05665775812	-0.188275218208309	0.0746719000984027	-2.52136637691286	0.0116900065025882	0.33176118965352
ENSMUSG00000021848	18424	Otx2	orthodenticle homolog 2	167.075890343643	0.321164848190893	0.127610938333618	2.51675014998525	0.0118442787827873	0.332203400669326
ENSMUSG00000049723	17381	Mmp12	matrix metallopeptidase 12	31.8835299538176	-0.99467122275731	0.395195566172424	-2.51690886208813	0.0118389448695537	0.332203400669326
ENSMUSG00000020904	71860	Wdr16	WD repeat domain 16	47.7214226749262	0.631492876192972	0.250796672857791	2.5179475827857	0.0118040886497029	0.332203400669326
ENSMUSG00000048978	22360	Nrsn1	neurensin 1	6761.3895458422	-0.119168074697765	0.0473228918410742	-2.51819088102162	0.0117959374890273	0.332203400669326
ENSMUSG00000056749	18030	Nfil3	nuclear factor, interleukin 3, regulated	226.735796919418	-0.312583237592379	0.124159914000848	-2.51758580946057	0.0118162182885677	0.332203400669326
ENSMUSG00000091803	66272	Cox16	cytochrome c oxidase assembly protein 16	64.9918817238645	0.431248301149443	0.171353078012663	2.516723400309	0.0118451779817264	0.332203400669326
ENSMUSG00000024670	12511	Cd6	CD6 antigen	48.2956133409297	-0.631056125532081	0.250709683919153	-2.51707917966017	0.0118332232954045	0.332203400669326
ENSMUSG00000028927	18600	Padi2	peptidyl arginine deiminase, type II	1182.20909900119	-0.141120137480322	0.0561066827018936	-2.51521085696909	0.0118961212029519	0.333071400201639
ENSMUSG00000026618	381314	Iars2	isoleucine-tRNA synthetase 2, mitochondrial	1716.40850095207	0.111783155339294	0.0444791724102041	2.51315726624557	0.0119655980768074	0.334454527452239
ENSMUSG00000079056	56461	Kcnip3	Kv channel interacting protein 3, calsenilin	2565.39113418913	-0.157013171105446	0.0625359185224158	-2.51076780857012	0.0120468905735285	0.334689677822645
ENSMUSG00000031155	18715	Pim2	proviral integration site 2	693.451041813222	-0.175679956438833	0.0699767205073032	-2.51054858194588	0.0120543734133854	0.334689677822645
ENSMUSG00000030094	22591	Xpc	xeroderma pigmentosum, complementation group C	658.904420547198	0.178744662958321	0.071172257199733	2.51143732109976	0.0120240636526262	0.334689677822645
ENSMUSG00000024012	56462	Mtch1	mitochondrial carrier homolog 1 (C. elegans)	8384.80974632279	-0.155202493482302	0.0618118948812606	-2.51088392906322	0.0120429287129254	0.334689677822645
ENSMUSG00000036553	231147	Sh3tc1	SH3 domain and tetratricopeptide repeats 1	63.4852514219468	-0.375299504944007	0.149533221124384	-2.50980686513686	0.012079720915222	0.334835392224098
ENSMUSG00000031168	13595	Ebp	phenylalkylamine Ca2+ antagonist (emopamil) binding protein	478.72062683617	-0.162077580526874	0.064662700657986	-2.50650806226196	0.0121930276979485	0.335001177664859
ENSMUSG00000036503	24017	Rnf13	ring finger protein 13	4512.4112433976	0.158804254559583	0.0634946000976485	2.50106708783672	0.0123819720394436	0.335001177664859
ENSMUSG00000085084	329782	4930570G19Rik	RIKEN cDNA 4930570G19 gene	460.433979504505	0.177937942455542	0.0710233006719761	2.50534600295973	0.0122331656679355	0.335001177664859
ENSMUSG00000048706	52829	Lurap1l	leucine rich adaptor protein 1-like	348.064430319268	0.218036760501418	0.0869163415740886	2.5085818909619	0.0121216867490168	0.335001177664859
ENSMUSG00000043733	19247	Ptpn11	protein tyrosine phosphatase, non-receptor type 11	6028.73981277166	0.120526906628322	0.0480699318930081	2.5073242645025	0.0121649055728388	0.335001177664859
ENSMUSG00000038390	14788	Gpr162	G protein-coupled receptor 162	4011.66729349989	-0.154119265794026	0.0615534811888725	-2.50382696181102	0.0122858104444429	0.335001177664859
ENSMUSG00000005547	13087	Cyp2a5	cytochrome P450, family 2, subfamily a, polypeptide 5	14.8929419007209	-1.38865054267953	0.554504011497606	-2.50431108501643	0.0122690106392147	0.335001177664859
ENSMUSG00000042462	66422	Dctpp1	dCTP pyrophosphatase 1	178.776240038452	-0.247664448264393	0.0989489176162244	-2.50295257624712	0.0123162045919693	0.335001177664859
ENSMUSG00000030946	76429	Lhpp	phospholysine phosphohistidine inorganic pyrophosphate phosphatase	359.119754669518	-0.193991374003655	0.0775597170398594	-2.50118723233555	0.0123777720362301	0.335001177664859
ENSMUSG00000035189	320091	Ano4	anoctamin 4	862.57890192282	0.22374090345999	0.0894241412866017	2.50201903245463	0.0123487286190826	0.335001177664859
ENSMUSG00000032012	58235	Pvrl1	poliovirus receptor-related 1	540.816033498042	-0.269411588466387	0.107529356988261	-2.50547009683875	0.0122288738419906	0.335001177664859
ENSMUSG00000021709	59079	Erbb2ip	Erbb2 interacting protein	3985.96433861734	0.20066646322227	0.0802372654110359	2.50091353679995	0.0123873417036769	0.335001177664859
ENSMUSG00000022827	67657	Rabl3	RAB, member of RAS oncogene family-like 3	259.8892053541	0.260986328106378	0.104127135311153	2.5064199387268	0.0121960674239946	0.335001177664859
ENSMUSG00000036398	76497	Ppp1r11	protein phosphatase 1, regulatory (inhibitor) subunit 11	1549.33151633666	-0.130543940260439	0.0521767274923591	-2.5019572237365	0.012350884675405	0.335001177664859
ENSMUSG00000059336	108052	Slc14a1	solute carrier family 14 (urea transporter), member 1	635.742363437611	-0.210085706027604	0.0839354290993452	-2.50294432615515	0.0123164916868625	0.335001177664859
ENSMUSG00000066554	NA	NA	NA	31.3395483351421	-0.676302188056358	0.270568541007919	-2.49955957753626	0.0124347788687467	0.335195762418206
ENSMUSG00000007817	328365	Zmiz1	zinc finger, MIZ-type containing 1	2911.39677333487	-0.186517201129033	0.0746198317499212	-2.49956609060874	0.0124345502929079	0.335195762418206
ENSMUSG00000033590	208943	Myo5c	myosin VC	181.185879594039	0.275011059358079	0.110053486305923	2.49888548367848	0.0124584562798119	0.335291475226794
ENSMUSG00000040170	55990	Fmo2	flavin containing monooxygenase 2	133.422265046351	0.428592626799304	0.171977307523523	2.49214639402749	0.0126973691121506	0.335634670880636
ENSMUSG00000027580	229003	Helz2	helicase with zinc finger 2, transcriptional coactivator	267.192533569539	-0.205396188364433	0.0825083451585746	-2.48939895679253	0.012795928556827	0.335634670880636
ENSMUSG00000031209	15203	Heph	hephaestin	185.191940884581	0.296005399985288	0.118721387520512	2.49327780080187	0.0126569776190637	0.335634670880636
ENSMUSG00000095597	NA	NA	NA	13.1234762023349	-0.732774009531487	0.29408293172274	-2.49172573613467	0.0127124157701506	0.335634670880636
ENSMUSG00000013707	69769	Tnfaip8l2	tumor necrosis factor, alpha-induced protein 8-like 2	73.663285611715	-0.347276659299226	0.139123492378944	-2.49617554419433	0.012554045733706	0.335634670880636
ENSMUSG00000028459	12517	Cd72	CD72 antigen	44.5787027523301	-0.534876873575148	0.214607146083889	-2.49235350889046	0.0126899665418388	0.335634670880636
ENSMUSG00000046341	NA	NA	NA	43.3368850979711	-0.42755055047751	0.17137170535073	-2.49487247385724	0.0126002405473941	0.335634670880636
ENSMUSG00000038172	69863	Ttc39b	tetratricopeptide repeat domain 39B	2695.67405921005	0.156158618306641	0.0625993799522711	2.49457132683589	0.0126109378174674	0.335634670880636
ENSMUSG00000072770	54137	Acrbp	proacrosin binding protein	238.627007954781	-0.237699722395403	0.0955037274442286	-2.48890518471348	0.0128137133489456	0.335634670880636
ENSMUSG00000025499	15461	Hras	Harvey rat sarcoma virus oncogene	1946.01183609387	-0.196647666490592	0.0787351528036554	-2.49758410936192	0.0125042797596308	0.335634670880636
ENSMUSG00000031568	192174	Rwdd4a	RWD domain containing 4A	807.343253715051	0.114786388213451	0.0460890841102822	2.49053307153575	0.0127551624421441	0.335634670880636
ENSMUSG00000038604	75687	Fam65a	family with sequence similarity 65, member A	1977.28650503407	-0.202099478817854	0.0811519208349162	-2.49038441405443	0.0127604994285703	0.335634670880636
ENSMUSG00000032127	71732	Vps11	vacuolar protein sorting 11 (yeast)	2419.8009498765	0.103559603700152	0.0415136700937062	2.49459041964716	0.0126102593687115	0.335634670880636
ENSMUSG00000089715	494448	Cbx6	chromobox 6	6805.22970857879	-0.156985527367026	0.0629968726637227	-2.49195746914318	0.0127041248806929	0.335634670880636
ENSMUSG00000059883	266632	Irak4	interleukin-1 receptor-associated kinase 4	81.3131636285552	-0.311710987017031	0.125209678840358	-2.4895119123695	0.012791863169235	0.335634670880636
ENSMUSG00000023827	68262	Agpat4	1-acylglycerol-3-phosphate O-acyltransferase 4 (lysophosphatidic acid acyltransferase, delta)	1402.63072559745	-0.149118337360464	0.0599044354214733	-2.48927039060301	0.0128005571777055	0.335634670880636
ENSMUSG00000024798	15566	Htr7	5-hydroxytryptamine (serotonin) receptor 7	288.133599089066	0.263113265160598	0.105433281751612	2.49554278107799	0.0125764588958736	0.335634670880636
ENSMUSG00000060438	NA	NA	NA	27.3553541167733	-0.55619114161667	0.223607454807599	-2.48735509330509	0.0128696870834521	0.336300387593043
ENSMUSG00000042788	329831	Fam166b	family with sequence similarity 166, member B	32.4590524798504	0.592902846701451	0.238392784231237	2.48708386293414	0.0128795034086296	0.336300387593043
ENSMUSG00000029127	75079	Zbtb49	zinc finger and BTB domain containing 49	336.815791854665	0.177342046436729	0.0713565722389823	2.48529379806513	0.0129444554405177	0.336414482345686
ENSMUSG00000034947	217203	Tmem106a	transmembrane protein 106A	60.3615257592904	-0.375758950177423	0.151127710136927	-2.48636699277037	0.0129054801564476	0.336414482345686
ENSMUSG00000021276	67236	Cinp	cyclin-dependent kinase 2 interacting protein	872.376495029473	-0.144539624980618	0.058145608325091	-2.48582187278014	0.0129252643217026	0.336414482345686
ENSMUSG00000042707	75563	Dnali1	dynein, axonemal, light intermediate polypeptide 1	60.7402963331225	0.401938592606857	0.161823779289261	2.48380426147623	0.0129987235917461	0.336757334252986
ENSMUSG00000003623	74114	Crot	carnitine O-octanoyltransferase	991.657411392058	0.123826157402465	0.049842074337116	2.4843700638329	0.0129780861079404	0.336757334252986
ENSMUSG00000079491	15024	H2-T10	histocompatibility 2, T region locus 10	36.807334367334	0.427764464615286	0.172258643506279	2.48326850779882	0.0130182918097679	0.336757334252986
ENSMUSG00000036403	381644	Cep135	centrosomal protein 135	595.582405773019	0.168369623976425	0.0678261984737429	2.48236857976943	0.0130512200170198	0.337085696532608
ENSMUSG00000041757	240753	Plekha6	pleckstrin homology domain containing, family A member 6	4009.03938708359	-0.125587659861609	0.0506401465338982	-2.48000190476428	0.0131381680871314	0.338339473600548
ENSMUSG00000032966	14225	Fkbp1a	FK506 binding protein 1a	7784.0640883225	-0.162707268266803	0.0656675233284882	-2.47774333520838	0.0132216217848584	0.338339473600548
ENSMUSG00000001418	56700	0610031J06Rik	RIKEN cDNA 0610031J06 gene	1030.80621024189	-0.113324811664275	0.0457339826707914	-2.47791259466785	0.0132153514751902	0.338339473600548
ENSMUSG00000030525	11441	Chrna7	cholinergic receptor, nicotinic, alpha polypeptide 7	249.316850450506	0.354002091044867	0.142819612126178	2.47866582029445	0.0131874796900793	0.338339473600548
ENSMUSG00000030782	21804	Tgfb1i1	transforming growth factor beta 1 induced transcript 1	197.315918990039	-0.203340363008241	0.0820359567322032	-2.47867363419704	0.0131871908230002	0.338339473600548
ENSMUSG00000038268	246257	Ovca2	candidate tumor suppressor in ovarian cancer 2	252.300505553506	-0.221953983327402	0.0895519404521942	-2.47849440455049	0.0131938180549212	0.338339473600548
ENSMUSG00000019464	19216	Ptger1	prostaglandin E receptor 1 (subtype EP1)	309.994716736791	-0.240127087051592	0.0969681070544246	-2.4763511874767	0.0132732945294695	0.339033882069612
ENSMUSG00000037627	626596	Rgs22	regulator of G-protein signalling 22	44.3057424275835	0.513324907836637	0.207327218396405	2.47591662979422	0.013289460651387	0.339033882069612
ENSMUSG00000002111	20375	Spi1	spleen focus forming virus (SFFV) proviral integration oncogene	86.354370782352	-0.336018850927546	0.135771906677581	-2.47487760281288	0.0133281844125679	0.339501871756834
ENSMUSG00000038535	235469	Zfp280d	zinc finger protein 280D	1276.63180013073	0.149545298546694	0.0604707522116957	2.47301865905631	0.0133977147689679	0.340232515756457
ENSMUSG00000044948	100048534	Wdr96	WD repeat domain 96	113.984147295455	0.456355076077397	0.184509987887114	2.4733353532959	0.0133858467988886	0.340232515756457
ENSMUSG00000078451	73075	Ppil6	peptidylprolyl isomerase (cyclophilin)-like 6	102.181024907104	0.267241181106064	0.108105597231104	2.47203833983512	0.0134345107458873	0.340647662885444
ENSMUSG00000052273	381917	Dnah3	dynein, axonemal, heavy chain 3	104.626697603243	0.506826649388657	0.20515965896484	2.47040111075403	0.0134961627822173	0.340771747793016
ENSMUSG00000031758	75796	Cdyl2	chromodomain protein, Y chromosome-like 2	597.729843860934	-0.158898420600543	0.0643522780536013	-2.46919651341932	0.013541682996517	0.340771747793016
ENSMUSG00000072946	77219	Ptgr2	prostaglandin reductase 2	1462.74990922956	0.131584751549879	0.0532866457681533	2.46937576297062	0.0135349008027483	0.340771747793016
ENSMUSG00000042406	11911	Atf4	activating transcription factor 4	3478.34161182424	-0.126141892357639	0.0510770908130632	-2.46963737263943	0.0135250077685134	0.340771747793016
ENSMUSG00000000531	56149	Grasp	GRP1 (general receptor for phosphoinositides 1)-associated scaffold protein	558.253533272098	-0.265631524739747	0.107490657742407	-2.47120568725435	0.0134658342138349	0.340771747793016
ENSMUSG00000023087	12457	Ccrn4l	CCR4 carbon catabolite repression 4-like (S. cerevisiae)	1285.99709453765	-0.193232983789516	0.0785028086960913	-2.46147860183679	0.013836565121368	0.345412436547923
ENSMUSG00000039474	22393	Wfs1	Wolfram syndrome 1 homolog (human)	2052.18937271756	-0.230445021525619	0.093634304865614	-2.4611174489559	0.0138505016876171	0.345412436547923
ENSMUSG00000058818	18733	Pirb	paired Ig-like receptor B	31.8218180660823	-0.573740006441677	0.232954084372546	-2.46288880483477	0.0137822651491366	0.345412436547923
ENSMUSG00000021203	68149	Otub2	OTU domain, ubiquitin aldehyde binding 2	716.868775515737	-0.225070955821647	0.0914503281726919	-2.46112791849834	0.0138500975029718	0.345412436547923
ENSMUSG00000049521	104445	Cdc42ep1	CDC42 effector protein (Rho GTPase binding) 1	650.296415872893	-0.19169801097249	0.0778117262841938	-2.46361339256691	0.0137544380977681	0.345412436547923
ENSMUSG00000097150	NA	NA	NA	16.586812075457	0.651002231821133	0.264389889771997	2.46228111212021	0.013805641286633	0.345412436547923
ENSMUSG00000022438	170736	Parvb	parvin, beta	480.322218461828	-0.206371183612629	0.0839317356111588	-2.45879799946842	0.0139403029402043	0.34713229698186
ENSMUSG00000032238	19883	Rora	RAR-related orphan receptor alpha	2557.06932668943	0.282361235776315	0.1149739064831	2.4558723315	0.0140543077325262	0.348928036536743
ENSMUSG00000047141	72020	Zfp654	zinc finger protein 654	794.112666195953	0.113282676537308	0.0461261315759946	2.45593273632043	0.0140519456375426	0.348928036536743
ENSMUSG00000051113	75538	Fam71e1	family with sequence similarity 71, member E1	43.8230316864118	0.486295729177046	0.198181730599389	2.45378687382673	0.0141360735262752	0.350435787015206
ENSMUSG00000031327	12212	Chic1	cysteine-rich hydrophobic domain 1	1583.60137744134	0.146419678654899	0.0597193230962044	2.45179735910646	0.0142144685866669	0.35185561988898
ENSMUSG00000071302	72139	2610044O15Rik8	RIKEN cDNA 2610044O15 gene	562.18388823227	0.142262504105568	0.0580380466141452	2.4511938703136	0.0142383242302848	0.351923209721534
ENSMUSG00000057914	12296	Cacnb2	calcium channel, voltage-dependent, beta 2 subunit	1561.15581339302	0.119036904767819	0.0487214532707811	2.4432133439502	0.0145571289614285	0.352347475067974
ENSMUSG00000027221	76969	Chst1	carbohydrate (keratan sulfate Gal-6) sulfotransferase 1	3516.11400586854	-0.236511095504947	0.0965958910522374	-2.44845917283424	0.0143468688479207	0.352347475067974
ENSMUSG00000016933	18803	Plcg1	phospholipase C, gamma 1	3169.80940175054	-0.118726848227355	0.0485310690904562	-2.44640908293329	0.0144287182944118	0.352347475067974
ENSMUSG00000031198	67391	Fundc2	FUN14 domain containing 2	1489.7281366239	0.147874159186891	0.0604793065154514	2.44503728145612	0.0144837169201241	0.352347475067974
ENSMUSG00000042572	70093	Ube2q1	ubiquitin-conjugating enzyme E2Q (putative) 1	2090.83890879403	-0.122580439957872	0.0501504893266074	-2.44425212203936	0.0145152788515339	0.352347475067974
ENSMUSG00000036052	56323	Dnajb5	DnaJ (Hsp40) homolog, subfamily B, member 5	3185.69252962144	-0.301941846598929	0.123574675101108	-2.44339583617664	0.0145497690524059	0.352347475067974
ENSMUSG00000029701	68272	Rbm28	RNA binding motif protein 28	1928.73691071237	-0.196708749849958	0.0803509187382473	-2.44812073015319	0.0143603528179367	0.352347475067974
ENSMUSG00000033706	232187	Smyd5	SET and MYND domain containing 5	1307.63474858044	-0.125848060371703	0.0514874899262796	-2.444245399259	0.0145155493563051	0.352347475067974
ENSMUSG00000008892	22335	Vdac3	voltage-dependent anion channel 3	935.208303591094	0.129552854812951	0.0529913035359802	2.44479463927485	0.0144934642119602	0.352347475067974
ENSMUSG00000031490	13685	Eif4ebp1	eukaryotic translation initiation factor 4E binding protein 1	59.8269853242073	-0.379319610676357	0.155273710546974	-2.44290942323815	0.0145693933651006	0.352347475067974
ENSMUSG00000037712	218952	Fermt2	fermitin family homolog 2 (Drosophila)	2369.82587358006	0.103666577152736	0.0423819445630496	2.4460080400161	0.0144447779291491	0.352347475067974
ENSMUSG00000044792	69046	Isca1	iron-sulfur cluster assembly 1 homolog (S. cerevisiae)	1297.22179450598	0.111288960959353	0.0455156883632463	2.44506817234512	0.0144824764027684	0.352347475067974
ENSMUSG00000094441	77652	Zfp955a	zinc finger protein 955A	59.537522219348	0.355923293605968	0.145438580381091	2.44724125244722	0.0143954445625271	0.352347475067974
ENSMUSG00000024589	83814	Nedd4l	neural precursor cell expressed, developmentally down-regulated gene 4-like	3174.77606835909	-0.155380388056445	0.0636000297145738	-2.44308672108748	0.0145622375885016	0.352347475067974
ENSMUSG00000025007	56454	Aldh18a1	aldehyde dehydrogenase 18 family, member A1	647.498196269732	-0.139367060932047	0.0570515632687258	-2.44282633020232	0.0145727480834284	0.352347475067974
ENSMUSG00000025903	18777	Lypla1	lysophospholipase 1	1148.76280264872	0.163663352377009	0.0670145086053179	2.44220775147222	0.0145977433996172	0.352349151101378
ENSMUSG00000034390	74440	Cmip	c-Maf inducing protein	4559.26313101954	-0.20169601595925	0.0826224926198441	-2.44117563588013	0.0146395329221796	0.352349151101378
ENSMUSG00000020905	216835	Usp43	ubiquitin specific peptidase 43	48.592511034806	-0.491909516896988	0.201541579461582	-2.44073465242817	0.0146574201160487	0.352349151101378
ENSMUSG00000021532	69577	Fastkd3	FAST kinase domains 3	329.386335998177	0.152410818941181	0.062425202324663	2.44149499345661	0.0146265911399024	0.352349151101378
ENSMUSG00000050625	403180	Ccdc121	coiled-coil domain containing 121	31.4196200511591	0.46549700500621	0.191244693190858	2.43403880776788	0.0149313941278093	0.35272019925621
ENSMUSG00000027199	67092	Gatm	glycine amidinotransferase (L-arginine:glycine amidinotransferase)	5813.41652916983	0.179051610932137	0.0734241005232751	2.43859454397236	0.0147445012016961	0.35272019925621
ENSMUSG00000042737	68563	Dpm3	dolichyl-phosphate mannosyltransferase polypeptide 3	225.070496803528	0.287212736691748	0.118021146039404	2.43357013831958	0.0149507385535935	0.35272019925621
ENSMUSG00000049327	67956	Setd8	SET domain containing (lysine methyltransferase) 8	795.190170617229	-0.144500664985893	0.0593663860868699	-2.43404853336445	0.0149309929355098	0.35272019925621
ENSMUSG00000030082	53421	Sec61a1	Sec61 alpha 1 subunit (S. cerevisiae)	1918.84205151631	-0.134437446676576	0.0551442823875908	-2.43792177277165	0.0147719703259578	0.35272019925621
ENSMUSG00000038539	107503	Atf5	activating transcription factor 5	393.47427333749	-0.222684130009265	0.0913496552817812	-2.43771177157006	0.014780553867553	0.35272019925621
ENSMUSG00000097383	NA	NA	NA	82.6799514233919	0.288341389141037	0.118520962156656	2.43283031030342	0.0149813200410981	0.35272019925621
ENSMUSG00000023235	20300	Ccl25	chemokine (C-C motif) ligand 25	140.500476901454	0.231651261092702	0.0952474816370683	2.4320985406773	0.0150116226227656	0.35272019925621
ENSMUSG00000071547	70021	Nt5dc2	5'-nucleotidase domain containing 2	96.1690725749497	0.304655850169845	0.125000613029688	2.4372348485802	0.0148000638383249	0.35272019925621
ENSMUSG00000056752	237806	Dnah9	dynein, axonemal, heavy chain 9	264.98923058294	0.336829905059451	0.138413319050521	2.43350789772267	0.0149533092068252	0.35272019925621
ENSMUSG00000022466	71919	Rpap3	RNA polymerase II associated protein 3	602.621421825419	0.144656345604874	0.0594503757869479	2.43322844792906	0.0149648558063279	0.35272019925621
ENSMUSG00000000555	16402	Itga5	integrin alpha 5 (fibronectin receptor alpha)	158.104659696334	-0.381090724439625	0.156568845609397	-2.43401375897193	0.0149324274638408	0.35272019925621
ENSMUSG00000024136	66705	Dnase1l2	deoxyribonuclease 1-like 2	187.043247804246	-0.368826404620871	0.151640673058964	-2.43223930084679	0.015005789553407	0.35272019925621
ENSMUSG00000036568	210982	Gltscr1l	GLTSCR1-like	1924.68027008038	-0.165045942334647	0.0677694439967486	-2.43540351817797	0.0148751909673988	0.35272019925621
ENSMUSG00000051439	12475	Cd14	CD14 antigen	117.425074633102	-0.304178892765115	0.124941204054144	-2.43457628784575	0.0149092366778133	0.35272019925621
ENSMUSG00000057130	27366	Txnl4a	thioredoxin-like 4A	370.017206411114	-0.1723771458944	0.0706615880979907	-2.43947455094491	0.0147086386409203	0.35272019925621
ENSMUSG00000038244	320878	Mical2	microtubule associated monooxygenase, calponin and LIM domain containing 2	6337.51590542992	-0.202871113297571	0.0834350232241405	-2.43148626869291	0.0150370182798149	0.352819278202023
ENSMUSG00000030180	214899	Kdm5a	lysine (K)-specific demethylase 5A	1641.81401145171	0.141645350319958	0.0582746871114551	2.43064969270534	0.0150717787345808	0.353137499211506
ENSMUSG00000084974	NA	NA	NA	47.9072649886876	-0.373813808911648	0.153879485692353	-2.42926344099567	0.0151295345101153	0.353674593502715
ENSMUSG00000033790	233276	Tubgcp5	tubulin, gamma complex associated protein 5	1060.78339947128	0.215233928555365	0.0886071540049397	2.42908070993192	0.0151371622046603	0.353674593502715
ENSMUSG00000081187	NA	NA	NA	23.5395437458442	-0.526384579522539	0.217009363882241	-2.42563071982543	0.0152818111633473	0.35484990858822
ENSMUSG00000008496	18987	Pou2f2	POU domain, class 2, transcription factor 2	329.69798668209	-0.191826259591676	0.0790803678056454	-2.42571278959052	0.0152783561144933	0.35484990858822
ENSMUSG00000019804	54198	Snx3	sorting nexin 3	2481.99049265085	-0.115759850612907	0.0477292885671695	-2.42534205072002	0.0152939692878529	0.35484990858822
ENSMUSG00000040699	67803	Limd2	LIM domain containing 2	1193.10015449061	-0.16247541717789	0.0669897325736097	-2.42537790398489	0.0152924587621	0.35484990858822
ENSMUSG00000041995	72114	Zbed3	zinc finger, BED domain containing 3	138.598491206436	-0.299816925681435	0.123543001872552	-2.4268224111207	0.0152317097059917	0.35484990858822
ENSMUSG00000070737	100039968	Gm12942	predicted gene 12942	108.765514996871	-0.285386823085024	0.117782241217866	-2.42300384280457	0.0153927638522665	0.356645414485268
ENSMUSG00000017760	19025	Ctsa	cathepsin A	3315.87843288472	-0.124026331185649	0.0512535928988117	-2.41985632949694	0.0155266402297063	0.356773510564582
ENSMUSG00000038828	68796	Tmem214	transmembrane protein 214	1877.1902441349	-0.126640306089707	0.0523061476827327	-2.42113617041451	0.0154720803397292	0.356773510564582
ENSMUSG00000048965	244238	Mrgpre	MAS-related GPR, member E	287.752537401467	-0.177815943177277	0.0734973569149569	-2.41935153372966	0.0155482062950889	0.356773510564582
ENSMUSG00000034707	75612	Gns	glucosamine (N-acetyl)-6-sulfatase	3272.40633831594	-0.110853706573366	0.0458078766037833	-2.4199704241303	0.0155217694866899	0.356773510564582
ENSMUSG00000001910	66830	Nacc1	nucleus accumbens associated 1, BEN and BTB (POZ) domain containing	1681.76257027317	-0.135422352961374	0.05593154726562	-2.42121592521392	0.0154686859674714	0.356773510564582
ENSMUSG00000000142	12006	Axin2	axin2	557.040244586867	-0.16582041200156	0.0685279986228916	-2.41974689665267	0.0155313132228348	0.356773510564582
ENSMUSG00000062929	12632	Cfl2	cofilin 2, muscle	2577.06328328929	0.141190822057088	0.0583129378698975	2.42126065354656	0.0154667826120087	0.356773510564582
ENSMUSG00000024378	170459	Stard4	StAR-related lipid transfer (START) domain containing 4	1468.75310498767	0.162900021447782	0.0673623703177794	2.4182643912218	0.0155947411168339	0.357349095275565
ENSMUSG00000041684	246229	Bivm	basic, immunoglobulin-like variable motif containing	718.97658800485	0.139605226818865	0.0579655244401658	2.40841824803933	0.0160218141661136	0.357783154194991
ENSMUSG00000026029	12370	Casp8	caspase 8	81.8404362836135	-0.372956796614417	0.154843865551179	-2.40859910908869	0.0160138776001782	0.357783154194991
ENSMUSG00000026004	68691	Kansl1l	KAT8 regulatory NSL complex subunit 1-like	523.936696408427	0.120259234297466	0.050022796684723	2.40408858096078	0.0162128441830162	0.357783154194991
ENSMUSG00000026389	68428	Steap3	STEAP family member 3	119.95480621509	-0.368931850653727	0.153654042406643	-2.40105528546625	0.0163478664167534	0.357783154194991
ENSMUSG00000026610	26381	Esrrg	estrogen-related receptor gamma	1040.94778691502	0.279545858551955	0.116150074310782	2.40676435388218	0.0160945510892569	0.357783154194991
ENSMUSG00000068373	241589	D430041D05Rik	RIKEN cDNA D430041D05 gene	3696.34341875205	-0.191643114534746	0.0798131639530936	-2.401146691132	0.0163437832488419	0.357783154194991
ENSMUSG00000085438	66602	1700020I14Rik	RIKEN cDNA 1700020I14 gene	13479.6899059107	0.127390398681837	0.052780448070963	2.41359070143855	0.0157961957553557	0.357783154194991
ENSMUSG00000000876	59038	Pxmp4	peroxisomal membrane protein 4	402.173373013812	-0.160051990705657	0.0662375561614075	-2.41633296849966	0.0156777174245959	0.357783154194991
ENSMUSG00000031154	54644	Otud5	OTU domain containing 5	2263.53096639887	-0.121488983284472	0.0505612723907163	-2.40280708020273	0.0162697680879278	0.357783154194991
ENSMUSG00000031214	94190	Ophn1	oligophrenin 1	1989.59161334279	0.0988313365729422	0.0409568024840252	2.41306280224122	0.015819093560234	0.357783154194991
ENSMUSG00000063663	382236	Brwd3	bromodomain and WD repeat domain containing 3	560.578605165425	0.200440263387302	0.0829481162487887	2.41645347057812	0.0156725291688759	0.357783154194991
ENSMUSG00000034607	69693	Pof1b	premature ovarian failure 1B	19.4808628457727	0.575385479916956	0.238438339241532	2.41314161869793	0.0158156730171806	0.357783154194991
ENSMUSG00000051444	241950	Bbs12	Bardet-Biedl syndrome 12 (human)	152.473052996385	-0.241779035782446	0.100069680270394	-2.41610680806758	0.0156874589138549	0.357783154194991
ENSMUSG00000028577	18786	Plaa	phospholipase A2, activating protein	1341.29465720878	0.132568959065403	0.0551863513663104	2.40220554146532	0.0162965487849381	0.357783154194991
ENSMUSG00000095567	57741	Noc2l	nucleolar complex associated 2 homolog (S. cerevisiae)	1901.56943809753	-0.129617065659641	0.0537700571373967	-2.41058076855739	0.0159271443355483	0.357783154194991
ENSMUSG00000008307	77036	1700109H08Rik	RIKEN cDNA 1700109H08 gene	51.4503066055546	0.398830871424981	0.165782219981929	2.40575178368618	0.0161392262219467	0.357783154194991
ENSMUSG00000029234	21982	Tmem165	transmembrane protein 165	797.013975107992	0.150320588231595	0.0622485996765568	2.41484288823619	0.0157419982794968	0.357783154194991
ENSMUSG00000029642	20018	Polr1d	polymerase (RNA) I polypeptide D	663.820191956544	-0.161686811436663	0.0673071868125578	-2.40222209683107	0.016295811216727	0.357783154194991
ENSMUSG00000030494	52428	Rhpn2	rhophilin, Rho GTPase binding protein 2	320.353761343282	0.164783108049987	0.0685593117758683	2.40351170076926	0.016238447342459	0.357783154194991
ENSMUSG00000060181	215436	Slc35e3	solute carrier family 35, member E3	384.273533810118	-0.156418339442462	0.0651562926261265	-2.40066359115928	0.0163653738817806	0.357783154194991
ENSMUSG00000021978	54616	Extl3	exostoses (multiple)-like 3	2847.8334226902	-0.163476819512868	0.0677838681864278	-2.4117363597966	0.0158767573211127	0.357783154194991
ENSMUSG00000032261	212531	Sh3bgrl2	SH3 domain binding glutamic acid-rich protein like 2	1284.29797930876	0.317733896312947	0.131780509803135	2.41108413366746	0.015905178948109	0.357783154194991
ENSMUSG00000032411	211586	Tfdp2	transcription factor Dp 2	1364.81535959173	0.103449784248538	0.0428809108341829	2.41249036543488	0.015843956184414	0.357783154194991
ENSMUSG00000036057	104831	Ptpn23	protein tyrosine phosphatase, non-receptor type 23	2098.15374642457	-0.187450098527283	0.0779183158516011	-2.40572574597596	0.0161403764555161	0.357783154194991
ENSMUSG00000074001	72330	Klhl40	kelch-like 40	120.926505973001	0.313927749635041	0.13028735353087	2.40950284987299	0.0159742713049433	0.357783154194991
ENSMUSG00000018661	16834	Cog1	component of oligomeric golgi complex 1	1301.22084434579	-0.127197122349385	0.052786817536488	-2.40963801732245	0.0159683550230681	0.357783154194991
ENSMUSG00000097027	NA	NA	NA	21.1855091571072	0.576727575736653	0.238853708587116	2.41456404067641	0.0157540532552966	0.357783154194991
ENSMUSG00000050103	319660	Agmo	alkylglycerol monooxygenase	209.28110105839	0.213328444959204	0.0888092355867764	2.40209752453908	0.0163013618330918	0.357783154194991
ENSMUSG00000034460	20474	Six4	sine oculis-related homeobox 4	84.7724662784946	0.279558922925924	0.11632088467595	2.4033424754697	0.016245964655229	0.357783154194991
ENSMUSG00000034145	217733	Tmem63c	transmembrane protein 63c	1466.53779527892	-0.121743697060666	0.0507017867537565	-2.40117173092813	0.0163426648564683	0.357783154194991
ENSMUSG00000022253	68646	Nadk2	NAD kinase 2, mitochondrial	1208.80910609538	0.163432939365808	0.0680511139699037	2.40162033847217	0.0163226393723494	0.357783154194991
ENSMUSG00000022685	74108	Parn	poly(A)-specific ribonuclease (deadenylation nuclease)	824.30506524641	0.13777384481524	0.0572809772771359	2.40522860056429	0.016162352018075	0.357783154194991
ENSMUSG00000068428	239789	Gmnc	geminin coiled-coil domain containing	45.9385466649203	0.481816742088216	0.199968512622879	2.40946304879946	0.0159760137659597	0.357783154194991
ENSMUSG00000007041	114584	Clic1	chloride intracellular channel 1	410.952605957578	-0.208226362048179	0.0863300548534323	-2.41197995763697	0.0158661536800281	0.357783154194991
ENSMUSG00000054477	140492	Kcnn2	potassium intermediate/small conductance calcium-activated channel, subfamily N, member 2	641.425116142304	0.163550485512405	0.067971889626424	2.40614887141265	0.0161216935270226	0.357783154194991
ENSMUSG00000032609	78267	Klhdc8b	kelch domain containing 8B	559.677893337797	-0.218552298621426	0.091070343035663	-2.3998185505444	0.0164032005696225	0.357967858355792
ENSMUSG00000024037	57773	Wdr4	WD repeat domain 4	704.909036223802	-0.130327458415157	0.0543140791837341	-2.39951519705018	0.0164167983542725	0.357967858355792
ENSMUSG00000059842	228807	Zfp341	zinc finger protein 341	182.017715945095	-0.255368041845053	0.106468924264536	-2.3985218561104	0.0164613940722844	0.358471063856453
ENSMUSG00000094626	94047	Cecr6	cat eye syndrome chromosome region, candidate 6	1032.67963156682	-0.267593558089627	0.111630941769023	-2.39712712128962	0.0165241898273426	0.359368770670627
ENSMUSG00000042961	268780	Egflam	EGF-like, fibronectin type III and laminin G domains	85.3584308998781	-0.281125956194227	0.117307807592078	-2.39648120585293	0.0165533423725416	0.359533416667757
ENSMUSG00000001622	12994	Csn3	casein kappa	15.285038462964	4.65141277368698	1.94187801321217	2.39531666872978	0.016606016375125	0.359739436662168
ENSMUSG00000025189	83674	Cnnm1	cyclin M1	2643.63192113428	-0.190763512790421	0.0796268207353358	-2.39571931955543	0.0165877871661198	0.359739436662168
ENSMUSG00000035236	320271	Scai	suppressor of cancer cell invasion	2579.4183845151	0.152262466387871	0.063633000496424	2.39282235946783	0.016719333757547	0.361723871515552
ENSMUSG00000059316	26569	Slc27a4	solute carrier family 27 (fatty acid transporter), member 4	2019.07529041272	-0.148342914429667	0.0620213445067761	-2.39180423464473	0.0167657823053595	0.362258323508411
ENSMUSG00000016528	17164	Mapkapk2	MAP kinase-activated protein kinase 2	785.886990360563	-0.107154775324169	0.0448353170260686	-2.38996359191272	0.0168500430817078	0.36313695691872
ENSMUSG00000036078	18391	Sigmar1	sigma non-opioid intracellular receptor 1	757.929101624306	-0.154478195371549	0.06462405207533	-2.39041332771086	0.0168294208738709	0.36313695691872
ENSMUSG00000025968	227197	Ndufs1	NADH dehydrogenase (ubiquinone) Fe-S protein 1	4264.48858917674	0.128388801110829	0.0537993656012305	2.38643708296613	0.0170125181155929	0.363814556210094
ENSMUSG00000035310	231506	Lin54	lin-54 homolog (C. elegans)	412.667662533355	0.195656974008066	0.0819346836573099	2.38796276832406	0.0169420580316903	0.363814556210094
ENSMUSG00000064080	14115	Fbln2	fibulin 2	224.391684334757	-0.35609065107331	0.149166447341466	-2.38720340545593	0.0169770952897809	0.363814556210094
ENSMUSG00000092526	NA	NA	NA	21.9303707846509	0.555355204709841	0.23267882563857	2.38678875564078	0.0169962541997856	0.363814556210094
ENSMUSG00000006362	12398	Cbfa2t3	core-binding factor, runt domain, alpha subunit 2, translocated to, 3 (human)	358.628473407644	-0.276698760127875	0.115917774285213	-2.38702616431424	0.0169852824028668	0.363814556210094
ENSMUSG00000020894	22318	Vamp2	vesicle-associated membrane protein 2	17299.3618573923	-0.187650577924766	0.0785653438333224	-2.38846505047913	0.0169189174494761	0.363814556210094
ENSMUSG00000020516	72508	Rps6kb1	ribosomal protein S6 kinase, polypeptide 1	1842.93200043155	0.109063991951613	0.0457137675216044	2.38580186811488	0.0170419297093053	0.363976291060662
ENSMUSG00000022311	239420	Csmd3	CUB and Sushi multiple domains 3	1194.42969911668	0.206285123555639	0.0865696963578896	2.38287913940268	0.0171778329878248	0.366409116189723
ENSMUSG00000025401	432516	Myo1a	myosin IA	53.4099753912022	-0.369954919064607	0.155318383356706	-2.38191327432866	0.0172229530567773	0.366524463189507
ENSMUSG00000021712	81003	Trim23	tripartite motif-containing 23	2435.01454329	0.151032858693781	0.0634106528047831	2.38182153965127	0.0172272438127969	0.366524463189507
ENSMUSG00000050812	230249	AI314180	expressed sequence AI314180	3721.22539478852	0.1085185129966	0.0455993461344671	2.3798260763782	0.017320811016933	0.366642173737086
ENSMUSG00000034854	73822	Mfsd12	major facilitator superfamily domain containing 12	443.159614605417	-0.189693187673093	0.0796856654613212	-2.38051833507205	0.01728830066379	0.366642173737086
ENSMUSG00000025648	270198	Pfkfb4	6-phosphofructo-2-kinase/fructose-2,6-biphosphatase 4	551.966620558831	-0.189581053850891	0.07964536490522	-2.38031496341937	0.0172978459939833	0.366642173737086
ENSMUSG00000021189	110616	Atxn3	ataxin 3	1125.15172874123	0.123285671306555	0.0517981741411384	2.38011615951229	0.0173071814025466	0.366642173737086
ENSMUSG00000027550	71710	Lrrcc1	leucine rich repeat and coiled-coil domain containing 1	1004.98005016245	0.150207845135877	0.0631377479870336	2.37904977489417	0.0173573320118533	0.366948977138913
ENSMUSG00000032690	246728	Oas2	2'-5' oligoadenylate synthetase 2	85.4900453937184	-0.384094397117042	0.161638275067652	-2.37625894582384	0.0174891845308057	0.367156256966487
ENSMUSG00000030711	20887	Sult1a1	sulfotransferase family 1A, phenol-preferring, member 1	228.979460018435	0.300539346354917	0.126439054219885	2.37695028809897	0.0174564405543089	0.367156256966487
ENSMUSG00000020108	74747	Ddit4	DNA-damage-inducible transcript 4	814.096561509468	0.193408489027357	0.0813993702622006	2.37604404560327	0.0174993737938286	0.367156256966487
ENSMUSG00000091455	628870	Otogl	otogelin-like	17.8037945971354	0.701734300505041	0.295291688181881	2.37641060886488	0.0174819967218558	0.367156256966487
ENSMUSG00000040415	80904	Dtx3	deltex 3 homolog (Drosophila)	4701.50622017043	-0.152186736577476	0.0640193547864466	-2.37719885002175	0.0174446810839181	0.367156256966487
ENSMUSG00000032562	14678	Gnai2	guanine nucleotide binding protein (G protein), alpha inhibiting 2	3300.90076565305	-0.141801207060307	0.0596246474893737	-2.37823136959558	0.0173959068800069	0.367156256966487
ENSMUSG00000027568	18216	Ntsr1	neurotensin receptor 1	185.872552125231	-0.302625500872755	0.127419557335238	-2.37503180203768	0.0175474382588037	0.367239665770617
ENSMUSG00000025237	67287	Parp6	poly (ADP-ribose) polymerase family, member 6	2826.59753182249	-0.0941508349862497	0.0396394260352606	-2.37518159073493	0.0175403185390942	0.367239665770617
ENSMUSG00000031095	72584	Cul4b	cullin 4B	1276.37694850585	0.269945865490203	0.11375727163307	2.37299876847369	0.0176443227524222	0.367880816936922
ENSMUSG00000029869	13848	Ephb6	Eph receptor B6	2018.90334572909	-0.248351721043088	0.104640882931745	-2.37337180349559	0.0176265106741619	0.367880816936922
ENSMUSG00000000318	17312	Clec10a	C-type lectin domain family 10, member A	16.6680784041144	-0.641530264456613	0.270295566780688	-2.3734398314314	0.0176232641027066	0.367880816936922
ENSMUSG00000069919	110257	Hba-a2	hemoglobin alpha, adult chain 2	414.499914233362	-0.432132165660876	0.182289171562714	-2.37058604170686	0.0177599096940596	0.369366211727015
ENSMUSG00000038267	73102	Slc22a23	solute carrier family 22, member 23	1880.94181043739	-0.10828079524477	0.0456729656850829	-2.37078529104878	0.0177503391466395	0.369366211727015
ENSMUSG00000052407	320226	Ccdc171	coiled-coil domain containing 171	149.888363011175	-0.215508400899555	0.0909601971076041	-2.36926048703053	0.0178236952724213	0.370230597934248
ENSMUSG00000071074	28064	Yipf3	Yip1 domain family, member 3	1021.22669688529	-0.137760913319649	0.0581564962181095	-2.36879664832269	0.0178460625124769	0.370233568362831
ENSMUSG00000005262	22230	Ufd1l	ubiquitin fusion degradation 1 like	2332.60427292853	0.116914744692439	0.0493943008248064	2.36696830889695	0.0179344684371884	0.371604862804878
ENSMUSG00000068129	13011	Cst7	cystatin F (leukocystatin)	454.909273679968	-1.12387820656471	0.474938809251448	-2.36636422350083	0.0179637620553401	0.371749455999888
ENSMUSG00000041730	107751	Prrxl1	paired related homeobox protein-like 1	19.768627442171	0.87336256607466	0.369184025067402	2.36565643899465	0.0179981376198207	0.371998727802225
ENSMUSG00000038194	16866	Lhb	luteinizing hormone beta	10.3484710300836	0.894329659281576	0.378129233814984	2.36514286467247	0.01802311687523	0.37205341266971
ENSMUSG00000039672	246133	Kcne2	potassium voltage-gated channel, Isk-related subfamily, gene 2	95.4895122313956	0.496660799162625	0.210181623419662	2.36300772199746	0.0181272918851848	0.373278807806296
ENSMUSG00000024312	57315	Wdr46	WD repeat domain 46	239.690190888285	-0.25081140982425	0.106131219936736	-2.36321988924424	0.0181169165633033	0.373278807806296
ENSMUSG00000020277	18641	Pfkl	phosphofructokinase, liver, B-type	4009.01638056129	-0.152304333928203	0.064471913437066	-2.36233618344326	0.018160165514136	0.373494070740729
ENSMUSG00000032596	74153	Uba7	ubiquitin-like modifier activating enzyme 7	225.793172124789	-0.281784521168439	0.119310602944767	-2.36177266909703	0.0181877913369336	0.373601006019701
ENSMUSG00000003814	12317	Calr	calreticulin	8084.93748556586	-0.162044588663043	0.0686518831061267	-2.36038082761028	0.0182561829547622	0.374083335600717
ENSMUSG00000021411	66895	Pxdc1	PX domain containing 1	114.6574013213	-0.25232787339091	0.106900914583577	-2.36039022092401	0.0182557206371412	0.374083335600717
ENSMUSG00000035239	50877	Neu3	neuraminidase 3	103.475897338984	0.257083780495893	0.108964975778986	2.35932489919824	0.0183082187453053	0.37468871754059
ENSMUSG00000071253	73132	Slc25a16	solute carrier family 25 (mitochondrial carrier, Graves disease autoantigen), member 16	1074.50756024788	0.138732221205191	0.05882394580244	2.35843106600028	0.018352367967484	0.374894776521189
ENSMUSG00000032023	70989	4931429I11Rik	RIKEN cDNA 4931429I11 gene	18.2377646935857	0.669923630539991	0.284118322584598	2.3579036524141	0.0183784622723845	0.374894776521189
ENSMUSG00000020738	170930	Sumo2	SMT3 suppressor of mif two 3 homolog 2 (yeast)	28.9495776434792	0.460109615859718	0.195184898008498	2.3573013104717	0.0184083034512475	0.374894776521189
ENSMUSG00000097801	NA	NA	NA	166.724173000443	0.283502878981594	0.120256981749656	2.35747542352073	0.018399673201087	0.374894776521189
ENSMUSG00000025937	212442	Lactb2	lactamase, beta 2	551.57199498508	0.212158468171825	0.0900431785287802	2.35618590589862	0.0184636747357986	0.375563317977617
ENSMUSG00000037211	24063	Spry1	sprouty homolog 1 (Drosophila)	162.694840772384	-0.256798684051795	0.109015729500853	-2.35561129781539	0.0184922564689528	0.375685976239371
ENSMUSG00000037474	76843	Dtl	denticleless homolog (Drosophila)	180.543678203131	-0.321212152037842	0.136487594823684	-2.3534164584905	0.0186017872790572	0.376076667817736
ENSMUSG00000040945	108911	Rcc2	regulator of chromosome condensation 2	1565.5667425111	-0.190983395133199	0.0811337642672867	-2.35393238385962	0.018575989738019	0.376076667817736
ENSMUSG00000039782	231207	Cpeb2	cytoplasmic polyadenylation element binding protein 2	2680.71200655547	0.118749715014012	0.0504532142280431	2.35366005577516	0.0185896029102647	0.376076667817736
ENSMUSG00000043991	19290	Pura	purine rich element binding protein A	8669.8972848014	0.114060154199569	0.0484552470933258	2.35392782085884	0.0185762177620302	0.376076667817736
ENSMUSG00000025507	57913	Lrdd	leucine-rich and death domain containing	74.9524999580732	-0.319119410762008	0.135626839237172	-2.3529222722942	0.0186265271963567	0.376120383714069
ENSMUSG00000040711	268396	Sh3pxd2b	SH3 and PX domains 2B	586.39944558287	-0.166006237020889	0.0706230246405906	-2.35059653513448	0.018743345042112	0.377563948073209
ENSMUSG00000020846	76566	Fam101b	family with sequence similarity 101, member B	349.473875944929	-0.191296992072263	0.0813771154988364	-2.35074677812828	0.0187357792732587	0.377563948073209
ENSMUSG00000031672	14719	Got2	glutamate oxaloacetate transaminase 2, mitochondrial	2506.27952370592	0.122894641697625	0.0523255654984959	2.34865386597986	0.0188414127587372	0.378167584515425
ENSMUSG00000032382	56440	Snx1	sorting nexin 1	2322.90580085467	0.090642767142766	0.0385883483300693	2.34896726772143	0.0188255616569184	0.378167584515425
ENSMUSG00000020451	16886	Limk2	LIM motif-containing protein kinase 2	3824.66612685106	-0.122149914169268	0.0519992037202635	-2.34907278246778	0.018820227601426	0.378167584515425
ENSMUSG00000056158	72605	Car10	carbonic anhydrase 10	2502.36318740201	-0.103736247731146	0.044185124077937	-2.34776409246172	0.0188864789825187	0.378615948700095
ENSMUSG00000032553	20818	Srprb	signal recognition particle receptor, B subunit	620.616799308018	-0.152048355233447	0.0647763634791598	-2.34728143209776	0.0189109647090576	0.378651155154076
ENSMUSG00000039492	381580	Ccdc27	coiled-coil domain containing 27	34.6376209720297	-0.42444637879388	0.180942378952432	-2.34575438463458	0.018988615934059	0.379310558961793
ENSMUSG00000045598	233887	Zfp553	zinc finger protein 553	374.895926412159	-0.235491644204298	0.10039126895092	-2.34573829641924	0.0189894355107831	0.379310558961793
ENSMUSG00000055633	68992	Zfp580	zinc finger protein 580	99.7937767005073	-0.353997727009183	0.151000636206026	-2.34434593061044	0.019060483627928	0.379420425934977
ENSMUSG00000047446	11861	Arl4a	ADP-ribosylation factor-like 4A	1111.27364106839	0.136768091201069	0.0583409050959018	2.3442915562631	0.0190632628913846	0.379420425934977
ENSMUSG00000034158	320184	Lrrc58	leucine rich repeat containing 58	1302.71181597261	0.168560198806306	0.0718842973233507	2.34488205467303	0.019033099408661	0.379420425934977
ENSMUSG00000036040	77794	Adamtsl2	ADAMTS-like 2	151.121975614508	-0.228956490749934	0.0977590686726075	-2.34204860846929	0.0191782169812702	0.380737507536229
ENSMUSG00000030148	26888	Clec4a2	C-type lectin domain family 4, member a2	20.984104892121	-0.526294852305325	0.224752528507339	-2.3416637659235	0.0191980014604978	0.380737507536229
ENSMUSG00000055531	432508	Cpsf6	cleavage and polyadenylation specific factor 6	4310.16512457154	0.10950139868166	0.0467510106432679	2.34222527331456	0.0191691407383079	0.380737507536229
ENSMUSG00000036086	226409	Zranb3	zinc finger, RAN-binding domain containing 3	213.772860076817	0.225133379262165	0.0962274446695094	2.33959635980545	0.0193045909507937	0.38148894501693
ENSMUSG00000065509	100124494	Mir421	microRNA 421	54.5626965354547	-0.36592730548516	0.156373658463524	-2.34008278044167	0.0192794660896259	0.38148894501693
ENSMUSG00000024387	13001	Csnk2b	casein kinase 2, beta polypeptide	1652.4345168371	-0.160187263258588	0.0684609002309472	-2.33983577075687	0.019292221193541	0.38148894501693
ENSMUSG00000041120	17965	Nbl1	neuroblastoma, suppression of tumorigenicity 1	812.196939216899	-0.222167519847345	0.0949971586953902	-2.33867541827991	0.0193522382998895	0.381977414499832
ENSMUSG00000026833	56177	Olfm1	olfactomedin 1	12524.0269795979	-0.217997431957519	0.0932503019007723	-2.33776650063279	0.0193993642904952	0.38209018349777
ENSMUSG00000016984	68145	Etaa1	Ewing tumor-associated antigen 1	284.087706782148	0.234317852706937	0.100235187417335	2.33768059644904	0.0194038234731444	0.38209018349777
ENSMUSG00000028018	67553	Gstcd	glutathione S-transferase, C-terminal domain containing	217.980328697587	0.186623960991112	0.0798624290326627	2.3368179912833	0.019448649939311	0.382520731214854
ENSMUSG00000049339	227298	Fam134a	family with sequence similarity 134, member A	4279.29138915548	-0.116534427444783	0.049932458380623	-2.33384117714512	0.0196040397837695	0.384668667559265
ENSMUSG00000019880	72780	Rspo3	R-spondin 3 homolog (Xenopus laevis)	290.400555331197	0.235012199324226	0.100695585303014	2.33388781262878	0.0196015970724697	0.384668667559265
ENSMUSG00000036923	216021	Stox1	storkhead box 1	78.7809070755812	-0.326777793037004	0.14005408945194	-2.33322564386197	0.0196363056096452	0.384848488413035
ENSMUSG00000026979	215632	Psd4	pleckstrin and Sec7 domain containing 4	53.1369911032362	-0.351218319220044	0.150740407663587	-2.32995468609765	0.019808546219131	0.386563289488738
ENSMUSG00000030835	211548	Nomo1	nodal modulator 1	2970.97775435696	-0.128692229155695	0.0552167720615481	-2.33067280738988	0.0197706191095456	0.386563289488738
ENSMUSG00000098557	239217	Kctd12	potassium channel tetramerisation domain containing 12	1176.71549308914	-0.229009927121863	0.0983157747777823	-2.32933044203213	0.0198415668618762	0.386563289488738
ENSMUSG00000037681	272636	Esyt3	extended synaptotagmin-like protein 3	213.853182955543	-0.288465309528102	0.12386198873594	-2.3289252213048	0.0198630275408104	0.386563289488738
ENSMUSG00000020381	68067	3010026O09Rik	RIKEN cDNA 3010026O09 gene	125.498452907576	0.266557763216535	0.114419981115834	2.32964348199536	0.0198250019821867	0.386563289488738
ENSMUSG00000025877	212032	Hk3	hexokinase 3	75.91603673272	-0.362793558351414	0.155633971759161	-2.33106920199162	0.0197497109594377	0.386563289488738
ENSMUSG00000024472	70640	Dcp2	DCP2 decapping enzyme homolog (S. cerevisiae)	2246.3981915073	0.180863603073001	0.077677789685361	2.32838246048968	0.0198918041559029	0.38667160493954
ENSMUSG00000038346	269800	Zfp384	zinc finger protein 384	1021.45142716179	-0.13689493408801	0.0588052560185124	-2.32793704775156	0.0199154466600957	0.386679983578711
ENSMUSG00000086308	NA	NA	NA	96.4164272546686	0.473054044425937	0.203361732432755	2.32617040957969	0.0200094615690014	0.386702575728533
ENSMUSG00000028051	15168	Hcn3	hyperpolarization-activated, cyclic nucleotide-gated K+ 3	428.595064974816	-0.222907121795508	0.0958232791194661	-2.32623141102907	0.0200062088185386	0.386702575728533
ENSMUSG00000019982	17863	Myb	myeloblastosis oncogene	29.2118644590911	0.499598496710554	0.214673916268591	2.32724359528373	0.0199523039373142	0.386702575728533
ENSMUSG00000025158	19719	Rfng	RFNG O-fucosylpeptide 3-beta-N-acetylglucosaminyltransferase	1347.48076370417	-0.225573329505175	0.0969373762759856	-2.32700056645805	0.019965235100243	0.386702575728533
ENSMUSG00000053914	244694	Kdm4d	lysine (K)-specific demethylase 4D	30.1663497691238	0.471858556382341	0.202911192286539	2.32544371291265	0.0200482463781233	0.387003170814781
ENSMUSG00000037432	NA	NA	NA	284.261241214207	-0.202713382607211	0.0872322683713895	-2.32383481929145	0.0201343487788067	0.387318841000163
ENSMUSG00000001128	18636	Cfp	complement factor properdin	435.247012892899	-0.292200482905218	0.125737339762339	-2.32389585669236	0.0201310763894791	0.387318841000163
ENSMUSG00000045114	69017	Prrt2	proline-rich transmembrane protein 2	140.453609850344	0.258488925014799	0.111230286453547	2.32390775261334	0.0201304386692377	0.387318841000163
ENSMUSG00000026730	19212	Pter	phosphotriesterase related	1780.68546445934	-0.320105329403656	0.137803893257859	-2.32290483117682	0.0201842655448684	0.387831233808493
ENSMUSG00000054252	14184	Fgfr3	fibroblast growth factor receptor 3	2852.89188226949	0.126877271707691	0.0546359072873452	2.32223235610254	0.0202204276351603	0.388078460799695
ENSMUSG00000026064	19243	Ptp4a1	protein tyrosine phosphatase 4a1	435.442484968536	-0.183877717687104	0.0792843470954189	-2.31921841351366	0.0203831965480143	0.390223793216697
ENSMUSG00000028957	18628	Per3	period circadian clock 3	2124.54017271825	0.151250591335523	0.0652261944694631	2.31886272939523	0.0204024805745689	0.390223793216697
ENSMUSG00000051518	66538	Rps19bp1	ribosomal protein S19 binding protein 1	336.417307530347	-0.175040335835156	0.0754656730987335	-2.31946961641946	0.0203695867315499	0.390223793216697
ENSMUSG00000052915	74026	Msl1	male-specific lethal 1 homolog (Drosophila)	3332.9245699656	-0.1168684638878	0.0504147985161911	-2.31813807309507	0.0204418183066261	0.390527810974866
ENSMUSG00000014599	12977	Csf1	colony stimulating factor 1 (macrophage)	994.728175400596	-0.224597868670965	0.0969430241659968	-2.31680278806222	0.0205144771006805	0.391466980550098
ENSMUSG00000063108	22688	Zfp26	zinc finger protein 26	712.566012337373	0.173707477626534	0.075039296293039	2.31488681541177	0.0206191270982839	0.392845467090217
ENSMUSG00000033053	67483	1700028P14Rik	RIKEN cDNA 1700028P14 gene	24.3506547635921	0.524703604430589	0.226691287984952	2.31461742131625	0.0206338786063953	0.392845467090217
ENSMUSG00000024099	72900	Ndufv2	NADH dehydrogenase (ubiquinone) flavoprotein 2	3577.19425098512	0.10942570182743	0.047286836940837	2.31408376847743	0.0206631275914466	0.392953244915421
ENSMUSG00000037820	21817	Tgm2	transglutaminase 2, C polypeptide	287.699895987122	-0.269337448860074	0.116421081005593	-2.31347661895645	0.0206964488107491	0.39313813083041
ENSMUSG00000049630	227580	C1ql3	C1q-like 3	997.770245408727	-0.277203601310611	0.119862869832538	-2.31267282101535	0.0207406344288982	0.393488811608969
ENSMUSG00000070702	12990	Csn1s1	casein alpha s1	33.4003100954755	2.36705374246642	1.02368733129212	2.31228195378629	0.0207621505134933	0.393488811608969
ENSMUSG00000053164	338346	Gpr21	G protein-coupled receptor 21	103.411924416481	0.366473023193101	0.158631122045306	2.3102214651702	0.0208758962537784	0.393511568776906
ENSMUSG00000027208	14178	Fgf7	fibroblast growth factor 7	77.8427103040816	0.345721158113197	0.14967597458031	2.30979727429599	0.0208993802825813	0.393511568776906
ENSMUSG00000028645	20525	Slc2a1	solute carrier family 2 (facilitated glucose transporter), member 1	2302.84184266784	0.147340385018859	0.0637468763145464	2.31133497885978	0.020814359374589	0.393511568776906
ENSMUSG00000029622	11867	Arpc1b	actin related protein 2/3 complex, subunit 1B	497.45560163895	-0.220990586560158	0.0956723536373851	-2.30986881955211	0.0208954177851217	0.393511568776906
ENSMUSG00000090958	434215	Lrrc32	leucine rich repeat containing 32	84.222753474324	-0.316191137286782	0.136897392643057	-2.30969437169056	0.0209050806391477	0.393511568776906
ENSMUSG00000033624	319518	Pdpr	pyruvate dehydrogenase phosphatase regulatory subunit	841.009387064801	0.295493039543029	0.127853589394441	2.31118297845673	0.0208227501487731	0.393511568776906
ENSMUSG00000031387	19703	Renbp	renin binding protein	146.10629392751	-0.240700192499345	0.104403654352889	-2.30547669994163	0.0211398902189491	0.393582261025217
ENSMUSG00000018076	76199	Med13l	mediator complex subunit 13-like	2576.27636515252	-0.13671226434681	0.0592720214795427	-2.30652272242807	0.0210814419745134	0.393582261025217
ENSMUSG00000029436	23948	Mmp17	matrix metallopeptidase 17	2284.92362177233	-0.281786223166672	0.122051468869428	-2.30874913490906	0.0209575060657547	0.393582261025217
ENSMUSG00000030284	171508	Creld1	cysteine-rich with EGF-like domains 1	1772.82377033317	-0.144150678543067	0.0625428313449649	-2.30483135226132	0.0211760204662899	0.393582261025217
ENSMUSG00000030108	14412	Slc6a13	solute carrier family 6 (neurotransmitter transporter, GABA), member 13	242.30194407743	-0.288155837266802	0.124856952277498	-2.30788780288637	0.0210053776337819	0.393582261025217
ENSMUSG00000070436	12406	Serpinh1	serine (or cysteine) peptidase inhibitor, clade H, member 1	343.598304978376	-0.228461856705868	0.0989774351579258	-2.30822162992343	0.0209868127210638	0.393582261025217
ENSMUSG00000051906	69142	Cd209f	CD209f antigen	14.696635874435	-0.63338189790073	0.274523848432274	-2.30720172953202	0.0210435767301747	0.393582261025217
ENSMUSG00000034973	320615	Dopey1	dopey family member 1	2154.083965617	0.155347152644839	0.0673969376247113	2.30495862452778	0.0211688907829674	0.393582261025217
ENSMUSG00000020321	17449	Mdh1	malate dehydrogenase 1, NAD (soluble)	21938.5696451414	0.100741247371259	0.0436723796518533	2.30674967048616	0.0210687794784641	0.393582261025217
ENSMUSG00000020549	68626	Elac2	elaC homolog 2 (E. coli)	870.303324495214	-0.126334311077326	0.0548273939028501	-2.30421878707533	0.021210365113623	0.393582261025217
ENSMUSG00000073000	NA	NA	NA	13.1989878131191	-0.731625502732728	0.317176133515115	-2.30668523077214	0.0210723741983486	0.393582261025217
ENSMUSG00000033228	72193	Scaf11	SR-related CTD-associated factor 11	2029.05877477649	0.161225195090559	0.0699462380168615	2.3049873683227	0.0211672808697012	0.393582261025217
ENSMUSG00000035171	66206	1110059E24Rik	RIKEN cDNA 1110059E24 gene	565.383840729849	0.166623873666074	0.0723156585346117	2.30411887331877	0.0212159715709613	0.393582261025217
ENSMUSG00000031997	22068	Trpc6	transient receptor potential cation channel, subfamily C, member 6	173.821715469237	-0.270168010734915	0.117322340659742	-2.30278401552229	0.0212909983222891	0.394534750891005
ENSMUSG00000025059	14933	Gyk	glycerol kinase	962.836196756155	0.172522102764777	0.0749399799582931	2.30213702833644	0.0213274458264689	0.394771022247939
ENSMUSG00000090602	NA	NA	NA	12.229185089769	-4.20916891157986	1.82883846236336	-2.30155314326693	0.0213603851594015	0.394941904961676
ENSMUSG00000027206	12848	Cops2	COP9 (constitutive photomorphogenic) homolog, subunit 2 (Arabidopsis thaliana)	3360.46603463157	0.119818987771593	0.0520761448983229	2.30084212273271	0.0214005565383231	0.395245977130737
ENSMUSG00000049092	70713	Gpr137c	G protein-coupled receptor 137C	529.821595455881	0.168654948963875	0.0733248051366354	2.30010770092874	0.0214421191024865	0.395575041116636
ENSMUSG00000030123	67784	Plxnd1	plexin D1	1259.83892779054	-0.234302309481956	0.101911416817881	-2.29907812880928	0.0215005032044786	0.39621336602147
ENSMUSG00000068742	12953	Cry2	cryptochrome 2 (photolyase-like)	3378.94688089385	0.100449230491846	0.0437199455151615	2.29756074277383	0.0215868021486506	0.396300291510118
ENSMUSG00000037031	70423	Tspan15	tetraspanin 15	573.197349767775	-0.12263728801678	0.053357069710004	-2.29842621949284	0.0215375426489343	0.396300291510118
ENSMUSG00000062931	237411	Zfp938	zinc finger protein 938	757.151383244442	0.132968338992624	0.0578902104981047	2.2969054326893	0.0216241650148687	0.396300291510118
ENSMUSG00000040502	216438	March9	membrane-associated ring finger (C3HC4) 9	343.197201816574	-0.17226039440282	0.0749913936257256	-2.29706885116116	0.0216148423556683	0.396300291510118
ENSMUSG00000022037	12759	Clu	clusterin	19128.6790446903	-0.116264877812447	0.0506172433499689	-2.2969421113787	0.0216220722728926	0.396300291510118
ENSMUSG00000000562	11542	Adora3	adenosine A3 receptor	30.5751700535809	-0.535565218426819	0.233321119494607	-2.29539966029178	0.0217102308096265	0.397004099953423
ENSMUSG00000028874	14191	Fgr	Gardner-Rasheed feline sarcoma viral (Fgr) oncogene homolog	20.9274947225858	-0.766309967656182	0.33381980584867	-2.29557969368532	0.0216999249299176	0.397004099953423
ENSMUSG00000071550	212517	Wdr52	WD repeat domain 52	316.57534411889	0.32315460501508	0.140845543172162	2.29438999443577	0.0217681073665602	0.39762598752141
ENSMUSG00000025289	53381	Prdx4	peroxiredoxin 4	378.629357681838	0.182486104594296	0.0796010987283558	2.29250735868662	0.0218763834105012	0.398505400984267
ENSMUSG00000029167	19017	Ppargc1a	peroxisome proliferative activated receptor, gamma, coactivator 1 alpha	1459.38545558489	0.258646846579018	0.112863018482761	2.29168819030412	0.0219236423730879	0.398505400984267
ENSMUSG00000030270	211232	Cpne9	copine family member IX	1556.23678899967	-0.213605844433416	0.0932175500383178	-2.29147670525145	0.0219358576566764	0.398505400984267
ENSMUSG00000030884	67003	Uqcrc2	ubiquinol cytochrome c reductase core protein 2	6294.83779119983	0.100132791263151	0.0436701021557354	2.29293695961734	0.0218516345873057	0.398505400984267
ENSMUSG00000025575	76025	Cant1	calcium activated nucleotidase 1	1332.50658867021	-0.125311487287183	0.0546828972004133	-2.29160292710746	0.0219285664255815	0.398505400984267
ENSMUSG00000058013	52398	2011-09-01	septin 11	2498.5799624543	-0.130488780201808	0.05700084451206	-2.28924292822012	0.0220652416470917	0.399720516703445
ENSMUSG00000066705	59095	Fxyd6	FXYD domain-containing ion transport regulator 6	3001.50799992706	-0.225354539142436	0.0984238711446648	-2.28963295714316	0.0220426028181783	0.399720516703445
ENSMUSG00000024079	19106	Eif2ak2	eukaryotic translation initiation factor 2-alpha kinase 2	270.216588128781	0.245115802665573	0.107080505573553	2.2890796168048	0.0220747268964025	0.399720516703445
ENSMUSG00000026627	66950	Tmem206	transmembrane protein 206	313.071638864144	-0.164578664298757	0.0719734156995863	-2.28665907681388	0.0222157300897586	0.400895499973809
ENSMUSG00000031256	108062	Cstf2	cleavage stimulation factor, 3' pre-RNA subunit 2	4450.56702694982	0.104359746050341	0.0456336154133253	2.28690506121651	0.022201365147506	0.400895499973809
ENSMUSG00000083679	NA	NA	NA	18.9530305787608	-0.887171615173234	0.387899530564789	-2.28711701166922	0.0221889941917356	0.400895499973809
ENSMUSG00000053038	NA	NA	NA	13.9038048866779	-0.692834604455675	0.303035584201021	-2.28631434912963	0.0222358750210577	0.400895499973809
ENSMUSG00000042807	329152	Hecw2	HECT, C2 and WW domain containing E3 ubiquitin protein ligase 2	1641.98636030804	0.149659681563538	0.0654802060961082	2.28557132736993	0.0222793491813466	0.401055844192062
ENSMUSG00000026185	16011	Igfbp5	insulin-like growth factor binding protein 5	4729.7501853199	-0.185628292967581	0.0813225148103771	-2.28261869914399	0.0224528385186727	0.401055844192062
ENSMUSG00000073888	20301	Ccl27a	chemokine (C-C motif) ligand 27A	559.961682926723	-0.170908499055554	0.0748575942200422	-2.28311503777656	0.022423592994514	0.401055844192062
ENSMUSG00000073792	320438	Alg6	asparagine-linked glycosylation 6 (alpha-1,3,-glucosyltransferase)	516.67529703835	0.137946546248518	0.0604912892069732	2.28043653982193	0.0225818105439795	0.401055844192062
ENSMUSG00000002603	21803	Tgfb1	transforming growth factor, beta 1	71.1573996766633	-0.358073611999371	0.156711730171254	-2.28491901409084	0.0223175769015785	0.401055844192062
ENSMUSG00000046865	14113	Fbl	fibrillarin	111.479329022821	0.344304942359524	0.150974971163655	2.28054319007818	0.0225754922673557	0.401055844192062
ENSMUSG00000040752	17888	Myh6	myosin, heavy polypeptide 6, cardiac muscle, alpha	183.602590845242	-0.228544433825933	0.100193984013938	-2.28101952502598	0.0225472915288646	0.401055844192062
ENSMUSG00000022112	103978	Gpc5	glypican 5	808.402440413013	0.164699327011718	0.0721843237061047	2.28164951274302	0.0225100410259502	0.401055844192062
ENSMUSG00000040950	216864	Mgl2	macrophage galactose N-acetyl-galactosamine specific lectin 2	14.7326338441503	-0.69299774323298	0.303448494523504	-2.2837409172887	0.0223867618085195	0.401055844192062
ENSMUSG00000021268	17263	Meg3	maternally expressed 3	2820.59682248954	-0.119744964974318	0.0524657386184541	-2.28234592950531	0.0224689249079412	0.401055844192062
ENSMUSG00000022421	73340	Nptxr	neuronal pentraxin receptor	9381.63936092556	-0.312337803168342	0.136742122510567	-2.28413745109307	0.0223634541762813	0.401055844192062
ENSMUSG00000022388	239591	Ttll8	tubulin tyrosine ligase-like family, member 8	81.8093952338132	0.3200285409305	0.140313474088091	2.28081118374691	0.0225596223107436	0.401055844192062
ENSMUSG00000038418	13653	Egr1	early growth response 1	3240.50128593929	-0.48942037216411	0.214407373948963	-2.28266576447417	0.0224500638883842	0.401055844192062
ENSMUSG00000024614	67988	Tmx3	thioredoxin-related transmembrane protein 3	2640.04588161984	0.144049614913841	0.0630740317994055	2.28381809128617	0.0223822239880849	0.401055844192062
ENSMUSG00000009907	20479	Vps4b	vacuolar protein sorting 4b (yeast)	1547.90570589224	0.102334247974912	0.0448991880679815	2.27920041271054	0.022655154583897	0.401171180954323
ENSMUSG00000020032	77976	Nuak1	NUAK family, SNF1-like kinase, 1	1454.24879394782	-0.153250555972165	0.0672392961500071	-2.27918144220712	0.0226562817857514	0.401171180954323
ENSMUSG00000049755	319475	Zfp672	zinc finger protein 672	962.589611474262	-0.113997875967632	0.0500274915352048	-2.27870461758832	0.0226846300773739	0.401171180954323
ENSMUSG00000018411	17762	Mapt	microtubule-associated protein tau	13747.6520419531	-0.101002866343242	0.0443222175708433	-2.27883151789058	0.0226770825617439	0.401171180954323
ENSMUSG00000029096	78558	Htra3	HtrA serine peptidase 3	166.839541977215	-0.19062614268308	0.083701435863694	-2.27745367467185	0.0227591479875561	0.401953258858834
ENSMUSG00000030605	17304	Mfge8	milk fat globule-EGF factor 8 protein	2698.58164113013	-0.151547832252149	0.0665514587129586	-2.27715267528224	0.0227771100523885	0.401953258858834
ENSMUSG00000045648	320460	Vwc2l	von Willebrand factor C domain-containing protein 2-like	272.419955490707	0.260474525838917	0.114428780012834	2.27630256837225	0.0228279065069146	0.402423380421895
ENSMUSG00000060216	216869	Arrb2	arrestin, beta 2	1147.38056995182	-0.145458785483862	0.0639874282464489	-2.2732400640267	0.02301171718088	0.403528627911874
ENSMUSG00000044231	105193	Nhlrc1	NHL repeat containing 1	389.877456628965	-0.149493063948055	0.0657450635331226	-2.27382948489722	0.0229762407342243	0.403528627911874
ENSMUSG00000035860	68764	Cdhr3	cadherin-related family member 3	89.6906662378916	0.452403141396292	0.199007180589971	2.27330059174303	0.0230080719086907	0.403528627911874
ENSMUSG00000055745	223732	Ldoc1l	leucine zipper, down-regulated in cancer 1-like	1277.69967659854	-0.129662525419759	0.0570278789988555	-2.27366908424494	0.0229858903250146	0.403528627911874
ENSMUSG00000046805	17476	Mpeg1	macrophage expressed gene 1	1795.75407820755	-0.327143941126667	0.14385312248012	-2.2741525208942	0.0229568177933324	0.403528627911874
ENSMUSG00000078427	66118	Sarnp	SAP domain containing ribonucleoprotein	187.58977412042	0.193221858791098	0.0850425224873698	2.27206170677492	0.02308278356678	0.404349202354352
ENSMUSG00000026468	16872	Lhx4	LIM homeobox protein 4	13.64790716821	1.05224956498204	0.463235115880535	2.27152374444215	0.0231152912395838	0.404493315924608
ENSMUSG00000019916	18451	P4ha1	procollagen-proline, 2-oxoglutarate 4-dioxygenase (proline 4-hydroxylase), alpha 1 polypeptide	1208.67210363281	-0.222736839903234	0.0980995964353448	-2.27051739249544	0.0231762092426988	0.405133756321217
ENSMUSG00000030386	67370	Zfp606	zinc finger protein 606	577.789647602192	0.125892610646003	0.0554814982787346	2.26909176124856	0.0232627462857173	0.406072978320964
ENSMUSG00000017615	21927	Tnfaip1	tumor necrosis factor, alpha-induced protein 1 (endothelial)	1325.84779313292	-0.10859670292647	0.0478646358703841	-2.2688296056518	0.0232786898551246	0.406072978320964
ENSMUSG00000028431	230233	Ikbkap	inhibitor of kappa light polypeptide enhancer in B cells, kinase complex-associated protein	2413.67055057943	0.101560884661477	0.0447822142640817	2.26788438960545	0.0233362540403002	0.406259883567542
ENSMUSG00000028555	230603	Ttc39a	tetratricopeptide repeat domain 39A	200.283365132133	0.271014484334164	0.119502676968204	2.26785283149995	0.0233381780763634	0.406259883567542
ENSMUSG00000040648	227399	Ppip5k2	diphosphoinositol pentakisphosphate kinase 2	1475.24393137601	0.137115800635745	0.0605233427952993	2.26550276807239	0.0234818443510077	0.408153043223321
ENSMUSG00000037868	13654	Egr2	early growth response 2	57.1792522652991	-0.76623421815603	0.338259270788967	-2.26522754681295	0.0234987195388159	0.408153043223321
ENSMUSG00000032172	244723	Olfm2	olfactomedin 2	1479.15635113291	-0.195915281578483	0.0865016387516628	-2.26487364176921	0.0235204346896205	0.408153043223321
ENSMUSG00000028441	73721	1110017D15Rik	RIKEN cDNA 1110017D15 gene	56.1860422040543	0.32240932589496	0.14244257599931	2.26343369342408	0.0236089677113311	0.408837622768258
ENSMUSG00000033720	94282	Sfxn5	sideroflexin 5	4105.89846913385	-0.077994663043854	0.0344545182316234	-2.26369913285475	0.0235926258681039	0.408837622768258
ENSMUSG00000067924	553127	Cxx1b	CAAX box 1B	612.760779819056	-0.166558448256709	0.073604080018445	-2.26289695102459	0.0236420424012674	0.408869327871666
ENSMUSG00000025545	69634	Clybl	citrate lyase beta like	460.136828740091	0.142706930797485	0.063071885272961	2.26260766076488	0.023659885471414	0.408869327871666
ENSMUSG00000033543	235459	Gtf2a2	general transcription factor II A, 2	963.359350356925	0.110497561362767	0.0488580199147676	2.26160539365961	0.0237217944777765	0.409514377414796
ENSMUSG00000036916	208968	Zfp280c	zinc finger protein 280C	1217.46993509742	0.143074001133742	0.0633804699131286	2.25738309182377	0.0239841473130908	0.410069298704036
ENSMUSG00000000266	23947	Mid2	midline 2	1034.11642158198	0.181913968768722	0.0805991455442142	2.25702105823107	0.0240067589588129	0.410069298704036
ENSMUSG00000064125	73072	BC068157	cDNA sequence BC068157	505.073964396393	-0.239561720702449	0.106012480600504	-2.25975016663568	0.0238367608392292	0.410069298704036
ENSMUSG00000022103	14586	Gfra2	glial cell line derived neurotrophic factor family receptor alpha 2	962.704452457676	-0.195040175299408	0.0863775984977001	-2.25799488167758	0.0239459785378904	0.410069298704036
ENSMUSG00000044072	237711	Eml6	echinoderm microtubule associated protein like 6	1065.77542668061	0.152708838972437	0.0675612942431389	2.26030067486378	0.0238025961322812	0.410069298704036
ENSMUSG00000034120	20382	Srsf2	serine/arginine-rich splicing factor 2	3495.64675053831	0.104396281902714	0.0462530481283041	2.25706815285175	0.0240038165097303	0.410069298704036
ENSMUSG00000034918	268663	Cdhr2	cadherin-related family member 2	28.5546075365946	-0.473185809943108	0.209357702011927	-2.26017865784633	0.0238101648790203	0.410069298704036
ENSMUSG00000084834	68306	4930565N06Rik	RIKEN cDNA 4930565N06 gene	30.3982138421704	0.501135383222529	0.221850677214672	2.25888597463063	0.0238904786530557	0.410069298704036
ENSMUSG00000069743	75424	Zfp820	zinc finger protein 820	32.1022135039267	0.415766532501265	0.184116941317828	2.25816554155958	0.0239353406908997	0.410069298704036
ENSMUSG00000048249	77128	Crebrf	CREB3 regulatory factor	2023.57523602698	0.14785820795467	0.0655300999885188	2.25634033796034	0.0240493249795212	0.410069298704036
ENSMUSG00000046387	93888	Pcdhb17	protocadherin beta 17	404.422912740546	-0.151499525110796	0.0671396086397046	-2.25648507908048	0.0240402687192278	0.410069298704036
ENSMUSG00000053617	14218	Sh3pxd2a	SH3 and PX domains 2A	1349.7801491768	-0.155067594097595	0.0687110550647659	-2.25680705894315	0.0240201334708481	0.410069298704036
ENSMUSG00000009876	84682	Cox4i2	cytochrome c oxidase subunit IV isoform 2	35.5979437923845	-0.394614044528031	0.174971800758414	-2.25530081314577	0.02411445363154	0.410339819252119
ENSMUSG00000055900	230657	Tmem69	transmembrane protein 69	219.801405627723	0.17021198115522	0.0754635801835749	2.25555136320272	0.0240987421152184	0.410339819252119
ENSMUSG00000075270	241489	Pde11a	phosphodiesterase 11A	119.20525084639	0.462114923181411	0.205120253728942	2.25289757973914	0.0242656075126484	0.411751431232989
ENSMUSG00000058503	68152	Fam133b	family with sequence similarity 133, member B	729.76261858902	0.123829795139109	0.0549773694741466	2.25237759324481	0.0242984204701783	0.411751431232989
ENSMUSG00000030376	110891	Slc8a2	solute carrier family 8 (sodium/calcium exchanger), member 2	4043.95760533928	-0.230023473776051	0.10208054365742	-2.25335275004026	0.024236916216252	0.411751431232989
ENSMUSG00000030653	207728	Pde2a	phosphodiesterase 2A, cGMP-stimulated	9706.19680245505	-0.18511742032168	0.0821722983205377	-2.25279594346471	0.0242720180935215	0.411751431232989
ENSMUSG00000059355	100040052	Gm2573	predicted gene 2573	239.642247131287	-0.243469021003275	0.108111381613544	-2.25202025327529	0.0243209921563876	0.411751431232989
ENSMUSG00000031144	20977	Syp	synaptophysin	15384.9229321699	-0.120126232995749	0.0533778241874179	-2.25048950241897	0.0244178891440948	0.412553362324012
ENSMUSG00000018166	13867	Erbb3	v-erb-b2 erythroblastic leukemia viral oncogene homolog 3 (avian)	560.754748405532	-0.18941954056578	0.0841678982325445	-2.25049626453116	0.0244174603657473	0.412553362324012
ENSMUSG00000090862	68052	Rps13	ribosomal protein S13	18.2948325508898	0.559249267843814	0.248619313334052	2.24942004844326	0.0244857842591893	0.413281337359508
ENSMUSG00000066036	69116	Ubr4	ubiquitin protein ligase E3 component n-recognin 4	8349.5727085486	-0.142839867853184	0.0635419634027741	-2.24796119294841	0.0245786645764257	0.414010084103817
ENSMUSG00000021259	13116	Cyp46a1	cytochrome P450, family 46, subfamily a, polypeptide 1	3454.4925049986	-0.187092101141355	0.083222192075727	-2.24810349829662	0.0245695910678194	0.414010084103817
ENSMUSG00000027487	66971	Cdk5rap1	CDK5 regulatory subunit associated protein 1	253.991551696778	-0.18630312088779	0.0829945368527468	-2.24476366701508	0.0247833083814785	0.415843007733378
ENSMUSG00000031201	210766	Brcc3	BRCA1/BRCA2-containing complex, subunit 3	1319.67739029707	0.123354796649545	0.0549491970858982	2.24488806372755	0.0247753194036531	0.415843007733378
ENSMUSG00000036745	70892	Ttll7	tubulin tyrosine ligase-like family, member 7	8750.46345008542	0.137874966858656	0.0614025164548502	2.24542860486894	0.0247406307907396	0.415843007733378
ENSMUSG00000006732	17299	Mettl1	methyltransferase like 1	242.317686249945	-0.226013893301435	0.100687746424032	-2.24470108159546	0.0247873285718977	0.415843007733378
ENSMUSG00000024883	225870	Rin1	Ras and Rab interactor 1	1111.39955623354	-0.229493526099916	0.10228478575627	-2.24367215909086	0.0248535026921373	0.416533703569733
ENSMUSG00000085363	NA	NA	NA	29.3827608725663	0.594775298831429	0.265176825048265	2.24293845709621	0.0249007833992798	0.416705270843221
ENSMUSG00000090330	NA	NA	NA	108.904481578886	-0.300379226558025	0.133934207150412	-2.24273718379271	0.0249137673185574	0.416705270843221
ENSMUSG00000041658	245670	Rragb	Ras-related GTP binding B	2290.29686240627	0.155271224950096	0.0692863380504327	2.24100781364828	0.0250255688816337	0.416841030523333
ENSMUSG00000028599	21938	Tnfrsf1b	tumor necrosis factor receptor superfamily, member 1b	158.51538964374	-0.269632882844678	0.120356169526405	-2.24029132786187	0.0250720158823687	0.416841030523333
ENSMUSG00000052798	103468	Nup107	nucleoporin 107	499.41606338987	0.1136918694131	0.0507304157606421	2.2410987118561	0.0250196816311921	0.416841030523333
ENSMUSG00000085251	NA	NA	NA	29.1190131446205	0.534838774955617	0.238715413300492	2.24048697803341	0.0250593252374573	0.416841030523333
ENSMUSG00000020664	13382	Dld	dihydrolipoamide dehydrogenase	3886.89905268894	0.116626793888173	0.0520358391292729	2.24127823899287	0.0250080576287331	0.416841030523333
ENSMUSG00000022833	239839	Ccdc14	coiled-coil domain containing 14	157.134996410084	0.240388208459014	0.107209873155863	2.24222080842811	0.0249471049429203	0.416841030523333
ENSMUSG00000039201	209815	Tbc1d25	TBC1 domain family, member 25	337.507055009969	-0.163735785324074	0.073127979261527	-2.23903062791475	0.0251539233875217	0.417306374158443
ENSMUSG00000049985	77318	Ankrd55	ankyrin repeat domain 55	248.753197901028	0.266929959839825	0.119202739084524	2.23929384416704	0.025136803156829	0.417306374158443
ENSMUSG00000021263	70059	Degs2	degenerative spermatocyte homolog 2 (Drosophila), lipid desaturase	231.513826957953	-0.203954975316867	0.0911196742946457	-2.23831984580362	0.0252002048384293	0.417306374158443
ENSMUSG00000071691	381196	Gm960	predicted gene 960	128.083657652565	0.262829239298013	0.117416292878921	2.23843925620306	0.0251924244719902	0.417306374158443
ENSMUSG00000079436	100040591	Kcnj13	potassium inwardly-rectifying channel, subfamily J, member 13	64.9293855678782	0.540577851505601	0.242008465979436	2.23371463191513	0.0255018556303554	0.417310796036813
ENSMUSG00000026470	58244	Stx6	syntaxin 6	1901.5698968669	-0.0991754775519742	0.0443256997093874	-2.23742610273946	0.0252585040978204	0.417310796036813
ENSMUSG00000028068	404710	Iqgap3	IQ motif containing GTPase activating protein 3	25.8758739286353	-0.537315780064512	0.240473641094546	-2.23440613956212	0.0254563621042284	0.417310796036813
ENSMUSG00000027875	15360	Hmgcs2	3-hydroxy-3-methylglutaryl-Coenzyme A synthase 2	202.317769786504	-0.378918188330194	0.169657350870725	-2.23343218779198	0.0255204575411974	0.417310796036813
ENSMUSG00000042078	68666	Svop	SV2 related protein	3097.38028478766	-0.168297618505011	0.0753567089899232	-2.23334618457815	0.0255261240867707	0.417310796036813
ENSMUSG00000048578	109154	Mlec	malectin	3401.55803339133	-0.132354632135697	0.0591805590768786	-2.23645457562781	0.0253220096247081	0.417310796036813
ENSMUSG00000079173	22635	Zan	zonadhesin	49.1899709106983	0.399660918251172	0.178925442358983	2.23367293651464	0.0255046009719496	0.417310796036813
ENSMUSG00000030557	17258	Mef2a	myocyte enhancer factor 2A	5027.46554967568	0.138237982961371	0.0618257790607632	2.23592787768204	0.0253564958617736	0.417310796036813
ENSMUSG00000051451	233490	Crebzf	CREB/ATF bZIP transcription factor	2077.8041726931	0.115137526221792	0.0515373522399863	2.23405978804747	0.0254791394035609	0.417310796036813
ENSMUSG00000021028	217588	Mbip	MAP3K12 binding inhibitory protein 1	700.824255806667	0.133813858129631	0.0598551216209958	2.23562920775509	0.0253760697189143	0.417310796036813
ENSMUSG00000021062	104886	Rab15	RAB15, member RAS oncogene family	4932.12688949006	-0.183924561599305	0.0822579727186966	-2.23594814606342	0.0253551680114253	0.417310796036813
ENSMUSG00000022490	58200	Ppp1r1a	protein phosphatase 1, regulatory (inhibitor) subunit 1A	1292.63519146986	-0.229826799162115	0.10282406896737	-2.23514592906304	0.0254077699314409	0.417310796036813
ENSMUSG00000023945	63993	Slc5a7	solute carrier family 5 (choline transporter), member 7	363.38747671667	0.27477893723446	0.122929993986299	2.23524730071234	0.0254011177146255	0.417310796036813
ENSMUSG00000073988	50500	Ttpa	tocopherol (alpha) transfer protein	138.845363024973	0.270640396531986	0.121245629427133	2.23216620517143	0.0256039800917888	0.418173239557951
ENSMUSG00000063018	NA	NA	NA	315.700933381928	-0.213370932436261	0.0956285571946435	-2.23124701130817	0.0256647715108528	0.418755561801467
ENSMUSG00000045624	66580	Esf1	ESF1, nucleolar pre-rRNA processing protein, homolog (S. cerevisiae)	781.981394254521	0.12541557532344	0.0562338668235343	2.23024989046197	0.0257308578105433	0.419423053097692
ENSMUSG00000043629	67080	1700019D03Rik	RIKEN cDNA 1700019D03 gene	208.327039006058	0.195171645573144	0.0876539009687899	2.22661676680696	0.0259728974099561	0.420573709404672
ENSMUSG00000028608	74098	0610037L13Rik	RIKEN cDNA 0610037L13 gene	1514.32312410879	-0.106418840687579	0.0477908169979682	-2.22676336945868	0.0259630927262705	0.420573709404672
ENSMUSG00000009681	110279	Bcr	breakpoint cluster region	2650.16131750519	-0.16212127550515	0.0728255030218383	-2.22616073735233	0.0260034168129427	0.420573709404672
ENSMUSG00000061864	NA	NA	NA	62.8613128686392	0.526421504421028	0.236301883581991	2.22774992920602	0.0258971954832012	0.420573709404672
ENSMUSG00000054162	72902	Spock3	sparc/osteonectin, cwcv and kazal-like domains proteoglycan 3	3834.16472054291	0.167217090442975	0.0750846483045046	2.22704766179138	0.0259440885715996	0.420573709404672
ENSMUSG00000025893	69149	Kbtbd3	kelch repeat and BTB (POZ) domain containing 3	262.394472515678	0.199504637029842	0.0896113868586645	2.22633131818952	0.025991997200501	0.420573709404672
ENSMUSG00000032060	12955	Cryab	crystallin, alpha B	2825.1724152446	-0.116191664262588	0.0521413098686339	-2.22839941219973	0.0258538922630763	0.420573709404672
ENSMUSG00000097736	319626	9530059O14Rik	RIKEN cDNA 9530059O14 gene	35.4637625379016	0.425737048596114	0.191066315003775	2.22821614886801	0.0258661047013152	0.420573709404672
ENSMUSG00000098973	102465959	Mir6236	microRNA mir-6236	284.694962819343	0.785045137802791	0.352707206213115	2.22577005508769	0.0260295875611697	0.42058865100051
ENSMUSG00000050538	NA	NA	NA	1489.12098943135	0.115107492095656	0.0517260181867106	2.22533061949912	0.0260590513696053	0.420656721672727
ENSMUSG00000053318	74748	Slamf8	SLAM family member 8	16.3131675883333	-0.679788765678776	0.305949061118447	-2.22190178715926	0.0262899436137867	0.420964557219158
ENSMUSG00000029757	13426	Dync1i1	dynein cytoplasmic 1 intermediate chain 1	3541.9038626268	0.16963113903231	0.0763592100858809	2.22148891851456	0.0263178644449161	0.420964557219158
ENSMUSG00000051586	194401	Mical3	microtubule associated monooxygenase, calponin and LIM domain containing 3	2351.37502786414	-0.200406058902754	0.0901675030080634	-2.22259741278222	0.0262429588346062	0.420964557219158
ENSMUSG00000030834	27421	Abcc6	ATP-binding cassette, sub-family C (CFTR/MRP), member 6	57.6722792876476	-0.378423967925499	0.170325529942855	-2.22176891539666	0.0262989264615804	0.420964557219158
ENSMUSG00000039194	19771	Rlbp1	retinaldehyde binding protein 1	463.650095731003	-0.186179515356428	0.0838336448559294	-2.22082095650718	0.0263630905917343	0.420964557219158
ENSMUSG00000037608	72567	Bclaf1	BCL2-associated transcription factor 1	5045.60793279047	0.0879819010004048	0.0395577491394114	2.22413820084491	0.026139147399571	0.420964557219158
ENSMUSG00000035202	102436	Lars2	leucyl-tRNA synthetase, mitochondrial	1677.01576840146	0.50755122641665	0.228347516088861	2.22271402426439	0.0262350896285734	0.420964557219158
ENSMUSG00000091523	104522	AU040972	expressed sequence AU040972	11.8467432389659	0.748385182858533	0.33676310401946	2.22228971620147	0.0262637326877214	0.420964557219158
ENSMUSG00000020686	237891	Gas2l2	growth arrest-specific 2 like 2	24.6159479882693	0.534186751302538	0.240511904662566	2.22104079235492	0.026348198611898	0.420964557219158
ENSMUSG00000047746	207215	Fbxo40	F-box protein 40	31.1590370260038	0.632270175319646	0.284306655245086	2.22390212699945	0.0261550299408364	0.420964557219158
ENSMUSG00000044857	224640	Lemd2	LEM domain containing 2	746.507816772444	-0.196410602317059	0.0884512717566285	-2.22055147898244	0.0263813552876403	0.420964557219158
ENSMUSG00000062202	224671	Btbd9	BTB (POZ) domain containing 9	1835.92055362165	-0.13868367354716	0.0623513170153523	-2.2242300593749	0.026132969608335	0.420964557219158
ENSMUSG00000044221	231413	Grsf1	G-rich RNA sequence binding factor 1	2652.21708893987	0.0904925873560757	0.0407625937496184	2.21999090420793	0.0264193850569958	0.421167976712434
ENSMUSG00000048038	329366	4932418E24Rik	RIKEN cDNA 4932418E24 gene	113.656442526869	0.32613553413695	0.146987721281851	2.21879440876275	0.0265007145810593	0.421255156684988
ENSMUSG00000053897	67547	Slc39a8	solute carrier family 39 (metal ion transporter), member 8	115.615232701059	-0.227502709262993	0.102519974139498	-2.21910619050131	0.0264795009948739	0.421255156684988
ENSMUSG00000031750	76527	Il34	interleukin 34	1078.33674490806	-0.178208072771283	0.0802914992697908	-2.21951357730261	0.0264518045627702	0.421255156684988
ENSMUSG00000030283	20449	St8sia1	ST8 alpha-N-acetyl-neuraminide alpha-2,8-sialyltransferase 1	1685.92973791036	0.184633600485912	0.0832305531345321	2.21833922198587	0.0265317117897263	0.42134584051959
ENSMUSG00000029919	54486	Hpgds	hematopoietic prostaglandin D synthase	315.965597523032	-0.271226162821089	0.122310771757821	-2.21751656802661	0.0265878121555703	0.42143326612716
ENSMUSG00000051669	239691	AU021092	expressed sequence AU021092	63.2153312152228	-0.409508521829957	0.184654448775242	-2.21770189966234	0.026575164648303	0.42143326612716
ENSMUSG00000027601	67472	Mtfr1	mitochondrial fission regulator 1	301.112162361506	0.184072467921264	0.083034144219024	2.21682862697694	0.0266348045003612	0.421472362136154
ENSMUSG00000039478	78506	Micu3	mitochondrial calcium uptake family, member 3	3295.13634570877	0.114657508972498	0.0517234859628201	2.2167397815166	0.0266408786439384	0.421472362136154
ENSMUSG00000025161	80879	Slc16a3	solute carrier family 16 (monocarboxylic acid transporters), member 3	83.3526130522581	-0.317338450983917	0.143191212189984	-2.21618663694862	0.0266787226841937	0.421670627320667
ENSMUSG00000028461	622404	Ccdc107	coiled-coil domain containing 107	457.421516100257	-0.17843184116195	0.0805315734503788	-2.21567558557507	0.0267137281237551	0.421823693662214
ENSMUSG00000025366	23943	Esyt1	extended synaptotagmin-like protein 1	560.227213927474	0.186575279349561	0.0843427078752647	2.212109191769	0.0269591211677977	0.424893093220758
ENSMUSG00000055884	104806	Fancm	Fanconi anemia, complementation group M	554.047731520424	0.156013963169237	0.0705256422471195	2.21215941036836	0.0269556523112036	0.424893093220758
ENSMUSG00000034327	105440	Kctd9	potassium channel tetramerisation domain containing 9	679.59286669919	0.18302114506607	0.0827786648579717	2.21097000513466	0.0270379142314351	0.425330135204416
ENSMUSG00000023952	56055	Gtpbp2	GTP binding protein 2	2381.89690211569	-0.162831497016421	0.0736419319587024	-2.21112473132475	0.0270272007761133	0.425330135204416
ENSMUSG00000030745	60504	Il21r	interleukin 21 receptor	69.0493054695312	-0.370104157257564	0.16748066305593	-2.20983217109648	0.0271168120941896	0.425878936453446
ENSMUSG00000021282	217869	Eif5	eukaryotic translation initiation factor 5	6179.13623160568	0.104690120333027	0.0473768906199544	2.20972965855494	0.0271239301024735	0.425878936453446
ENSMUSG00000000628	15277	Hk2	hexokinase 2	163.514042381437	-0.24830183270429	0.112426061031986	-2.20857895780629	0.0272039402815632	0.426732995433674
ENSMUSG00000025949	18711	Pikfyve	phosphoinositide kinase, FYVE finger containing	1699.73569227177	0.124901217742396	0.0566180238051114	2.20603280277543	0.0273817030212282	0.42793201984996
ENSMUSG00000087084	NA	NA	NA	12.0518309121766	-0.685112748243455	0.310440321768936	-2.20690644932842	0.027320595768771	0.42793201984996
ENSMUSG00000019818	53599	Cd164	CD164 antigen	2399.16840450518	0.100972449406884	0.0457714776520374	2.20601244675765	0.0273831282285886	0.42793201984996
ENSMUSG00000049562	381201	Ap5b1	adaptor-related protein complex 5, beta 1 subunit	63.7898045480123	-0.312810927218983	0.141793171842103	-2.20610712882085	0.027376499696794	0.42793201984996
ENSMUSG00000060771	211484	Tsga10	testis specific 10	627.058676138188	-0.163368837210669	0.0741198238452334	-2.20411799077926	0.0275160472271174	0.429208869791718
ENSMUSG00000059498	14131	Fcgr3	Fc receptor, IgG, low affinity III	511.515948196009	-0.223098083601216	0.101226037939251	-2.20395945690479	0.0275271954889118	0.429208869791718
ENSMUSG00000003541	15937	Ier3	immediate early response 3	203.483784534014	0.24464809708523	0.11101459134782	2.2037472202075	0.0275421262865326	0.429208869791718
ENSMUSG00000034037	232237	Fgd5	FYVE, RhoGEF and PH domain containing 5	236.187492562343	-0.178903805504453	0.0812108988822898	-2.20295314996776	0.0275980509030383	0.429561740706438
ENSMUSG00000071847	494504	Apcdd1	adenomatosis polyposis coli down-regulated 1	402.991696218786	-0.218136202787867	0.0990315619852142	-2.20269375151768	0.0276163409746441	0.429561740706438
ENSMUSG00000035184	629059	Fam124a	family with sequence similarity 124, member A	594.784471106295	-0.135280019144931	0.0614571208084957	-2.20120984135382	0.0277211719221541	0.430388632852903
ENSMUSG00000036422	18530	Pcdh8	protocadherin 8	491.03568621616	-0.263504503862551	0.119705378741561	-2.20127538655925	0.0277165342423954	0.430388632852903
ENSMUSG00000054312	66292	Mrps21	mitochondrial ribosomal protein S21	587.527165887974	-0.148522159156035	0.067485476435837	-2.20080181692493	0.0277500569210613	0.430435938778362
ENSMUSG00000028568	70533	Btf3l4	basic transcription factor 3-like 4	561.71026499301	0.188373684563297	0.0856608783483089	2.19906319191993	0.0278734293270069	0.43114527312777
ENSMUSG00000046364	26451	Rpl27a	ribosomal protein L27A	885.356450673205	-0.14673653920381	0.0667243795617919	-2.19914430328904	0.0278676631855052	0.43114527312777
ENSMUSG00000032575	74840	Manf	mesencephalic astrocyte-derived neurotrophic factor	930.559957798456	-0.15246005971871	0.069323112702636	-2.19926736949469	0.0278589164725962	0.43114527312777
ENSMUSG00000028134	56195	Ptbp2	polypyrimidine tract binding protein 2	3356.56145401526	0.104976638828822	0.0477626773641299	2.19788011523115	0.0279576502812206	0.431410836122527
ENSMUSG00000034118	22021	Tpst1	protein-tyrosine sulfotransferase 1	924.010784361765	-0.110324670268974	0.0501993532733696	-2.19773090836811	0.0279682875930325	0.431410836122527
ENSMUSG00000076617	NA	NA	NA	1235.8791044176	-0.247224420692824	0.11247477324924	-2.19804329051621	0.0279460211202614	0.431410836122527
ENSMUSG00000025534	110006	Gusb	glucuronidase, beta	636.031501596382	-0.17164804709583	0.078141632893111	-2.19662733859971	0.0280470720900844	0.432147816397873
ENSMUSG00000090761	NA	NA	NA	82.4732096822522	-0.327093215554759	0.148926807462731	-2.19633537525885	0.0280679474963982	0.432147816397873
ENSMUSG00000028664	13844	Ephb2	Eph receptor B2	475.655538650894	-0.207869933805355	0.094687628309874	-2.19532305873246	0.028140431972013	0.432464443009008
ENSMUSG00000025408	13198	Ddit3	DNA-damage inducible transcript 3	687.084481436606	-0.164617658711243	0.0749806209135804	-2.19546939869935	0.0281299436882148	0.432464443009008
ENSMUSG00000026697	17926	Myoc	myocilin	460.362856959523	-0.366231590676635	0.166874500608071	-2.19465280400618	0.0281885126570515	0.432804085118729
ENSMUSG00000009535	67897	Rnmt	RNA (guanine-7-) methyltransferase	2295.23195396368	0.120110825420296	0.0547403346350917	2.19419238521239	0.0282215817770301	0.43291282764599
ENSMUSG00000044148	69155	1810030O07Rik	RIKEN cDNA 1810030O07 gene	721.637108627565	-0.143211672168808	0.0653552623314817	-2.19127989177733	0.0284315442785495	0.433867737546012
ENSMUSG00000028194	69219	Ddah1	dimethylarginine dimethylaminohydrolase 1	2281.82841201205	-0.1170682772449	0.05342545338434	-2.1912453676849	0.0284340411789002	0.433867737546012
ENSMUSG00000050141	277773	BC049635	cDNA sequence BC049635	107.855472932331	0.27155309740542	0.123999171931561	2.18995895839771	0.0285272134455097	0.433867737546012
ENSMUSG00000045294	231070	Insig1	insulin induced gene 1	1702.95538494442	0.163749517374284	0.0747506600036542	2.19060965302887	0.0284800520106757	0.433867737546012
ENSMUSG00000029207	11787	Apbb2	amyloid beta (A4) precursor protein-binding, family B, member 2	1479.56496135804	0.107577770006949	0.0491344330718587	2.1894578461833	0.0285635791919743	0.433867737546012
ENSMUSG00000037788	232023	Vopp1	vesicular, overexpressed in cancer, prosurvival protein 1	2495.26295452636	-0.114290393038503	0.0521985849519269	-2.18953048523749	0.0285583052978587	0.433867737546012
ENSMUSG00000038429	22225	Usp5	ubiquitin specific peptidase 5 (isopeptidase T)	4955.81084089788	-0.0699766779380282	0.0319380428465403	-2.19101334024318	0.0284508270979122	0.433867737546012
ENSMUSG00000032577	102626	Mapkapk3	mitogen-activated protein kinase-activated protein kinase 3	145.936503728916	-0.230111936549775	0.105086033794381	-2.18974804016327	0.0285425149326768	0.433867737546012
ENSMUSG00000034412	103724	Tbc1d10a	TBC1 domain family, member 10a	570.233664867372	-0.141618324970648	0.0646660204528907	-2.1899959821065	0.0285245282152743	0.433867737546012
ENSMUSG00000006740	16573	Kif5b	kinesin family member 5B	6608.05854960895	0.234587280328498	0.107076242377418	2.19084341325346	0.0284631258026197	0.433867737546012
ENSMUSG00000064340	NA	NA	NA	690.893977404011	0.353128021974615	0.161292434913745	2.18936506329921	0.0285703168310208	0.433867737546012
ENSMUSG00000018932	26397	Map2k3	mitogen-activated protein kinase kinase 3	357.21638373562	-0.185863436081049	0.0849137147124488	-2.18885060806085	0.0286077000039788	0.433932347789297
ENSMUSG00000053929	54151	Cyhr1	cysteine and histidine rich 1	3277.28501500777	-0.0965844321236634	0.0441308973371123	-2.18858980785872	0.0286266672801751	0.433932347789297
ENSMUSG00000083863	NA	NA	NA	43.6316170387964	-0.471124570107073	0.215349397578065	-2.18772179261049	0.0286898736538161	0.434495095635383
ENSMUSG00000004846	26433	Plod3	procollagen-lysine, 2-oxoglutarate 5-dioxygenase 3	846.387156737469	-0.1412237807187	0.0646447337885735	-2.184613849298	0.028917171616984	0.437142615215368
ENSMUSG00000038224	18816	Serpinf2	serine (or cysteine) peptidase inhibitor, clade F, member 2	29.6167816081412	-0.549994926502391	0.251741087428543	-2.18476424377291	0.0289061370013149	0.437142615215368
ENSMUSG00000073725	68421	Lmbrd1	LMBR1 domain containing 1	5608.56545949008	0.0971110643327895	0.0444768359595369	2.18340766013879	0.0290058023437704	0.437688098953687
ENSMUSG00000040044	50793	Orc3	origin recognition complex, subunit 3	1472.4573548321	0.140788884054574	0.0644753777999221	2.18360696530489	0.0289911413026849	0.437688098953687
ENSMUSG00000032370	80907	Lactb	lactamase, beta	371.331649942809	-0.155329647625282	0.0711531755590651	-2.18303183807083	0.0290334654671682	0.437709050875615
ENSMUSG00000044646	207259	Zbtb7c	zinc finger and BTB domain containing 7C	94.8835874000117	-0.333309456240303	0.152715649003143	-2.18254945328781	0.0290690056256874	0.437848611861055
ENSMUSG00000050708	14325	Ftl1	ferritin light chain 1	597.528786964587	-0.163247110539917	0.0748210437752846	-2.18183417796481	0.0291217731379433	0.437851641430503
ENSMUSG00000022257	114128	Laptm4b	lysosomal-associated protein transmembrane 4B	2410.98331862881	0.115111641862771	0.0527556300547432	2.18197833564537	0.0291111316651133	0.437851641430503
ENSMUSG00000101450	NA	NA	NA	52.647666591477	0.368904436587308	0.16914017184197	2.18105747777045	0.0291791654419356	0.438043859458085
ENSMUSG00000027636	77799	Sla2	Src-like-adaptor 2	18.1862124896716	-0.522814139378984	0.239938452715955	-2.17895103290469	0.0293353060557937	0.438043859458085
ENSMUSG00000028871	192199	Rspo1	R-spondin homolog (Xenopus laevis)	190.87888252944	-0.342055307375051	0.156975308028506	-2.17903893084214	0.0293287762616198	0.438043859458085
ENSMUSG00000030168	68465	Adipor2	adiponectin receptor 2	2433.1434529884	0.174939549410452	0.0802397117293497	2.18021158900131	0.0292417809604903	0.438043859458085
ENSMUSG00000039013	233186	Siglec5	sialic acid binding Ig-like lectin 5	29.8837885082366	-0.541110010793341	0.248186880840158	-2.18025227184283	0.029238766835914	0.438043859458085
ENSMUSG00000035397	118445	Klf16	Kruppel-like factor 16	634.569926195544	-0.221865185038266	0.101828058708802	-2.17882171035721	0.029344915490439	0.438043859458085
ENSMUSG00000032383	19035	Ppib	peptidylprolyl isomerase B	800.575473420482	0.142995112902185	0.0656209676003556	2.17910704659299	0.0293237169138315	0.438043859458085
ENSMUSG00000019102	11670	Aldh3a1	aldehyde dehydrogenase family 3, subfamily A1	30.116217704726	-0.515762624582757	0.236494453244404	-2.18086562922364	0.0291933565878964	0.438043859458085
ENSMUSG00000022523	14167	Fgf12	fibroblast growth factor 12	4428.39432812609	0.13969076209771	0.0641276772905578	2.17832249661533	0.0293820354502671	0.43820530757923
ENSMUSG00000026705	226541	Klhl20	kelch-like 20	832.611407242375	0.106008299671062	0.0486822597945918	2.17755502966275	0.0294391806579259	0.438664857406429
ENSMUSG00000027709	72039	Mccc1	methylcrotonoyl-Coenzyme A carboxylase 1 (alpha)	1125.32751747009	0.187337794709539	0.086118748827751	2.17534273615888	0.0296044422426318	0.440203876258733
ENSMUSG00000030087	66277	Klf15	Kruppel-like factor 15	536.060973747482	0.211536014018297	0.0972467357901351	2.17525053462777	0.0296113471174635	0.440203876258733
ENSMUSG00000032555	235559	Topbp1	topoisomerase (DNA) II binding protein 1	604.384879308899	0.136803743678315	0.0628961295706505	2.17507412001632	0.0296245624808885	0.440203876258733
ENSMUSG00000001558	66720	Klhl10	kelch-like 10	21.6762347240382	0.529579523238492	0.243511793771183	2.17475923870905	0.0296481631047661	0.440203876258733
ENSMUSG00000043190	218341	Rfesd	Rieske (Fe-S) domain containing	303.993401832419	0.177694813820822	0.0817497197242474	2.17364431853969	0.0297318573514392	0.440682251293141
ENSMUSG00000095041	NA	NA	NA	9056.66895300547	-0.206024912200339	0.0947840063143161	-2.17362527932333	0.0297332883398457	0.440682251293141
ENSMUSG00000017314	50997	Mpp2	membrane protein, palmitoylated 2 (MAGUK p55 subfamily member 2)	2729.09524987682	-0.198061234833401	0.0911742471240412	-2.17233748652667	0.0298302164800024	0.441715268448003
ENSMUSG00000020614	208659	Fam20a	family with sequence similarity 20, member A	311.109082790393	-0.198190940859703	0.0912493160378678	-2.17197179623193	0.0298577903217618	0.441715268448003
ENSMUSG00000047428	106565	Dlk2	delta-like 2 homolog (Drosophila)	507.519425073523	-0.226677754664726	0.104380719972171	-2.17164390823478	0.0298825324173659	0.441715268448003
ENSMUSG00000031139	109904	Mcf2	mcf.2 transforming sequence	304.505560431968	0.277402753221421	0.127804991800773	2.17051579373242	0.02996779348392	0.441799532432411
ENSMUSG00000030522	233315	Mtmr10	myotubularin related protein 10	718.848833845073	0.161154342653449	0.0742386469233768	2.17076077396426	0.0299492605215219	0.441799532432411
ENSMUSG00000031570	71910	Ppapdc1b	phosphatidic acid phosphatase type 2 domain containing 1B	601.760666453395	-0.142404151122922	0.0655956739071084	-2.17093815248523	0.0299358478359721	0.441799532432411
ENSMUSG00000014601	229707	Strip1	striatin interacting protein 1	2214.98727849778	-0.0956634361756694	0.0440999076823772	-2.16924345657752	0.0300642055028292	0.442437808720523
ENSMUSG00000043993	NA	NA	NA	129.649079651067	0.330344021656259	0.152278931940223	2.16933503175565	0.0300572574532087	0.442437808720523
ENSMUSG00000045302	50907	Preb	prolactin regulatory element binding	1959.36955795725	-0.100841391183646	0.0464980955174568	-2.16872089192959	0.0301038802763356	0.442630663304037
ENSMUSG00000026890	16874	Lhx6	LIM homeobox protein 6	369.185367945923	-0.310837363375936	0.143433978600889	-2.16711107373556	0.0302263857511307	0.443548271771954
ENSMUSG00000025494	24058	Sigirr	single immunoglobulin and toll-interleukin 1 receptor (TIR) domain	44.4012383093212	-0.371668054504612	0.171515704745035	-2.16696223274196	0.0302377339983459	0.443548271771954
ENSMUSG00000014444	234839	Piezo1	piezo-type mechanosensitive ion channel component 1	155.108439605037	-0.227333972248786	0.104914411864324	-2.16685170520495	0.0302461634391584	0.443548271771954
ENSMUSG00000017697	11486	Ada	adenosine deaminase	29.4647845591885	0.461052809952379	0.213178927531393	2.16275039607038	0.0305603826730569	0.447051549112343
ENSMUSG00000028218	68099	Fam92a	family with sequence similarity 92, member A	1324.60874953777	0.124791198763533	0.0577020274833165	2.16268308422289	0.0305655630253291	0.447051549112343
ENSMUSG00000028238	242341	Atp6v0d2	ATPase, H+ transporting, lysosomal V0 subunit D2	19.2035603106008	-1.03489189040229	0.478423921259518	-2.16312739479621	0.0305313826059465	0.447051549112343
ENSMUSG00000046269	54651	Usp27x	ubiquitin specific peptidase 27, X chromosome	285.67037798047	-0.248051464080366	0.114732684338019	-2.16199477517296	0.0306185789234976	0.447224485457604
ENSMUSG00000040424	233020	Hipk4	homeodomain interacting protein kinase 4	1391.53562019043	-0.165255631264402	0.0764669908302276	-2.16113684441047	0.0306847702069777	0.447224485457604
ENSMUSG00000045671	114716	Spred2	sprouty-related, EVH1 domain containing 2	1355.7282810206	-0.209019771167511	0.0967116434136803	-2.16126790725122	0.0306746504696891	0.447224485457604
ENSMUSG00000072082	12449	Ccnf	cyclin F	115.184062795565	-0.237159270125078	0.109737314714539	-2.16115430509671	0.0306834218518807	0.447224485457604
ENSMUSG00000078235	625638	Fam43b	family with sequence similarity 43, member B	257.982759226609	-0.254427427035702	0.117794692764686	-2.15992266768726	0.0307786566492747	0.447231849261531
ENSMUSG00000014551	64658	Mrps25	mitochondrial ribosomal protein S25	939.660469318392	-0.106279804323874	0.0492094946250559	-2.15974183709174	0.030792660490004	0.447231849261531
ENSMUSG00000021000	217615	Ctage5	CTAGE family, member 5	1526.6228616664	0.113939959101797	0.0527393032834372	2.16043732108953	0.0307388309046709	0.447231849261531
ENSMUSG00000002475	106861	Abhd3	abhydrolase domain containing 3	1675.02072089134	0.171968004953517	0.079611702752842	2.16008449772014	0.0307661288825675	0.447231849261531
ENSMUSG00000040990	58194	Sh3kbp1	SH3-domain kinase binding protein 1	1149.98341139032	-0.122777244901845	0.0568818199078726	-2.15846196729814	0.0308919323367043	0.447721654404924
ENSMUSG00000002580	103742	Mien1	migration and invasion enhancer 1	546.152761215	-0.173149206748887	0.080226004041382	-2.15826786860247	0.0309070113791742	0.447721654404924
ENSMUSG00000024664	60527	Fads3	fatty acid desaturase 3	725.134065931691	-0.164896144727133	0.0763832456864348	-2.15879992065352	0.0308656926566033	0.447721654404924
ENSMUSG00000026927	68112	Sdccag3	serologically defined colon cancer antigen 3	2388.04071956354	-0.136601884050201	0.0633380597905865	-2.15671090181551	0.0310281970250234	0.448307661959987
ENSMUSG00000052848	NA	NA	NA	80.7611170716106	-0.368230441169675	0.170696612131216	-2.15722173142261	0.0309883920093524	0.448307661959987
ENSMUSG00000042354	30877	Gnl3	guanine nucleotide binding protein-like 3 (nucleolar)	882.832083607134	0.132601326158926	0.0614743022406889	2.15702043497388	0.0310040722546778	0.448307661959987
ENSMUSG00000028060	74200	2810403A07Rik	RIKEN cDNA 2810403A07 gene	2137.79795023466	0.119560932383754	0.0554502937358214	2.15618212868936	0.0310694464581424	0.448514652119752
ENSMUSG00000030854	19259	Ptpn5	protein tyrosine phosphatase, non-receptor type 5	4628.11481319824	-0.162000249294307	0.075174593796337	-2.15498669315325	0.0311628755386753	0.448820349653263
ENSMUSG00000079084	66396	Ccdc82	coiled-coil domain containing 82	444.531061705199	0.234385720338991	0.108769875085012	2.15487716755949	0.0311714475387973	0.448820349653263
ENSMUSG00000049076	78618	Acap2	ArfGAP with coiled-coil, ankyrin repeat and PH domains 2	3671.0351737265	0.105241515940934	0.0488324695534508	2.15515448846468	0.0311497469935313	0.448820349653263
ENSMUSG00000006411	71740	Pvrl4	poliovirus receptor-related 4	239.295426787807	0.16071786974311	0.0746353290198453	2.15337524271348	0.0312891996816203	0.449738375751606
ENSMUSG00000038594	100038725	Cep85l	centrosomal protein 85-like	210.907020057405	0.373685105066919	0.173507938514558	2.15370609705886	0.0312632277035604	0.449738375751606
ENSMUSG00000026158	70155	Ogfrl1	opioid growth factor receptor-like 1	4216.82983766603	0.119922620352723	0.0557631767869777	2.15057009414729	0.0315101479150784	0.449924399265302
ENSMUSG00000026976	18510	Pax8	paired box 8	19.766786413631	0.982815500729788	0.456944177326741	2.15084369053469	0.0314885392893988	0.449924399265302
ENSMUSG00000033460	78248	Armcx1	armadillo repeat containing, X-linked 1	2509.26818505738	0.0942162845401011	0.0437799174259881	2.15204345004483	0.0313939323759358	0.449924399265302
ENSMUSG00000039252	246316	Lgi2	leucine-rich repeat LGI family, member 2	449.665362945349	0.376881609232585	0.175255613012904	2.15046812340805	0.0315182048107694	0.449924399265302
ENSMUSG00000057666	14433	Gapdh	glyceraldehyde-3-phosphate dehydrogenase	1493.08566420142	0.300257925395527	0.139522222636279	2.15204373699141	0.0313939097779924	0.449924399265302
ENSMUSG00000048668	72440	Rhno1	RAD9-HUS1-RAD1 interacting nuclear orphan 1	234.014859659801	-0.164279702260501	0.0763788523103455	-2.15085324394498	0.0314877849913723	0.449924399265302
ENSMUSG00000015981	57740	Stk32c	serine/threonine kinase 32C	2071.03127221627	-0.170891378441097	0.0794596409640001	-2.15066889766744	0.0315023429523871	0.449924399265302
ENSMUSG00000021981	69008	Cab39l	calcium binding protein 39-like	1123.35940193934	0.134749191531586	0.0625938909167889	2.15275308113885	0.031338089339979	0.449924399265302
ENSMUSG00000037933	76895	Bicd2	bicaudal D homolog 2 (Drosophila)	2518.90399975547	-0.127611625126097	0.0593628206671046	-2.14968937951448	0.0315797930942306	0.450417614004099
ENSMUSG00000027422	81910	Rrbp1	ribosome binding protein 1	1585.64273595618	-0.127214520592155	0.0593112796783566	-2.1448621793702	0.031963867928654	0.450629909639171
ENSMUSG00000027646	20779	Src	Rous sarcoma oncogene	2086.53550929088	-0.137282877855588	0.0640414315320051	-2.14365723206827	0.0320603613790357	0.450629909639171
ENSMUSG00000039463	77031	Slc9a8	solute carrier family 9 (sodium/hydrogen exchanger), member 8	1555.96845772671	0.105122848661746	0.049020999822956	2.1444452182005	0.0319972304124422	0.450629909639171
ENSMUSG00000067194	66235	Eif1ax	eukaryotic translation initiation factor 1A, X-linked	5342.65171822936	0.131598115591037	0.0613986544787183	2.14333875405447	0.0320859071116467	0.450629909639171
ENSMUSG00000028268	55932	Gbp3	guanylate binding protein 3	253.849541236841	-0.331277617602954	0.154902717975748	-2.13861720395907	0.0324666830286125	0.450629909639171
ENSMUSG00000028423	74164	Nfx1	nuclear transcription factor, X-box binding 1	3212.45519460572	0.0711861228622054	0.0331865532309359	2.14502911365459	0.0319505193092154	0.450629909639171
ENSMUSG00000049878	109263	Rlf	rearranged L-myc fusion sequence	1158.78739503716	0.106379652124518	0.0496386595835412	2.1430806757681	0.0321066208608132	0.450629909639171
ENSMUSG00000061882	208908	Ccdc62	coiled-coil domain containing 62	170.251547951954	0.234761746212698	0.109723540717461	2.13957501441931	0.032389127621545	0.450629909639171
ENSMUSG00000007207	20907	Stx1a	syntaxin 1A (brain)	4007.60901126297	-0.240140848426877	0.111985927931195	-2.14438414596538	0.0320021195153363	0.450629909639171
ENSMUSG00000030255	16651	Sspn	sarcospan	485.868104621876	0.179873843461412	0.0839677487006933	2.14217775568308	0.0321791807908333	0.450629909639171
ENSMUSG00000039958	320204	Mettl20	methyltransferase like 20	119.310312072666	0.264346181311876	0.123291601314451	2.14407290110274	0.0320270459936206	0.450629909639171
ENSMUSG00000040167	67143	Ikzf5	IKAROS family zinc finger 5	619.825765372002	0.112513332249344	0.0526025334921452	2.13893371250161	0.03244103725815	0.450629909639171
ENSMUSG00000020327	67112	Fgf22	fibroblast growth factor 22	20.3652523343589	0.635636144342619	0.29715717108194	2.13905705868812	0.0324310475742915	0.450629909639171
ENSMUSG00000060904	104303	Arl1	ADP-ribosylation factor-like 1	1825.00202578041	0.101511504839058	0.0473718162084102	2.14286706662169	0.0321237741179192	0.450629909639171
ENSMUSG00000014786	277973	Slc9a5	solute carrier family 9 (sodium/hydrogen exchanger), member 5	1172.10961854015	-0.196856088639351	0.0920428788717361	-2.13874327978892	0.032456465388888	0.450629909639171
ENSMUSG00000041408	218914	Wapal	wings apart-like homolog (Drosophila)	1662.65010245891	0.104883292922055	0.0490277713469998	2.13926291243653	0.0324143815547378	0.450629909639171
ENSMUSG00000072572	214922	Slc39a2	solute carrier family 39 (zinc transporter), member 2	474.711911182721	-0.238907905816442	0.111720501243523	-2.13844283866649	0.0324808187610497	0.450629909639171
ENSMUSG00000047822	624219	Gm6484	predicted gene 6484	10.8089046345407	0.743430219387248	0.347591055298999	2.13880710695431	0.0324512936556908	0.450629909639171
ENSMUSG00000046417	192976	Fam211a	family with sequence similarity 211, member A	251.086750087255	-0.201779930971588	0.0943273687964314	-2.13914512348003	0.0324239169076741	0.450629909639171
ENSMUSG00000048070	193003	Pirt	phosphoinositide-interacting regulator of transient receptor potential channels	18.3036066596472	0.724423606068322	0.337829116756707	2.14434922905129	0.0320049150566461	0.450629909639171
ENSMUSG00000020863	67684	Luc7l3	LUC7-like 3 (S. cerevisiae)	8517.40828425984	0.0856274625677724	0.0398815560694219	2.14704417296859	0.0317897651027846	0.450629909639171
ENSMUSG00000078695	217149	Cisd3	CDGSH iron sulfur domain 3	287.01295510192	-0.166776448783293	0.0776380184790221	-2.1481286108346	0.0317035399263629	0.450629909639171
ENSMUSG00000006777	94179	Krt23	keratin 23	13.6695458002125	0.613751870141171	0.285975400057168	2.14617016015531	0.0318594053478885	0.450629909639171
ENSMUSG00000020604	74008	Arsg	arylsulfatase G	1195.41053666838	0.181595691143813	0.0849248824657269	2.13830959633179	0.0324916242232106	0.450629909639171
ENSMUSG00000021495	212483	Fam193b	family with sequence similarity 193, member B	2933.39265719331	-0.186533827243324	0.0870632451648107	-2.14250946987119	0.0321525074577558	0.450629909639171
ENSMUSG00000021596	78771	Mctp1	multiple C2 domains, transmembrane 1	1694.51283553937	0.154880551147623	0.0724408077006829	2.13802904831724	0.0325143857005993	0.450629909639171
ENSMUSG00000033454	268564	Zbtb1	zinc finger and BTB domain containing 1	579.023677593786	0.144258913146868	0.0674044577929093	2.14019840631436	0.0323387359202461	0.450629909639171
ENSMUSG00000021286	68520	Zfyve21	zinc finger, FYVE domain containing 21	340.027717563124	0.162529978567817	0.0758159297384592	2.14374444959645	0.0320533685351582	0.450629909639171
ENSMUSG00000033029	27660	1700088E04Rik	RIKEN cDNA 1700088E04 gene	71.0464889322205	0.3186372441813	0.14849932428483	2.14571511160641	0.0318957147926741	0.450629909639171
ENSMUSG00000007021	20974	Syngr3	synaptogyrin 3	3039.11762692909	-0.115277079444973	0.0537838677314146	-2.14333933774795	0.0320858602765198	0.450629909639171
ENSMUSG00000091971	193740	Hspa1a	heat shock protein 1A	51.8921746023138	-0.314860623672897	0.147265746793425	-2.13804384609928	0.0325131847828807	0.450629909639171
ENSMUSG00000015605	20807	Srf	serum response factor	891.070669111136	-0.177174436950072	0.0828286730221098	-2.13904714980497	0.0324318499874349	0.450629909639171
ENSMUSG00000063796	19879	Slc22a8	solute carrier family 22 (organic anion transporter), member 8	543.031298643844	-0.198963584389799	0.0927423247575089	-2.14533747035158	0.031925874650218	0.450629909639171
ENSMUSG00000095742	673094	Cd99	CD99 antigen	47.1843883343892	0.497935466438943	0.232319631298179	2.14332066410629	0.0320873586645643	0.450629909639171
ENSMUSG00000050751	209966	Pgbd5	piggyBac transposable element derived 5	2684.50716609336	-0.180977106543015	0.0846814764350983	-2.13715105311986	0.032585707660514	0.451242979149213
ENSMUSG00000097083	NA	NA	NA	54.5134125639591	-0.327602143470997	0.153858284886892	-2.12924603775371	0.0332339097850349	0.451954631285814
ENSMUSG00000025964	23792	Adam23	a disintegrin and metallopeptidase domain 23	4340.7226277321	0.108286867209843	0.0508804142171833	2.12826229652181	0.0333153422905925	0.451954631285814
ENSMUSG00000026456	72017	Cyb5r1	cytochrome b5 reductase 1	582.160021052774	-0.126235635603946	0.0592705700335111	-2.12981983356282	0.0331864905933989	0.451954631285814
ENSMUSG00000026480	17970	Ncf2	neutrophil cytosolic factor 2	98.8655733001234	-0.29563533346198	0.138524680214979	-2.13417084235948	0.0328287985551249	0.451954631285814
ENSMUSG00000050737	64292	Ptges	prostaglandin E synthase	112.192735889652	-0.255643537980099	0.120082792688961	-2.12889400933794	0.0332630305351364	0.451954631285814
ENSMUSG00000056076	27979	Eif3b	eukaryotic translation initiation factor 3, subunit B	2084.37161063731	-0.0910745409131678	0.042686175170303	-2.13358401285222	0.032876847808191	0.451954631285814
ENSMUSG00000029534	64213	St7	suppression of tumorigenicity 7	463.62000235346	-0.141424242762292	0.066341323103824	-2.13176699145665	0.0330260064694809	0.451954631285814
ENSMUSG00000080242	100039636	Atp6v0c-ps2	ATPase, H+ transporting, lysosomal V0 subunit C, pseudogene 2	54.7711147750409	0.336788759007119	0.157723520130646	2.13531094619337	0.0327356193927748	0.451954631285814
ENSMUSG00000066571	233103	4931406P16Rik	RIKEN cDNA 4931406P16 gene	679.44812080787	0.194113712466405	0.0911717813512276	2.12909860473831	0.0332461031896902	0.451954631285814
ENSMUSG00000097527	NA	NA	NA	33.2757771753486	0.398068297249114	0.186859999947579	2.13030235128324	0.033146659565688	0.451954631285814
ENSMUSG00000038570	330577	Fam154b	family with sequence similarity 154, member B	130.547520345257	0.208040372711214	0.0976437710441965	2.13060567495953	0.0331216416553012	0.451954631285814
ENSMUSG00000049791	14366	Fzd4	frizzled homolog 4 (Drosophila)	161.648704819059	0.300886655000357	0.14117580758976	2.13129048196911	0.0330652187092454	0.451954631285814
ENSMUSG00000019888	67569	Mgat4c	mannosyl (alpha-1,3-)-glycoprotein beta-1,4-N-acetylglucosaminyltransferase, isozyme C (putative)	267.790718699435	0.24040394105004	0.112632516308894	2.13440975065081	0.0328092541144615	0.451954631285814
ENSMUSG00000036306	211134	Lzts1	leucine zipper, putative tumor suppressor 1	1643.67320727961	-0.172460625266306	0.0807953570808296	-2.13453633348971	0.0327989027534177	0.451954631285814
ENSMUSG00000021852	75288	Slc35f4	solute carrier family 35, member F4	388.71438491671	0.170528296401906	0.0800660250607751	2.12984591494912	0.0331843365720229	0.451954631285814
ENSMUSG00000032470	17532	Mras	muscle and microspikes RAS	3778.65602005521	-0.144076690675867	0.0676135445792996	-2.13088504045056	0.0330986140967302	0.451954631285814
ENSMUSG00000020432	21452	Tcn2	transcobalamin 2	680.6056449977	-0.176311963587387	0.0827298162219208	-2.13117799167394	0.0330744814123307	0.451954631285814
ENSMUSG00000057967	14172	Fgf18	fibroblast growth factor 18	32.3498883060073	0.457310369964794	0.214531523229863	2.13166980348525	0.0330340008906014	0.451954631285814
ENSMUSG00000060969	16371	Irx1	Iroquois related homeobox 1 (Drosophila)	38.6043467140036	0.50745462328118	0.238128670509594	2.13101018955521	0.0330883027424607	0.451954631285814
ENSMUSG00000037957	69641	Wdr20	WD repeat domain 20	381.297666983551	0.158664790978549	0.0743031044336816	2.13537229955397	0.0327306114927433	0.451954631285814
ENSMUSG00000023025	207214	Larp4	La ribonucleoprotein domain family, member 4	997.152259262369	0.12594520325445	0.0591717382572596	2.12846887659242	0.0332982277794746	0.451954631285814
ENSMUSG00000023048	66151	Prr13	proline rich 13	1166.17175170991	-0.14685994136541	0.068869554351074	-2.13243635375898	0.0329709914948624	0.451954631285814
ENSMUSG00000091744	NA	NA	NA	33.4727444411408	-0.396126674937182	0.185867897263735	-2.13122696694148	0.0330704484060608	0.451954631285814
ENSMUSG00000041789	78449	2700046A07Rik	RIKEN cDNA 2700046A07 gene	37.6168108429009	0.409468835445546	0.191880107002078	2.13398273454742	0.0328441941596761	0.451954631285814
ENSMUSG00000056162	338403	Cndp1	carnosine dipeptidase 1 (metallopeptidase M20 family)	22.4443252610335	0.637926659145195	0.299291218962104	2.13145798716523	0.0330514300706898	0.451954631285814
ENSMUSG00000049047	71703	Armcx3	armadillo repeat containing, X-linked 3	357.138365675428	0.143994897073239	0.0676850752780016	2.12742464246085	0.0333848164610445	0.452196931359069
ENSMUSG00000074591	242037	Gm410	predicted gene 410	119.164053682466	0.286350618366069	0.134612066562852	2.12722845490504	0.0334011059597621	0.452196931359069
ENSMUSG00000035692	100038882	Isg15	ISG15 ubiquitin-like modifier	89.7565089864416	-0.309419182358449	0.145511597459592	-2.12642282649926	0.0334680687898644	0.452196931359069
ENSMUSG00000060579	14198	Fhit	fragile histidine triad gene	73.722847581842	0.304059988029712	0.142992002998211	2.12641253814393	0.0334689246873001	0.452196931359069
ENSMUSG00000078622	67163	Ccdc47	coiled-coil domain containing 47	2983.72509977748	0.101638140258296	0.0477902586203067	2.1267543468599	0.0334404993369187	0.452196931359069
ENSMUSG00000007944	73032	Ttc9b	tetratricopeptide repeat domain 9B	808.95807685037	-0.249722465480238	0.117545321515943	-2.12447813540898	0.033630182458771	0.453872795768466
ENSMUSG00000062961	380768	Ccdc177	coiled-coil domain containing 177	295.909979040837	-0.211002759957489	0.0993294714764009	-2.12427144553588	0.0336474519943607	0.453872795768466
ENSMUSG00000095332	NA	NA	NA	286.317211193807	-0.16104624984565	0.075903716841373	-2.1217175725691	0.0338614620609704	0.454340160108507
ENSMUSG00000090100	140810	Ttbk2	tau tubulin kinase 2	3135.23260025428	0.149224407707597	0.0703433676672644	2.12137139088155	0.0338905608604001	0.454340160108507
ENSMUSG00000046722	57912	Cdc42se1	CDC42 small effector 1	1432.45970300128	-0.104259143946455	0.0491449591683086	-2.12146160482898	0.0338829757382807	0.454340160108507
ENSMUSG00000030500	140919	Slc17a6	solute carrier family 17 (sodium-dependent inorganic phosphate cotransporter), member 6	2107.45727989532	0.406224273753722	0.191317135829307	2.12330313221998	0.0337284584028477	0.454340160108507
ENSMUSG00000030844	67865	Rgs10	regulator of G-protein signalling 10	800.945088215024	-0.137800638712032	0.0649816740650427	-2.12060770509086	0.033954829181529	0.454340160108507
ENSMUSG00000014859	104394	E2f4	E2F transcription factor 4	645.583555889943	-0.188863707216973	0.0890446189910404	-2.1210007899071	0.0339217359509327	0.454340160108507
ENSMUSG00000020463	104570	Smek2	SMEK homolog 2, suppressor of mek1 (Dictyostelium)	1800.42773553429	0.129574301137415	0.0610663781842763	2.12185993324194	0.0338495019302137	0.454340160108507
ENSMUSG00000037907	268445	Ankrd13b	ankyrin repeat domain 13b	1710.97831776772	-0.176920703814403	0.083338501987262	-2.12291677430732	0.0337608265526026	0.454340160108507
ENSMUSG00000020993	78232	Trappc6b	trafficking protein particle complex 6B	1356.95177927913	0.11682712243702	0.0550869708435487	2.1207759411716	0.0339406622570922	0.454340160108507
ENSMUSG00000071713	12983	Csf2rb	colony stimulating factor 2 receptor, beta, low-affinity (granulocyte-macrophage)	56.2066106451342	-0.391908656200207	0.184686865852879	-2.12201693060513	0.0338363163172688	0.454340160108507
ENSMUSG00000018983	242705	E2f2	E2F transcription factor 2	25.3644621450771	-0.463712658944344	0.218707125143722	-2.12024486463172	0.0339854006778759	0.454384261551151
ENSMUSG00000072214	18951	2005-09-01	septin 5	7424.82688587127	-0.166008454955083	0.0783581132614668	-2.11858667909911	0.0341254124731869	0.45589033391405
ENSMUSG00000027171	228413	Prrg4	proline rich Gla (G-carboxyglutamic acid) 4 (transmembrane)	31.5966365438649	0.563465057363503	0.266129382727588	2.11725985153721	0.0342378002859512	0.456397665300344
ENSMUSG00000021217	243931	Tshz3	teashirt zinc finger family member 3	654.016938125621	-0.136330949192706	0.0643759184417326	-2.11773210375399	0.0341977623552423	0.456397665300344
ENSMUSG00000097789	100039239	Gm2115	predicted gene 2115	310.661245763581	0.262380589678313	0.123929970959233	2.11716816882515	0.0342455778633429	0.456397665300344
ENSMUSG00000100583	NA	NA	NA	14.0010821820931	0.629899200403752	0.297569786682665	2.11681168113848	0.0342758335814308	0.456435740713873
ENSMUSG00000040188	24044	Scamp2	secretory carrier membrane protein 2	697.566133438758	-0.122512676528686	0.0578900867269486	-2.11629803055131	0.034319468150271	0.456651773095339
ENSMUSG00000009555	107951	Cdk9	cyclin-dependent kinase 9 (CDC2-related kinase)	1721.85072490873	-0.17270392558203	0.0816384185358337	-2.11547367868505	0.0343895959811334	0.457219696288668
ENSMUSG00000037995	93842	Igsf9	immunoglobulin superfamily, member 9	146.883593151845	-0.282563375246092	0.13375568070637	-2.11253364159086	0.0346407036072506	0.457869316924464
ENSMUSG00000039686	227693	Zer1	zyg-11 related, cell cycle regulator	5600.26490864433	-0.10737705379494	0.0509251914230148	-2.10852528570786	0.0349855779350402	0.457869316924464
ENSMUSG00000068270	208431	Shroom4	shroom family member 4	199.123632980919	-0.247123268773258	0.116935589121156	-2.11332812046823	0.0345726934759336	0.457869316924464
ENSMUSG00000027692	665113	Tnik	TRAF2 and NCK interacting kinase	6672.57494410866	0.0824029852021073	0.0389758794595469	2.11420464001674	0.0344977927479203	0.457869316924464
ENSMUSG00000048416	17349	Mlf1	myeloid leukemia factor 1	35.2156817934125	0.396915893082227	0.187920571045143	2.11214712085394	0.034673832415559	0.457869316924464
ENSMUSG00000001419	17261	Mef2d	myocyte enhancer factor 2D	3978.69851021046	-0.184877627210246	0.0876465311773857	-2.10935475399565	0.0349139718812229	0.457869316924464
ENSMUSG00000090066	102634333	LOC102634333	uncharacterized LOC102634333	78.2212571118111	-0.43568239760397	0.206201312434856	-2.11289827624939	0.034609475448189	0.457869316924464
ENSMUSG00000028277	56228	Ube2j1	ubiquitin-conjugating enzyme E2J 1	3333.37565408749	0.0872000342973927	0.0413336546823665	2.10966184740962	0.034887492986056	0.457869316924464
ENSMUSG00000030678	17188	Maz	MYC-associated zinc finger protein (purine-binding transcription factor)	2655.18639421132	-0.138401005949869	0.0655977340374296	-2.10984431064187	0.0348717683554649	0.457869316924464
ENSMUSG00000038611	101471	Phrf1	PHD and ring finger domains 1	1283.68966542983	-0.151553192961909	0.0718725247887835	-2.10863877966286	0.0349757728696317	0.457869316924464
ENSMUSG00000040354	216443	Mars	methionine-tRNA synthetase	1743.37669898978	-0.108174146158806	0.0512709083023457	-2.10985429633703	0.0348709079657273	0.457869316924464
ENSMUSG00000025044	20288	Msr1	macrophage scavenger receptor 1	14.186493101837	-0.710296447468057	0.336519733297264	-2.11071261856914	0.0347970207211791	0.457869316924464
ENSMUSG00000033763	244654	Mtss1l	metastasis suppressor 1-like	3928.66150880091	-0.163624399773423	0.0775823904112579	-2.10904045242823	0.0349410900605714	0.457869316924464
ENSMUSG00000032405	56469	Pias1	protein inhibitor of activated STAT 1	1365.60674094699	0.189622552528423	0.0897890637020391	2.11186691018047	0.0346978662731076	0.457869316924464
ENSMUSG00000037331	73158	Larp1	La ribonucleoprotein domain family, member 1	2543.10599097887	-0.121526446132924	0.0576189275665885	-2.10914106293422	0.0349324073529132	0.457869316924464
ENSMUSG00000068184	75597	Ndufaf2	NADH dehydrogenase (ubiquinone) 1 alpha subcomplex, assembly factor 2	450.181032269311	0.15060333409976	0.0713242443941423	2.11153073375045	0.0347267191243451	0.457869316924464
ENSMUSG00000032988	57274	Slc16a8	solute carrier family 16 (monocarboxylic acid transporters), member 8	17.7950751115563	0.697250069300617	0.330219419123041	2.11147506452617	0.0347314989968291	0.457869316924464
ENSMUSG00000051853	11842	Arf3	ADP-ribosylation factor 3	19706.1314878848	-0.143996945915904	0.0681268159016074	-2.11366029675998	0.0345442918724124	0.457869316924464
ENSMUSG00000023018	83797	Smarcd1	SWI/SNF related, matrix associated, actin dependent regulator of chromatin, subfamily d, member 1	2403.38285184817	-0.179338575076925	0.0849256655796317	-2.11171232928125	0.0347111308691019	0.457869316924464
ENSMUSG00000086213	74333	A330040F15Rik	RIKEN cDNA A330040F15 gene	18.4120679744603	0.564517322202516	0.267734660321766	2.10849548401419	0.03498815297706	0.457869316924464
ENSMUSG00000041559	14264	Fmod	fibromodulin	321.751390948501	-0.298382710160319	0.141665733991378	-2.10624476190184	0.0351830967822699	0.458608051042382
ENSMUSG00000004902	71803	Slc25a18	solute carrier family 25 (mitochondrial carrier), member 18	1396.76051757239	0.138545263286164	0.065777294493519	2.10627792390905	0.035180217776301	0.458608051042382
ENSMUSG00000035285	269854	Nat14	N-acetyltransferase 14	992.905038445041	-0.143361513702387	0.0680626866473776	-2.1063158209596	0.035176927937137	0.458608051042382
ENSMUSG00000055407	17760	Map6	microtubule-associated protein 6	2342.79124994076	-0.145730903032803	0.0691694125782688	-2.10686917238021	0.0351289214573337	0.458608051042382
ENSMUSG00000057672	320795	Pkn1	protein kinase N1	645.71881733007	-0.119339999211387	0.0566683469971852	-2.10593753894594	0.0352097783350265	0.458608051042382
ENSMUSG00000038756	237930	Ttll6	tubulin tyrosine ligase-like family, member 6	38.6887584053317	0.489419415462573	0.232280922163617	2.10701512161997	0.0351162688294253	0.458608051042382
ENSMUSG00000029468	18439	P2rx7	purinergic receptor P2X, ligand-gated ion channel, 7	418.801274292337	-0.148760750549972	0.070662196364346	-2.10523813586173	0.0352705841777168	0.459041142044207
ENSMUSG00000046836	71678	Brox	BRO1 domain and CAAX motif containing	1029.83777821223	0.0925335689819079	0.0440108935388903	2.10251511708437	0.0355081768305735	0.459543001404454
ENSMUSG00000073236	72326	2500004C02Rik	RIKEN cDNA 2500004C02 gene	195.124545566823	-0.15728371368015	0.0748043379961152	-2.10260150538754	0.0355006182364605	0.459543001404454
ENSMUSG00000021773	69156	Comtd1	catechol-O-methyltransferase domain containing 1	86.504168820415	-0.319844336456503	0.152142530168455	-2.10226776235656	0.0355298268688959	0.459543001404454
ENSMUSG00000035007	217201	Rundc1	RUN domain containing 1	1150.68193485653	-0.155183370305138	0.0738160238974696	-2.10229923140655	0.0355270718750192	0.459543001404454
ENSMUSG00000018433	68979	Nol11	nucleolar protein 11	682.002984797213	0.140933751525792	0.0669831609603405	2.10401762928501	0.0353769092240096	0.459543001404454
ENSMUSG00000097055	NA	NA	NA	69.2500197221263	0.259810236662938	0.123582060752923	2.10232969963477	0.0355244046728815	0.459543001404454
ENSMUSG00000016763	64706	Scube1	signal peptide, CUB domain, EGF-like 1	1232.29589637658	-0.309823478837844	0.147244293014576	-2.10414592304216	0.0353657199996829	0.459543001404454
ENSMUSG00000024855	107975	Pacs1	phosphofurin acidic cluster sorting protein 1	1489.15496475338	-0.178864375489843	0.0850499277891685	-2.10305146799456	0.0354612706930593	0.459543001404454
ENSMUSG00000028020	14658	Glrb	glycine receptor, beta subunit	7181.72635503788	0.134325509093103	0.0639309534345014	2.10110285983334	0.0356319379201239	0.460322186085615
ENSMUSG00000046321	195646	Hs3st2	heparan sulfate (glucosamine) 3-O-sulfotransferase 2	486.422625370369	-0.218162998918727	0.103840154894257	-2.10095024550846	0.0356453340566927	0.460322186085615
ENSMUSG00000048277	20973	Syngr2	synaptogyrin 2	273.323219729493	-0.149412353090685	0.0711375799050282	-2.10032943614553	0.0356998715754581	0.460473340183799
ENSMUSG00000024772	13660	Ehd1	EH-domain containing 1	943.958797798231	-0.184686371682091	0.0879380256071973	-2.10018783577255	0.0357123209987075	0.460473340183799
ENSMUSG00000026017	241066	Carf	calcium response factor	670.190433919973	0.141057854289465	0.0671841614917688	2.09957006469072	0.0357666784047408	0.46081755262535
ENSMUSG00000087341	75394	0610040F04Rik	RIKEN cDNA 0610040F04 gene	41.0264809158211	0.405047685394763	0.192993796765886	2.09876012691803	0.0358380513665603	0.461007693040631
ENSMUSG00000048779	233571	P2ry6	pyrimidinergic receptor P2Y, G-protein coupled, 6	76.2283928440551	-0.301294156242289	0.143578641426086	-2.09846083825354	0.0358644558605353	0.461007693040631
ENSMUSG00000033105	16987	Lss	lanosterol synthase	1605.3128517515	0.152083213772165	0.0724558759610337	2.09897695328333	0.0358189323981441	0.461007693040631
ENSMUSG00000043448	118454	Gjc2	gap junction protein, gamma 2	433.335980442962	-0.224793235177549	0.107159227229155	-2.09774968511894	0.0359272633082284	0.46110345104143
ENSMUSG00000035413	103743	Tmem98	transmembrane protein 98	441.391538124169	-0.17562305740931	0.083708371914856	-2.09803456203813	0.0359020923670258	0.46110345104143
ENSMUSG00000036959	320376	Bcorl1	BCL6 co-repressor-like 1	543.517738096297	-0.172941963760447	0.0826048606663805	-2.09360517486875	0.0362951662049957	0.46120608223419
ENSMUSG00000050931	74442	Sgms2	sphingomyelin synthase 2	159.414372156078	0.201554565516051	0.0961531187194483	2.09618333965994	0.0360659302796644	0.46120608223419
ENSMUSG00000005667	17768	Mthfd2	methylenetetrahydrofolate dehydrogenase (NAD+ dependent), methenyltetrahydrofolate cyclohydrolase	326.926791826473	-0.154166509166754	0.0736366969384076	-2.09360978393292	0.0362947552874306	0.46120608223419
ENSMUSG00000005069	19305	Pex5	peroxisomal biogenesis factor 5	1386.80604374031	-0.13061563702641	0.0623785881823544	-2.09391781430793	0.0362673020627504	0.46120608223419
ENSMUSG00000030792	50722	Dkkl1	dickkopf-like 1	143.37913859881	-0.238305945056879	0.113809202192815	-2.09390752650336	0.03626821867814	0.46120608223419
ENSMUSG00000030798	12493	Cd37	CD37 antigen	213.661570192148	-0.256029728770367	0.122169507185472	-2.09569257230181	0.0361094711884002	0.46120608223419
ENSMUSG00000048349	18996	Pou4f1	POU domain, class 4, transcription factor 1	34.2155608459891	0.685987014160137	0.327415566610975	2.09515699348286	0.0361570389019413	0.46120608223419
ENSMUSG00000032041	117149	Tirap	toll-interleukin 1 receptor (TIR) domain-containing adaptor protein	120.346422346161	0.248099284956734	0.118357023522569	2.09619402020045	0.0360649831993699	0.46120608223419
ENSMUSG00000032083	11806	Apoa1	apolipoprotein A-I	21.1064415829861	0.638500119943298	0.304767942931232	2.09503701013387	0.036167702606742	0.46120608223419
ENSMUSG00000021253	21809	Tgfb3	transforming growth factor, beta 3	446.477222590717	-0.180689683779883	0.0861703280654422	-2.09688982085177	0.0360033298287017	0.46120608223419
ENSMUSG00000012296	74094	Tjap1	tight junction associated protein 1	573.23070003365	-0.22306670844785	0.106402760812319	-2.09643722347874	0.0360434232652078	0.46120608223419
ENSMUSG00000097188	NA	NA	NA	404.811377158583	0.151722244426844	0.0724234543523015	2.09493244672915	0.0361769980264461	0.46120608223419
ENSMUSG00000047731	226178	Wbp1l	WW domain binding protein 1 like	763.376714685062	-0.148006799706467	0.0706659368256353	-2.09445747633215	0.0362192473214872	0.46120608223419
ENSMUSG00000026098	227099	Pms1	postmeiotic segregation increased 1 (S. cerevisiae)	146.631758161999	0.234171608701495	0.111970971301347	2.09135998357351	0.0364958064925844	0.461396598266673
ENSMUSG00000097680	NA	NA	NA	61.6881208257378	-0.290105275647004	0.138653450927935	-2.09230476201985	0.0364112620041082	0.461396598266673
ENSMUSG00000093656	NA	NA	NA	44.3444071411163	0.363300295801204	0.173663424410279	2.09197933897069	0.0364403639635913	0.461396598266673
ENSMUSG00000073705	69928	Apitd1	apoptosis-inducing, TAF9-like domain 1	66.1311553310802	0.287107156617355	0.137268975194855	2.09156625675834	0.0364773336609563	0.461396598266673
ENSMUSG00000018849	211652	Wwc1	WW, C2 and coiled-coil domain containing 1	1761.18406655402	-0.126970356186075	0.0607183364201479	-2.09113693938332	0.0365157902238259	0.461396598266673
ENSMUSG00000021124	53612	Vti1b	vesicle transport through interaction with t-SNAREs 1B	2965.44922825777	-0.0977003491307637	0.0466959162491661	-2.09226752526798	0.0364145910116401	0.461396598266673
ENSMUSG00000097157	102637693	LOC102637693	uncharacterized LOC102637693	41.041401837961	0.37575144817639	0.179729463872485	2.09065024776894	0.0365594279195635	0.461396598266673
ENSMUSG00000022488	105855	Nckap1l	NCK associated protein 1 like	529.778047367849	-0.240672480820628	0.11510468125191	-2.09090089302197	0.0365369490436893	0.461396598266673
ENSMUSG00000097855	77779	A930007I19Rik	RIKEN cDNA A930007I19 gene	27.9440350977621	0.385858319854196	0.184427777425977	2.09219199645273	0.0364213441693501	0.461396598266673
ENSMUSG00000022382	22422	Wnt7b	wingless-related MMTV integration site 7B	446.517356562385	-0.23396048304564	0.111946278269163	-2.08993533919106	0.0366236085468364	0.46185669551987
ENSMUSG00000020441	67862	2310033P09Rik	RIKEN cDNA 2310033P09 gene	283.825071261798	-0.222216466037272	0.106346816363109	-2.08954507183872	0.0366586851253363	0.461949346068818
ENSMUSG00000038256	77578	Bcl9	B cell CLL/lymphoma 9	1475.75587547799	-0.151068612605287	0.0723536276930426	-2.08792036311144	0.0368050189773101	0.462394276880098
ENSMUSG00000027887	17306	Sypl2	synaptophysin-like 2	72.0583814669232	-0.272730441780182	0.130584741375045	-2.08853223514751	0.0367498507425245	0.462394276880098
ENSMUSG00000021007	104871	Spata7	spermatogenesis associated 7	647.580666955112	0.131481490053693	0.0629521380122021	2.08859451331434	0.0367442395061884	0.462394276880098
ENSMUSG00000041323	78801	Ak7	adenylate kinase 7	104.746234776916	0.434140668689643	0.207927636023058	2.08794115584279	0.0368031430845388	0.462394276880098
ENSMUSG00000097571	70252	Jpx	Jpx transcript, Xist activator (non-protein coding)	168.587892023376	-0.214865508572633	0.102954667058141	-2.08699143722444	0.0368889085781697	0.46275024699076
ENSMUSG00000021608	210992	Lpcat1	lysophosphatidylcholine acyltransferase 1	1110.5560824141	-0.0969389339529177	0.0464464672228375	-2.08711102801061	0.0368780994278695	0.46275024699076
ENSMUSG00000019082	68267	Slc25a22	solute carrier family 25 (mitochondrial carrier, glutamate), member 22	4416.51000103699	-0.151608011774496	0.0726641080183629	-2.08642225039333	0.0369403912198862	0.463047387006835
ENSMUSG00000032437	68292	Stt3b	STT3, subunit of the oligosaccharyltransferase complex, homolog B (S. cerevisiae)	2344.04267699992	-0.0950428167454767	0.0455689883072816	-2.0856907356508	0.0370066461745955	0.463180855464002
ENSMUSG00000020952	76983	Scfd1	Sec1 family domain containing 1	963.955289066126	0.123913844325581	0.0594055676138536	2.08589614244649	0.0369880318039048	0.463180855464002
ENSMUSG00000032691	216799	Nlrp3	NLR family, pyrin domain containing 3	34.3265632289533	-0.429466618147789	0.205986075536804	-2.08493033826966	0.0370756243307355	0.463491923410321
ENSMUSG00000061306	72055	Slc38a10	solute carrier family 38, member 10	1745.14893074057	-0.113625338316834	0.0545017025597084	-2.08480346448542	0.0370871441206529	0.463491923410321
ENSMUSG00000042751	226518	Nmnat2	nicotinamide nucleotide adenylyltransferase 2	4292.75912873154	-0.101756186466174	0.0488400047182567	-2.08345980007936	0.0372093323061753	0.463533964649769
ENSMUSG00000028339	12819	Col15a1	collagen, type XV, alpha 1	226.888730659398	-0.284249974625759	0.136528184810479	-2.08198750331545	0.0373436111992987	0.463533964649769
ENSMUSG00000046764	NA	NA	NA	31.1408376633425	0.419152140880112	0.201155485766476	2.08372214798413	0.0371854484086747	0.463533964649769
ENSMUSG00000024104	28006	Fam21	family with sequence similarity 21	4198.18941771104	0.149725833294762	0.0718298828684268	2.08445047263992	0.0371192108435262	0.463533964649769
ENSMUSG00000050063	19144	Klk6	kallikrein related-peptidase 6	638.990823666309	-0.300130978730643	0.144206074590608	-2.08126446533335	0.0374097058030227	0.463533964649769
ENSMUSG00000038013	68524	Wipf2	WAS/WASL interacting protein family, member 2	1961.78619299097	-0.176566363646372	0.084842651147126	-2.08110379931655	0.0374244061740764	0.463533964649769
ENSMUSG00000006179	54373	Prss16	protease, serine 16 (thymus)	38.2495776477969	-0.530154491039325	0.254688766970035	-2.08157783064574	0.0373810481277371	0.463533964649769
ENSMUSG00000021131	101056061	LOC101056061	enhancer of rudimentary homolog	70.2634285438867	0.298010972856947	0.143125573476686	2.08216439325213	0.0373274564151653	0.463533964649769
ENSMUSG00000086324	102639045	LOC102639045	uncharacterized LOC102639045	271.201489134458	0.750408649729879	0.360433387926702	2.08196209026696	0.0373459325794056	0.463533964649769
ENSMUSG00000038880	79044	Mrps34	mitochondrial ribosomal protein S34	54.3046828361035	0.454269030542125	0.217991554133383	2.08388362727196	0.0371707539817748	0.463533964649769
ENSMUSG00000024327	14977	Slc39a7	solute carrier family 39 (zinc transporter), member 7	128.016224846854	0.235860313776278	0.11325958209987	2.08247557869586	0.0372990512950298	0.463533964649769
ENSMUSG00000025880	17131	Smad7	SMAD family member 7	508.812809110112	-0.146701824963794	0.0704342066488621	-2.08282071941481	0.0372675682476538	0.463533964649769
ENSMUSG00000026970	56878	Rbms1	RNA binding motif, single stranded interacting protein 1	986.071865989994	0.137405925655458	0.0660656412952505	2.07983942880966	0.0375402632647778	0.464278578862608
ENSMUSG00000025026	27360	Add3	adducin 3 (gamma)	3803.49500908251	0.127429907392134	0.0612671207312161	2.07990690391962	0.0375340726695445	0.464278578862608
ENSMUSG00000025323	20688	Sp4	trans-acting transcription factor 4	888.621548863943	0.175725055409605	0.084563924751371	2.07801442430989	0.0377080306246412	0.466007479358974
ENSMUSG00000031217	13641	Efnb1	ephrin B1	184.803485478717	-0.18736783561605	0.0902032983144691	-2.07717277657457	0.0377856155169149	0.466620140026898
ENSMUSG00000031174	19893	Rpgr	retinitis pigmentosa GTPase regulator	743.243648777395	0.12834168007341	0.0618008680474556	2.07669704533695	0.0378295294843525	0.466731118828251
ENSMUSG00000001517	14235	Foxm1	forkhead box M1	41.0141715801257	-0.351584715128471	0.16935640593264	-2.0760048206757	0.0378935051427123	0.466731118828251
ENSMUSG00000031907	22751	Zfp90	zinc finger protein 90	43.339652264901	0.350900437443172	0.169038381101536	2.07586250623399	0.0379066692943528	0.466731118828251
ENSMUSG00000078908	270096	Mon1b	MON1 homolog b (yeast)	854.678855390792	-0.127054163063564	0.0611990060561774	-2.07608213353883	0.0378863552973004	0.466731118828251
ENSMUSG00000049421	26466	Zfp260	zinc finger protein 260	1943.27767606017	0.0871474576010024	0.0420044786410431	2.07471823054243	0.03801265676686	0.467000626164543
ENSMUSG00000033685	22228	Ucp2	uncoupling protein 2 (mitochondrial, proton carrier)	672.564292876346	-0.180376155826111	0.0869380865414234	-2.07476565222271	0.0380082593772257	0.467000626164543
ENSMUSG00000052026	240332	Slc6a7	solute carrier family 6 (neurotransmitter transporter, L-proline), member 7	1986.53401703168	-0.131985607592323	0.0635995767502568	-2.07525921297566	0.0379625174034027	0.467000626164543
ENSMUSG00000027864	19221	Ptgfrn	prostaglandin F2 receptor negative regulator	732.101918873611	-0.202223263221581	0.0975049693350134	-2.07397904538352	0.0380812570066039	0.46720118504413
ENSMUSG00000031533	57312	Mrps31	mitochondrial ribosomal protein S31	544.941835448277	0.149678039072659	0.0721709332284073	2.07393797443296	0.0380850716903732	0.46720118504413
ENSMUSG00000097732	NA	NA	NA	48.8140430835001	0.350992151142712	0.169304830497317	2.07313725256217	0.0381595079569823	0.467446636700944
ENSMUSG00000023968	114570	Crip3	cysteine-rich protein 3	56.6305715397534	-0.397482414647793	0.191731589601319	-2.07311906960301	0.0381611997066621	0.467446636700944
ENSMUSG00000057541	78697	Pus7	pseudouridylate synthase 7 homolog (S. cerevisiae)	574.456244745796	0.117353949718133	0.0566482719288934	2.07162453014347	0.0383004704594213	0.467464591903
ENSMUSG00000029641	68895	Rasl11a	RAS-like, family 11, member A	75.509425425697	-0.261675251606351	0.126400560003651	-2.07020642629108	0.0384330177387642	0.467464591903
ENSMUSG00000048897	209225	Zfp710	zinc finger protein 710	381.953701751591	-0.156454431402052	0.07555886741588	-2.07062965278342	0.0383934188632681	0.467464591903
ENSMUSG00000053158	14159	Fes	feline sarcoma oncogene	156.370421319025	-0.214955976686909	0.103809525801142	-2.07067679991794	0.0383890097240168	0.467464591903
ENSMUSG00000020538	20787	Srebf1	sterol regulatory element binding transcription factor 1	1666.15391135736	0.184448249292759	0.0890970250872524	2.07019537534648	0.0384340521771644	0.467464591903
ENSMUSG00000044787	328019	Spata32	spermatogenesis associated 32	24.8611722796522	0.449250593584936	0.216917501195689	2.07106660877331	0.0383525717903831	0.467464591903
ENSMUSG00000001029	15896	Icam2	intercellular adhesion molecule 2	71.3945628381758	-0.256104250541146	0.123598235989577	-2.07207043442548	0.0382588730873304	0.467464591903
ENSMUSG00000059248	53860	2009-09-01	septin 9	1332.17505367911	-0.171876107089555	0.0830156955922621	-2.07040495009206	0.0384144386845518	0.467464591903
ENSMUSG00000037386	116838	Rims2	regulating synaptic membrane exocytosis 2	1686.6686501005	0.182235698189339	0.0880214868549906	2.07035469066275	0.0384191415430954	0.467464591903
ENSMUSG00000022901	12524	Cd86	CD86 antigen	107.462509457513	-0.309959361293955	0.149731814412752	-2.07009687626918	0.0384432733601723	0.467464591903
ENSMUSG00000061411	329540	8430427H17Rik	RIKEN cDNA 8430427H17 gene	1350.35389998796	-0.144055338138939	0.0696211986056203	-2.06913039453632	0.0385338522220655	0.468019720499848
ENSMUSG00000061086	17896	Myl4	myosin, light polypeptide 4	189.048476736033	-0.323939948598704	0.156590233441663	-2.06871106504471	0.0385732082505727	0.468019720499848
ENSMUSG00000021047	664883	Nova1	neuro-oncological ventral antigen 1	2280.94366096905	0.133710262222291	0.0646283535168762	2.06891023747613	0.0385545107316629	0.468019720499848
ENSMUSG00000042182	320705	Bend6	BEN domain containing 6	4581.21865838031	0.130712664836642	0.0632173607803573	2.06767038710759	0.0386710283427984	0.468044619038418
ENSMUSG00000039804	228869	Ncoa5	nuclear receptor coactivator 5	1456.45928998515	-0.137585914864542	0.0665549505078786	-2.06725290627712	0.0387103292840522	0.468044619038418
ENSMUSG00000030528	12144	Blm	Bloom syndrome, RecQ helicase-like	169.163415849724	0.206141494843879	0.0997190115894055	2.06722360719608	0.0387130887241444	0.468044619038418
ENSMUSG00000032316	102414	Clk3	CDC-like kinase 3	1011.66521866747	-0.102985083816337	0.0498187447772819	-2.06719547585431	0.0387157383417336	0.468044619038418
ENSMUSG00000025025	17859	Mxi1	Max interacting protein 1	1602.12790620788	0.0952887083423795	0.0460778515333901	2.06799373606491	0.0386406121219265	0.468044619038418
ENSMUSG00000025907	12421	Rb1cc1	RB1-inducible coiled-coil 1	2576.61735591568	0.1666501029126	0.0806520677422908	2.06628431951801	0.0388016411353554	0.468064112725479
ENSMUSG00000026626	226849	Ppp2r5a	protein phosphatase 2, regulatory subunit B', alpha	1435.00292928433	-0.0991582967400765	0.0479800838036913	-2.06665534695143	0.0387666415615412	0.468064112725479
ENSMUSG00000031314	270627	Taf1	TAF1 RNA polymerase II, TATA box binding protein (TBP)-associated factor	2634.29853126846	0.130212159320409	0.0630163507663555	2.06632338650003	0.0387979546242842	0.468064112725479
ENSMUSG00000051506	545030	Wdfy4	WD repeat and FYVE domain containing 4	97.771931474099	-0.310967013843001	0.150564912914893	-2.06533519545005	0.0388912956285859	0.468806146075696
ENSMUSG00000030111	232345	A2m	alpha-2-macroglobulin	751.449193474758	-0.300892000296969	0.145730165439625	-2.06472008996399	0.0389494925752986	0.469168182799639
ENSMUSG00000024182	12005	Axin1	axin 1	643.454024253684	-0.126527553404515	0.0613019226780374	-2.06400628034211	0.039017120928912	0.46964322077655
ENSMUSG00000048988	243312	Elfn1	leucine rich repeat and fibronectin type III, extracellular 1	400.607595560433	-0.168199603111478	0.0815142222502455	-2.06343872846031	0.0390709635609458	0.469898568435952
ENSMUSG00000039904	14763	Gpr37	G protein-coupled receptor 37	2246.11445125106	0.156738257016929	0.0759689567787794	2.06318822401825	0.03909474853546	0.469898568435952
ENSMUSG00000023267	14409	Gabrr2	gamma-aminobutyric acid (GABA) C receptor, subunit rho 2	37.4094701726619	0.473844595760674	0.229781181987167	2.06215579388541	0.039192905859443	0.47073873014597
ENSMUSG00000026932	67991	Nacc2	nucleus accumbens associated 2, BEN and BTB (POZ) domain containing	4009.88779817596	0.158520586711188	0.0769837558159735	2.05914332226301	0.039480510779232	0.472308660865137
ENSMUSG00000027316	14588	Gfra4	glial cell line derived neurotrophic factor family receptor alpha 4	929.245255189786	-0.160211577091753	0.0778632402345693	-2.05760223449606	0.0396283319900549	0.472308660865137
ENSMUSG00000027774	28030	Gfm1	G elongation factor, mitochondrial 1	1456.65640426618	0.106059778394138	0.0515471263298868	2.05753037939276	0.0396352357814031	0.472308660865137
ENSMUSG00000040659	27984	Efhd2	EF hand domain containing 2	3596.77623420485	-0.132351929282368	0.0642572990677737	-2.05971821415607	0.039425487125616	0.472308660865137
ENSMUSG00000060961	54403	Slc4a4	solute carrier family 4 (anion exchanger), member 4	6090.45200324718	0.166485855844702	0.080804539922388	2.06035274756357	0.039364830701674	0.472308660865137
ENSMUSG00000040714	232943	Klc3	kinesin light chain 3	34.7676199566409	0.460162671130627	0.223740684464507	2.0566785706943	0.0397171548100372	0.472308660865137
ENSMUSG00000013921	76686	Clip3	CAP-GLY domain containing linker protein 3	9609.65137395682	-0.197624376919649	0.0960571122655235	-2.05736329417618	0.0396512931664166	0.472308660865137
ENSMUSG00000040189	211535	Ccdc114	coiled-coil domain containing 114	140.185444191733	0.243219402524611	0.118086419669931	2.05967293448684	0.0394298185387474	0.472308660865137
ENSMUSG00000030613	66365	Ccdc90b	coiled-coil domain containing 90B	356.538918610631	0.174094047663821	0.0845812403520449	2.05830568266917	0.0395607990371441	0.472308660865137
ENSMUSG00000063060	20680	Sox7	SRY (sex determining region Y)-box 7	36.8301593843216	-0.358013329039181	0.174025103475217	-2.05725106257539	0.0396620820557201	0.472308660865137
ENSMUSG00000057191	382062	AB124611	cDNA sequence AB124611	20.1780720683537	-0.611748690528117	0.29715880981151	-2.05865910863001	0.0395269060611539	0.472308660865137
ENSMUSG00000078676	192160	Casc3	cancer susceptibility candidate 3	1775.28840827861	-0.1319715137687	0.0641239941618346	-2.05806758443078	0.0395836461761212	0.472308660865137
ENSMUSG00000040528	380732	Milr1	mast cell immunoglobulin like receptor 1	26.1391494699772	-0.48074744447466	0.233753424467629	-2.05664342915856	0.039720537479564	0.472308660865137
ENSMUSG00000024695	109910	Zfp91	zinc finger protein 91	4036.10611388075	0.104722100786954	0.0509065629777751	2.05714341454704	0.0396724326642995	0.472308660865137
ENSMUSG00000087314	NA	NA	NA	84.1438624434414	0.252246392570892	0.122698486782855	2.05582317422793	0.0397995634252778	0.472746025351223
ENSMUSG00000031627	16363	Irf2	interferon regulatory factor 2	522.13240132481	-0.155711317725834	0.0757471350334966	-2.0556727017725	0.0398140748885147	0.472746025351223
ENSMUSG00000037217	20964	Syn1	synapsin I	5801.20384455689	-0.226037697506643	0.110041676894089	-2.05410989623681	0.039965056455327	0.473353782303521
ENSMUSG00000062372	83762	Otof	otoferlin	890.456825454194	-0.341867186796502	0.166572270843585	-2.05236552917936	0.0401341519400392	0.473353782303521
ENSMUSG00000072692	NA	NA	NA	31.5748243400076	-0.478804616950886	0.233269661016437	-2.05257989772252	0.0401133388268075	0.473353782303521
ENSMUSG00000038011	56087	Dnah10	dynein, axonemal, heavy chain 10	133.295066704056	0.388106793261942	0.189010750992011	2.0533582943033	0.0400378410045055	0.473353782303521
ENSMUSG00000029617	231874	Ccz1	CCZ1 vacuolar protein trafficking and biogenesis associated	912.421070974206	0.0894147760234142	0.0435232188780184	2.05441551264889	0.0399354929169406	0.473353782303521
ENSMUSG00000040813	21767	Tex264	testis expressed gene 264	1313.12256718192	-0.107841926838149	0.0525312325728435	-2.05291065060405	0.0400812438800209	0.473353782303521
ENSMUSG00000045287	237847	Rtn4rl1	reticulon 4 receptor-like 1	1170.9933335018	-0.18020446731312	0.0877154835310952	-2.05442026947543	0.0399350329161345	0.473353782303521
ENSMUSG00000022485	15424	Hoxc5	homeobox C5	12.7309468187766	1.90892090762663	0.929570696071893	2.05355108083032	0.0400191609925185	0.473353782303521
ENSMUSG00000068284	207806	Gm608	predicted gene 608	2224.75437701883	0.122313619522971	0.0595688645612769	2.05331460359045	0.0400420754353269	0.473353782303521
ENSMUSG00000040666	50795	Sh3bgr	SH3-binding domain glutamic acid-rich protein	136.522319856179	0.374863870177934	0.182686781225748	2.05194851900483	0.0401746658376324	0.473353782303521
ENSMUSG00000062591	22153	Tubb4a	tubulin, beta 4A class IVA	21985.8664957733	-0.0922739260701031	0.0449696388513173	-2.05191610222149	0.0401778166863065	0.473353782303521
ENSMUSG00000059851	232811	Suv420h2	suppressor of variegation 4-20 homolog 2 (Drosophila)	617.326735692983	-0.187984438575953	0.0916526396116719	-2.05105318703787	0.0402617674540496	0.473672870068512
ENSMUSG00000024072	67864	Yipf4	Yip1 domain family, member 4	1333.58531547003	0.112343561767555	0.0547722613602564	2.05110322227946	0.0402568955962841	0.473672870068512
ENSMUSG00000026204	19275	Ptprn	protein tyrosine phosphatase, receptor type, N	8870.92063440686	-0.186079975779471	0.0907598628092248	-2.05024522977307	0.0403405063145391	0.47401487988109
ENSMUSG00000029422	208606	Rsrc2	arginine/serine-rich coiled-coil 2	2960.71204265508	0.0803432918744946	0.0391941552671527	2.04987941000039	0.0403761999250415	0.47401487988109
ENSMUSG00000020227	73914	Irak3	interleukin-1 receptor-associated kinase 3	60.3714246009311	-0.344918920228215	0.168253203465225	-2.04999912705677	0.04036451599681	0.47401487988109
ENSMUSG00000028560	230484	Usp1	ubiquitin specific peptidase 1	521.562056061551	0.119846218189772	0.058482616222542	2.04926225827048	0.0404364770878239	0.474112686169386
ENSMUSG00000046178	18231	Nxph1	neurexophilin 1	1061.07573823578	0.184967708209534	0.090275697725417	2.04892028386347	0.0404699105428217	0.474112686169386
ENSMUSG00000030898	12426	Cckbr	cholecystokinin B receptor	723.256276623345	-0.17085294491942	0.0833752671567606	-2.04920416744435	0.0404421547412656	0.474112686169386
ENSMUSG00000032228	21406	Tcf12	transcription factor 12	1761.32897941889	0.109382778901075	0.0534014794155162	2.04830989886946	0.0405296436661703	0.474327064804096
ENSMUSG00000021510	212281	A530054K11Rik	RIKEN cDNA A530054K11 gene	326.184435974438	0.156940863090396	0.0766256117606278	2.04815151858972	0.0405451551882486	0.474327064804096
ENSMUSG00000041763	22019	Tpp2	tripeptidyl peptidase II	1836.00942489573	0.15529360485205	0.0758601543020994	2.04710373028798	0.0406479008048383	0.474529347938193
ENSMUSG00000018846	211347	Pank3	pantothenate kinase 3	2163.20135784536	0.185322674341281	0.0905222414076037	2.04726121955829	0.0406324434035137	0.474529347938193
ENSMUSG00000065208	NA	NA	NA	10.8328905150095	0.629746062211793	0.307547858173303	2.04763598729708	0.0405956803909981	0.474529347938193
ENSMUSG00000051703	319998	Tmem198	transmembrane protein 198	646.658256395247	-0.219352411329949	0.107238400629893	-2.04546515093031	0.0408090215249022	0.475743519652446
ENSMUSG00000054942	215708	Fam73a	family with sequence similarity 73, member A	3430.68375583803	0.102967686374368	0.0503347333428036	2.0456587238301	0.0407899594449825	0.475743519652446
ENSMUSG00000046707	13000	Csnk2a2	casein kinase 2, alpha prime polypeptide	785.252129530469	-0.138002567085406	0.0675268684879731	-2.04366898947765	0.0409862587275029	0.476808717975887
ENSMUSG00000025647	66940	Shisa5	shisa homolog 5 (Xenopus laevis)	1171.34961702799	-0.127132517219567	0.0621936209652717	-2.04414078560494	0.040939640946229	0.476808717975887
ENSMUSG00000046791	71952	2410016O06Rik	RIKEN cDNA 2410016O06 gene	241.431323739008	-0.19261430404691	0.0942388440426113	-2.0438950201874	0.0409639192124375	0.476808717975887
ENSMUSG00000032532	12424	Cck	cholecystokinin	2654.47658925676	-0.215809789519303	0.105615808290767	-2.04334742129857	0.0410180583797795	0.47684566262997
ENSMUSG00000006731	14421	B4galnt1	beta-1,4-N-acetyl-galactosaminyl transferase 1	1997.93577228966	-0.17299915099147	0.0846777573467026	-2.04302943786225	0.0410495240927454	0.476878676332667
ENSMUSG00000028394	59001	Pole3	polymerase (DNA directed), epsilon 3 (p17 subunit)	643.399960477374	0.11363930720067	0.0556429960350875	2.04229310601842	0.0411224655435062	0.477211813968488
ENSMUSG00000022008	67467	Gpalpp1	GPALPP motifs containing 1	1288.22331720646	0.126601945987988	0.06199408436915	2.04216172036874	0.0411354922179452	0.477211813968488
ENSMUSG00000030560	13032	Ctsc	cathepsin C	347.417765928351	-0.278941318106035	0.136645114290988	-2.04135595738919	0.041215458796893	0.47747449798153
ENSMUSG00000020608	67241	Smc6	structural maintenance of chromosomes 6	1382.0983373146	0.152510118780662	0.0747078961252395	2.04141900241704	0.0412091972552402	0.47747449798153
ENSMUSG00000034993	26949	Vat1	vesicle amine transport protein 1 homolog (T californica)	1258.15665113622	-0.217111224491464	0.106376930483704	-2.04096154593145	0.0412546494711347	0.477596390229071
ENSMUSG00000028152	56224	Tspan5	tetraspanin 5	3940.3818630807	-0.114189846573149	0.0559967464262844	-2.03922288098419	0.0414277883000464	0.477633685062365
ENSMUSG00000070802	434128	Pnmal2	PNMA-like 2	7098.03815308209	-0.162847119875696	0.0798462151343682	-2.03950956976046	0.0413991971113814	0.477633685062365
ENSMUSG00000049420	77220	Tmem200a	transmembrane protein 200A	367.292495012558	-0.204883747088148	0.10040934276108	-2.04048489367827	0.0413020541172612	0.477633685062365
ENSMUSG00000045094	328967	Arhgef37	Rho guanine nucleotide exchange factor (GEF) 37	130.330031445227	0.331186140639247	0.162409699656119	2.03920173081097	0.0414298982481012	0.477633685062365
ENSMUSG00000053861	NA	NA	NA	25.9173839449549	0.440111425657762	0.2157447720818	2.03996333913895	0.0413539772968777	0.477633685062365
ENSMUSG00000024807	74126	Syvn1	synovial apoptosis inhibitor 1, synoviolin	1081.78345038567	-0.187137918714084	0.0917673974609972	-2.03926365890044	0.0414237205389165	0.477633685062365
ENSMUSG00000054770	51960	Kctd18	potassium channel tetramerisation domain containing 18	674.08443610098	0.164166282379351	0.0805501088757405	2.03806406559424	0.0415435262710196	0.478093557776982
ENSMUSG00000032300	74211	1700017B05Rik	RIKEN cDNA 1700017B05 gene	279.349933116272	-0.212049019716609	0.104050623443623	-2.03794088587564	0.0415558450644768	0.478093557776982
ENSMUSG00000073639	19330	Rab18	RAB18, member RAS oncogene family	3724.0085068351	0.105190592278577	0.0516161254254305	2.03794049653233	0.0415558840063071	0.478093557776982
ENSMUSG00000050534	15564	Htr5b	5-hydroxytryptamine (serotonin) receptor 5B	46.3334837017057	0.38982180307121	0.191325992305292	2.03747435659021	0.0416025291486387	0.478273145315959
ENSMUSG00000026880	13830	Stom	stomatin	432.372024448113	-0.204374615237639	0.100320794556466	-2.03721089073517	0.041628912942442	0.478273145315959
ENSMUSG00000003135	52846	Cnot11	CCR4-NOT transcription complex, subunit 11	676.732348537619	-0.119482880885846	0.0586909026067932	-2.03579900084918	0.0417705428176679	0.478818999662094
ENSMUSG00000061353	20315	Cxcl12	chemokine (C-X-C motif) ligand 12	1361.57711003336	-0.198637468954979	0.0975729363317318	-2.03578447490444	0.0417720020653118	0.478818999662094
ENSMUSG00000014470	68718	Rnf166	ring finger protein 166	699.995698080419	-0.182104716300491	0.0894596259990308	-2.03560784283252	0.0417897496264395	0.478818999662094
ENSMUSG00000021916	76485	Glt8d1	glycosyltransferase 8 domain containing 1	1146.46888801744	-0.104744498055579	0.0514578108114984	-2.03554127942368	0.041796439411604	0.478818999662094
ENSMUSG00000038500	75210	Prr3	proline-rich polypeptide 3	579.696732495825	-0.110518968557009	0.0543009217437553	-2.0353055713961	0.04182013593303	0.478818999662094
ENSMUSG00000031871	12562	Cdh5	cadherin 5	211.976222640905	-0.193322986549233	0.0950135493416495	-2.03468860903283	0.0418822150803791	0.478871531245048
ENSMUSG00000020634	217379	Ubxn2a	UBX domain protein 2A	1144.58686858993	0.226611536194078	0.111373143378386	2.03470539952505	0.0418805245784497	0.478871531245048
ENSMUSG00000045312	218454	Lhfpl2	lipoma HMGIC fusion partner-like 2	655.405838924101	-0.187143889854717	0.0920014081382058	-2.03414158154609	0.0419373225541822	0.479018559193201
ENSMUSG00000035521	214505	Gnptg	N-acetylglucosamine-1-phosphotransferase, gamma subunit	1992.27612146217	-0.114698635480098	0.0563909477518195	-2.03399020681288	0.0419525828598884	0.479018559193201
ENSMUSG00000026781	74159	Acbd5	acyl-Coenzyme A binding domain containing 5	2275.63384076188	0.109195699277999	0.0537147057415342	2.03288276032693	0.0420643691609283	0.479446086799369
ENSMUSG00000060371	140904	Caln1	calneuron 1	898.285928896974	0.324559951091453	0.159731411869208	2.03191061353174	0.0421627058743668	0.479446086799369
ENSMUSG00000063065	26417	Mapk3	mitogen-activated protein kinase 3	3900.44578109014	-0.134160720230495	0.06600133855319	-2.03269695996205	0.042083148628721	0.479446086799369
ENSMUSG00000078566	12176	Bnip3	BCL2/adenovirus E1B interacting protein 3	1036.41067418111	0.109084787520343	0.0536599512949633	2.03289017018885	0.0420636203683295	0.479446086799369
ENSMUSG00000020865	76408	Abcc3	ATP-binding cassette, sub-family C (CFTR/MRP), member 3	105.612404919404	-0.237016834465395	0.116640411025049	-2.03203017189723	0.0421506015657032	0.479446086799369
ENSMUSG00000048490	268903	Nrip1	nuclear receptor interacting protein 1	1009.67270504149	0.165934130040362	0.0816524905548296	2.03219924968409	0.0421334888389977	0.479446086799369
ENSMUSG00000073418	12268	C4b	complement component 4B (Chido blood group)	4382.60008385868	-0.309680614691161	0.152492559113979	-2.03079164314958	0.0422761351303148	0.480408004867608
ENSMUSG00000029198	17713	Grpel1	GrpE-like 1, mitochondrial	1084.10643065343	0.0954792953033988	0.0470325510421057	2.03006839280143	0.0423495877899195	0.480518932364588
ENSMUSG00000029472	59008	Anapc5	anaphase-promoting complex subunit 5	4883.49254310349	-0.0899236887517275	0.0443052849952175	-2.02963797121346	0.0423933522409132	0.480518932364588
ENSMUSG00000030411	384569	Nova2	neuro-oncological ventral antigen 2	763.235359171733	-0.192394684704451	0.0947962491879171	-2.02956009707792	0.0424012744207902	0.480518932364588
ENSMUSG00000015143	109711	Actn1	actinin, alpha 1	1816.26424602709	-0.156825057414421	0.0772411921368806	-2.03032932397662	0.0423230754142631	0.480518932364588
ENSMUSG00000033949	28105	Trim36	tripartite motif-containing 36	357.422013285689	0.163170168375518	0.0804269326828303	2.02880009136979	0.0424786559985589	0.481068613378649
ENSMUSG00000030589	233046	Rasgrp4	RAS guanyl releasing protein 4	39.692422230295	-0.386075951727431	0.190431644297336	-2.02737288307305	0.0426242929785328	0.482390011365066
ENSMUSG00000047216	227485	Cdh19	cadherin 19, type 2	494.852889999977	0.173032126078118	0.0853905983831692	2.02636038808019	0.0427278670946889	0.483041416290525
ENSMUSG00000061013	210719	Mkx	mohawk homeobox	506.124088134647	-0.168963236777725	0.0833874314867209	-2.02624344898586	0.0427398431845989	0.483041416290525
ENSMUSG00000004105	26360	Angptl2	angiopoietin-like 2	139.978695123724	0.255314668896521	0.126085707358994	2.02492950425843	0.0428746034943714	0.483328126549673
ENSMUSG00000005510	68349	Ndufs3	NADH dehydrogenase (ubiquinone) Fe-S protein 3	1043.70123123934	0.125386426958669	0.0620785913044569	2.01980142145504	0.0434039896541201	0.483328126549673
ENSMUSG00000033902	26390	Mapkbp1	mitogen-activated protein kinase binding protein 1	1961.04443941343	-0.0979974444559574	0.0485647264217062	-2.01787288174977	0.0436045019894647	0.483328126549673
ENSMUSG00000046699	245446	Slitrk4	SLIT and NTRK-like family, member 4	1262.04829691624	0.190834628623075	0.094380596626044	2.02196887331834	0.043179567619669	0.483328126549673
ENSMUSG00000041058	107568	Wwp1	WW domain containing E3 ubiquitin protein ligase 1	1694.10519803524	0.174935811631246	0.0867060016950185	2.01757442635365	0.0436356025170003	0.483328126549673
ENSMUSG00000052914	13110	Cyp2j6	cytochrome P450, family 2, subfamily j, polypeptide 6	740.394814447987	0.149594272107303	0.0738866893891799	2.02464440271985	0.0429038913500132	0.483328126549673
ENSMUSG00000039629	320609	Strip2	striatin interacting protein 2	1937.46097284072	0.195590773712201	0.0967727405364836	2.02113500793607	0.0432657912772263	0.483328126549673
ENSMUSG00000053768	66075	Chchd3	coiled-coil-helix-coiled-coil-helix domain containing 3	1385.36332288264	0.106493624661661	0.0526323900401991	2.0233476872383	0.0430373135668917	0.483328126549673
ENSMUSG00000029816	93695	Gpnmb	glycoprotein (transmembrane) nmb	453.883693189904	-0.655082942595465	0.324334109202866	-2.01977813621114	0.0434064059920045	0.483328126549673
ENSMUSG00000053470	104263	Kdm3a	lysine (K)-specific demethylase 3A	1443.4827422797	0.103453042130662	0.0512458049132024	2.01876119042106	0.0435120466043816	0.483328126549673
ENSMUSG00000097419	NA	NA	NA	18.9032029189568	0.523703740929702	0.259155323081091	2.02081027973264	0.0432994082802942	0.483328126549673
ENSMUSG00000019863	76563	Qrsl1	glutaminyl-tRNA synthase (glutamine-hydrolyzing)-like 1	461.541466497016	0.146009988512169	0.0722739269416696	2.02023045779718	0.0433594883674912	0.483328126549673
ENSMUSG00000046822	106947	Slc39a3	solute carrier family 39 (zinc transporter), member 3	1506.58970718719	-0.141408485776657	0.0698913416465003	-2.02326185826965	0.0430461570792743	0.483328126549673
ENSMUSG00000039720	76615	Got1l1	glutamic-oxaloacetic transaminase 1-like 1	23.341479462557	0.515132500472299	0.254812331079926	2.02161527383351	0.0432161128961312	0.483328126549673
ENSMUSG00000022180	50934	Slc7a8	solute carrier family 7 (cationic amino acid transporter, y+ system), member 8	1924.48029214855	-0.137997191378876	0.0682009877860986	-2.02338992232314	0.0430329623773853	0.483328126549673
ENSMUSG00000022052	71978	Ppp2r2a	protein phosphatase 2, regulatory subunit B, alpha	1849.16398969435	-0.121768576143043	0.0602649501172038	-2.02055383612243	0.043325971816695	0.483328126549673
ENSMUSG00000032125	74144	Robo4	roundabout homolog 4 (Drosophila)	196.499059057787	-0.229015231202811	0.113423750648703	-2.01911178120109	0.0434756026322671	0.483328126549673
ENSMUSG00000032026	104444	Rexo2	REX2, RNA exonuclease 2 homolog (S. cerevisiae)	951.00253388516	-0.0996990959897276	0.0492582599396707	-2.02400767123797	0.042969362447065	0.483328126549673
ENSMUSG00000032375	208117	Aph1b	anterior pharynx defective 1b homolog (C. elegans)	926.944371514967	0.140748623812741	0.0697597734604286	2.01761870532135	0.0436309872464479	0.483328126549673
ENSMUSG00000050675	14723	Gp1ba	glycoprotein 1b, alpha polypeptide	28.3432221210389	0.405944408074133	0.201126675897656	2.01835189818729	0.0435546252485274	0.483328126549673
ENSMUSG00000025150	12409	Cbr2	carbonyl reductase 2	27.6990530914352	-0.54623717266792	0.27068378957765	-2.01798997095548	0.0435923058298727	0.483328126549673
ENSMUSG00000044988	83428	Ucn3	urocortin 3	22.1433802640012	-0.83890235212171	0.41569881608739	-2.01805326273855	0.0435857144775465	0.483328126549673
ENSMUSG00000047246	319179	Hist1h2be	histone cluster 1, H2be	142.11475633235	-0.270672404284967	0.133864054861916	-2.02199466140609	0.0431769033867416	0.483328126549673
ENSMUSG00000057649	105246	Brd9	bromodomain containing 9	2323.64470254493	-0.0933458397810464	0.0461838835275293	-2.02117779301528	0.0432613636604075	0.483328126549673
ENSMUSG00000050697	105787	Prkaa1	protein kinase, AMP-activated, alpha 1 catalytic subunit	1241.29733359897	0.145120493388849	0.0717599141737576	2.02230583829097	0.0431447658615806	0.483328126549673
ENSMUSG00000023043	16668	Krt18	keratin 18	36.1837124508546	0.42482384023099	0.210183657148201	2.0212030088117	0.043258754381326	0.483328126549673
ENSMUSG00000023046	16012	Igfbp6	insulin-like growth factor binding protein 6	515.754463887217	-0.234300206479332	0.115891394366518	-2.02172221466535	0.0432050575723605	0.483328126549673
ENSMUSG00000022503	26425	Nubp1	nucleotide binding protein 1	323.427553861283	-0.150111174557744	0.0742421915730911	-2.02191195298916	0.0431854486953662	0.483328126549673
ENSMUSG00000022895	23872	Ets2	E26 avian leukemia oncogene 2, 3' domain	1619.10450127582	-0.126623574958223	0.062530521823008	-2.02498829798078	0.0428685658468146	0.483328126549673
ENSMUSG00000057246	407788	BC051142	cDNA sequence BC051142	117.311911434688	0.303387505523773	0.150256538721894	2.01913013639497	0.043473695317248	0.483328126549673
ENSMUSG00000000889	13166	Dbh	dopamine beta hydroxylase	60.5858542846285	1.3640981738447	0.676928788912131	2.01512802555923	0.0438912364414705	0.48551401585555
ENSMUSG00000042766	360213	Trim46	tripartite motif-containing 46	1694.83087923981	-0.16041014680007	0.0796008547299533	-2.01518121060713	0.0438856655121569	0.48551401585555
ENSMUSG00000026096	72085	Osgepl1	O-sialoglycoprotein endopeptidase-like 1	475.941313782341	0.170489730082703	0.0847125580839093	2.01256736827413	0.0441601627686628	0.48605020355197
ENSMUSG00000089872	320119	Rps6kc1	ribosomal protein S6 kinase polypeptide 1	1269.76141405362	-0.108177066318687	0.0537724993540116	-2.0117544770702	0.0442458248459293	0.48605020355197
ENSMUSG00000000392	14089	Fap	fibroblast activation protein	112.67120073596	0.323851282773918	0.161142237035255	2.00972314107235	0.0444604993344499	0.48605020355197
ENSMUSG00000070866	241514	Zfp804a	zinc finger protein 804A	463.204176067146	0.257972896814136	0.128166394464343	2.01279670768851	0.0441360204267167	0.48605020355197
ENSMUSG00000027346	74182	Gpcpd1	glycerophosphocholine phosphodiesterase GDE1 homolog (S. cerevisiae)	4235.97840267662	0.113192800634239	0.0562745429891461	2.01143882511974	0.0442791258750358	0.48605020355197
ENSMUSG00000038705	229004	Gmeb2	glucocorticoid modulatory element binding protein 2	687.439773214076	-0.154372031926381	0.0766866090319949	-2.01302461896542	0.0441120394614555	0.48605020355197
ENSMUSG00000038642	13040	Ctss	cathepsin S	3884.59936087674	-0.236884854079924	0.117699875618017	-2.0126177095438	0.0441548624364775	0.48605020355197
ENSMUSG00000028266	16911	Lmo4	LIM domain only 4	3182.72280043994	-0.209909977485365	0.104449363287911	-2.00968173359522	0.0444648844596436	0.48605020355197
ENSMUSG00000003452	12121	Bicd1	bicaudal D homolog 1 (Drosophila)	1511.18953739037	0.141323631745315	0.0702182455140549	2.0126340484686	0.044153142259002	0.48605020355197
ENSMUSG00000025364	18813	Pa2g4	proliferation-associated 2G4	1792.00594515915	-0.087489495307986	0.0435014068991458	-2.01118771884373	0.0443056324914081	0.48605020355197
ENSMUSG00000031483	244373	Erlin2	ER lipid raft associated 2	1879.61792574863	0.100897778786617	0.0502000400202947	2.0099143097461	0.0444402589640541	0.48605020355197
ENSMUSG00000074060	382105	Fbxw15	F-box and WD-40 domain protein 15	113.760643181999	0.269322455075314	0.13389985569582	2.01137225783972	0.0442861513701218	0.48605020355197
ENSMUSG00000082454	NA	NA	NA	28.9529200031639	-0.52401020296436	0.260565065458447	-2.01105317799375	0.0443198400453501	0.48605020355197
ENSMUSG00000020607	105005	Fam84a	family with sequence similarity 84, member A	1252.85321468041	-0.158233455619486	0.0787289232068509	-2.00985164249924	0.0444468931289172	0.48605020355197
ENSMUSG00000021221	70127	Dpf3	D4, zinc and double PHD fingers, family 3	160.528976055437	0.345604520950765	0.171902871519487	2.01046392009564	0.0443821111597823	0.48605020355197
ENSMUSG00000023017	11419	Asic1	acid-sensing (proton-gated) ion channel 1	1837.53391580178	-0.156383660374783	0.0776376154698976	-2.01427696392115	0.04398046313277	0.48605020355197
ENSMUSG00000014767	21374	Tbp	TATA box binding protein	996.845062942383	0.0891040520496954	0.0442582633753703	2.01327492888665	0.0440857143712605	0.48605020355197
ENSMUSG00000025188	192236	Hps1	Hermansky-Pudlak syndrome 1 homolog (human)	698.207193005446	-0.143277148238617	0.0712375939252125	-2.01125754456325	0.0442982603897668	0.48605020355197
ENSMUSG00000069170	110789	Gpr98	G protein-coupled receptor 98	116.809087883322	0.211371391269978	0.105200986296434	2.00921492004246	0.0445143460946749	0.486271797764714
ENSMUSG00000009378	240638	Slc16a12	solute carrier family 16 (monocarboxylic acid transporters), member 12	91.167823914449	0.259962727820954	0.129408792294643	2.00884903731317	0.0445531459605145	0.48637670940774
ENSMUSG00000066324	242291	Impad1	inositol monophosphatase domain containing 1	3953.14590832608	0.137846108790772	0.0686290783873482	2.00856709764857	0.0445830635833706	0.486384581686556
ENSMUSG00000034000	241159	Neu4	sialidase 4	263.649600344769	-0.168026924025941	0.0838164353525268	-2.00470138486838	0.0449949803911067	0.486520176473885
ENSMUSG00000073490	226691	AI607873	expressed sequence AI607873	33.3343995418438	-0.488689662954265	0.243418377495461	-2.00761202988208	0.0446845352093287	0.486520176473885
ENSMUSG00000031391	16728	L1cam	L1 cell adhesion molecule	4757.96986073254	-0.120125720671232	0.0598545628853639	-2.0069601193363	0.0447539095703234	0.486520176473885
ENSMUSG00000028073	73182	Pear1	platelet endothelial aggregation receptor 1	151.362623445071	-0.231495479495397	0.115290203160656	-2.00793712864577	0.0446499730886399	0.486520176473885
ENSMUSG00000028128	14066	F3	coagulation factor III	1275.31828266128	0.123660630117168	0.0616593083623478	2.00554682498971	0.0449046201152344	0.486520176473885
ENSMUSG00000028552	13858	Eps15	epidermal growth factor receptor pathway substrate 15	7962.1956160127	0.151562206174239	0.075565694216138	2.00570123448785	0.044888133432827	0.486520176473885
ENSMUSG00000060268	381544	Gm1661	predicted gene 1661	12.6347748115836	0.646037716748265	0.322407011022149	2.00379549656841	0.0450919714554102	0.486520176473885
ENSMUSG00000029290	54367	Zfp326	zinc finger protein 326	1168.2181930857	0.108881585249574	0.0542329018145769	2.00766659364534	0.0446787328139395	0.486520176473885
ENSMUSG00000025326	22215	Ube3a	ubiquitin protein ligase E3A	1761.556832069	0.284548873120185	0.142002338516554	2.00383230369839	0.0450880271804503	0.486520176473885
ENSMUSG00000030780	233913	BC017158	cDNA sequence BC017158	550.149665707739	-0.121727710521666	0.0607239131285645	-2.00460912760915	0.0450048500793915	0.486520176473885
ENSMUSG00000030960	72096	Mettl10	methyltransferase like 10	477.443747188196	0.12213141078844	0.0608684964477377	2.00647983630256	0.0448050779483974	0.486520176473885
ENSMUSG00000021838	74480	Samd4	sterile alpha motif domain containing 4	980.135475939058	-0.132833919819594	0.0662379787032747	-2.00540418684344	0.044919854478617	0.486520176473885
ENSMUSG00000021998	18826	Lcp1	lymphocyte cytosolic protein 1	426.141053480293	-0.232838218803479	0.116135829504324	-2.00487842380125	0.0449760458648967	0.486520176473885
ENSMUSG00000001034	23939	Mapk7	mitogen-activated protein kinase 7	612.175097630898	-0.181661559673043	0.0905205420326733	-2.00685452819618	0.0447651548067817	0.486520176473885
ENSMUSG00000034488	13612	Edil3	EGF-like repeats and discoidin I-like domains 3	5023.9294457044	0.167574906083157	0.0835090260179778	2.00666818994011	0.0447850052568171	0.486520176473885
ENSMUSG00000013662	67979	Atad1	ATPase family, AAA domain containing 1	3233.1825263968	0.130256606581099	0.0649775166043326	2.00464119572729	0.0450014192228166	0.486520176473885
ENSMUSG00000057858	76539	D19Ertd737e	DNA segment, Chr 19, ERATO Doi 737, expressed	433.934296521391	0.132082291370538	0.0659116720797786	2.00392870037748	0.0450776986308469	0.486520176473885
ENSMUSG00000028911	57317	Srsf4	serine/arginine-rich splicing factor 4	523.702943178558	0.118192783022106	0.0589934650965123	2.00348941749301	0.0451247823494699	0.486559060944867
ENSMUSG00000085071	NA	NA	NA	26.4931056123846	0.479053915805435	0.239253287227079	2.00228770671291	0.0452537973915775	0.486690129597346
ENSMUSG00000035798	320150	Zdhhc17	zinc finger, DHHC domain containing 17	4506.3290196983	0.109583665986944	0.054722289604624	2.00254168417843	0.0452265046198884	0.486690129597346
ENSMUSG00000004319	12725	Clcn3	chloride channel 3	5725.76884461638	0.127808136240458	0.0638266332083595	2.00242641380179	0.0452388900146412	0.486690129597346
ENSMUSG00000021822	18792	Plau	plasminogen activator, urokinase	141.626301624201	-0.349337653262343	0.174434427240578	-2.00268753587582	0.0452108374670306	0.486690129597346
ENSMUSG00000070806	332934	Zmynd12	zinc finger, MYND domain containing 12	11.7821723883805	0.621393637911035	0.310492469474657	2.0013162926702	0.0453583150386422	0.487499464663704
ENSMUSG00000024121	11984	Atp6v0c	ATPase, H+ transporting, lysosomal V0 subunit C	1616.97185545633	0.195558110813462	0.0977588451214088	2.00041347226017	0.0454556348191528	0.488134886974114
ENSMUSG00000024620	18596	Pdgfrb	platelet derived growth factor receptor, beta polypeptide	548.977157302845	-0.13426506957445	0.0671250038176023	-2.00022438641919	0.04547603965327	0.488134886974114
ENSMUSG00000063015	12453	Ccni	cyclin I	2804.0474359307	-0.127911693353675	0.0639746309116057	-1.9994127598862	0.0455637124676039	0.488492274848235
ENSMUSG00000024697	14675	Gna14	guanine nucleotide binding protein, alpha 14	15.6558822841662	0.517020127341971	0.258591096038092	1.99937327797942	0.0455679809780994	0.488492274848235
ENSMUSG00000087431	NA	NA	NA	39.9344428064785	0.34740009720264	0.173897768272568	1.99772602405181	0.0457463712209712	0.489332416172598
ENSMUSG00000045613	243764	Chrm2	cholinergic receptor, muscarinic 2, cardiac	678.667551105856	0.29441000552828	0.147384446520079	1.99756495668063	0.0457638456328055	0.489332416172598
ENSMUSG00000053907	232087	Mat2a	methionine adenosyltransferase II, alpha	5215.23809511902	0.107851952122954	0.0539875625925241	1.99771849188629	0.0457471882702446	0.489332416172598
ENSMUSG00000000489	18591	Pdgfb	platelet derived growth factor, B polypeptide	442.085021991297	-0.205892138701774	0.103032863993759	-1.99831520469279	0.0456824981191819	0.489332416172598
ENSMUSG00000025912	17864	Mybl1	myeloblastosis oncogene-like 1	197.606079625852	0.207803723464383	0.104098896205528	1.99621447526308	0.0459105825081103	0.489357929588855
ENSMUSG00000047180	214854	Neurl3	neuralized homolog 3 homolog (Drosophila)	56.8570207642368	-0.354445485686033	0.177635069464887	-1.99535759888953	0.0460038919627866	0.489357929588855
ENSMUSG00000026399	13136	Cd55	CD55 antigen	131.601209128858	0.212347924233992	0.10643980729366	1.99500477906859	0.0460423586338131	0.489357929588855
ENSMUSG00000086509	100313531	Nkx2-2os	NK2 homeobox 2, opposite strand	29.0336509601424	0.379789316981664	0.190411239780097	1.99457404626049	0.0460893565955288	0.489357929588855
ENSMUSG00000027522	228960	Stx16	syntaxin 16	3392.72319065539	-0.0941928913951765	0.0471904481055531	-1.99601604088376	0.0459321768008161	0.489357929588855
ENSMUSG00000040289	15213	Hey1	hairy/enhancer-of-split related with YRPW motif 1	1102.58467746103	-0.0908187140077481	0.0454931869148338	-1.99631461690663	0.045899688006757	0.489357929588855
ENSMUSG00000030035	22377	Wbp1	WW domain binding protein 1	731.838387481837	-0.153204511818862	0.076805123065114	-1.99471735354135	0.0460737156207701	0.489357929588855
ENSMUSG00000071369	26408	Map3k5	mitogen-activated protein kinase kinase kinase 5	1066.15260301695	-0.118076792031949	0.0591193682711254	-1.99726071987848	0.0457968680284852	0.489357929588855
ENSMUSG00000025417	117150	Pip4k2c	phosphatidylinositol-5-phosphate 4-kinase, type II, gamma	2826.41013391303	-0.133652707271101	0.0669583900954718	-1.99605616384345	0.0459278097962593	0.489357929588855
ENSMUSG00000057818	665268	1600029O15Rik	ribosomal protein L17 pseudogene	44.178973200598	-0.340439435072478	0.170657004521366	-1.99487525300993	0.0460564871884585	0.489357929588855
ENSMUSG00000010086	22671	Rnf112	ring finger protein 112	10975.315649747	-0.20306715788456	0.101762246497133	-1.99550584695751	0.0459877370891832	0.489357929588855
ENSMUSG00000018572	78246	Phf23	PHD finger protein 23	904.843259523411	-0.125176933362093	0.0627702450328234	-1.99420813630146	0.0461293133623854	0.489470211021642
ENSMUSG00000028013	74776	Ppa2	pyrophosphatase (inorganic) 2	956.59403011196	0.0907933189436576	0.0455448005848528	1.9934947080184	0.0462073024474021	0.489985647021815
ENSMUSG00000097145	414108	9230114K14Rik	RIKEN cDNA 9230114K14 gene	36.9957558793587	0.523794277215413	0.262793110287117	1.99318116309494	0.0462416130096215	0.490037551607688
ENSMUSG00000040212	13732	Emp3	epithelial membrane protein 3	76.3192714197805	-0.318413426048349	0.159825156168053	-1.99226100372799	0.0463424279914674	0.490793711322223
ENSMUSG00000075463	NA	NA	NA	32.9354864206574	0.416465962208577	0.209194288221416	1.990809432463	0.0465018419808183	0.492169114077796
ENSMUSG00000024990	19662	Rbp4	retinol binding protein 4, plasma	193.045197564438	-0.21236877848881	0.106690868874424	-1.99050566116179	0.0465352609956404	0.492210103445316
ENSMUSG00000039219	94246	Arid4b	AT rich interactive domain 4B (RBP1-like)	2147.81968554033	0.122479551720527	0.0615498961829628	1.98992296195667	0.0465994224926863	0.492576002097501
ENSMUSG00000026171	57751	Rnf25	ring finger protein 25	1262.1181208565	-0.134272144687086	0.0675812042383013	-1.98682675457547	0.0469415986740862	0.493244670160092
ENSMUSG00000026239	18582	Pde6d	phosphodiesterase 6D, cGMP-specific, rod, delta	783.078365080488	-0.109156269003863	0.0549959292489537	-1.98480633920627	0.0471660219439958	0.493244670160092
ENSMUSG00000001998	108011	Ap4e1	adaptor-related protein complex AP-4, epsilon 1	703.241315375686	0.100842825778422	0.0507635028719108	1.98652220735976	0.0469753694917561	0.493244670160092
ENSMUSG00000035045	547176	Zc3h12b	zinc finger CCCH-type containing 12B	701.836267506986	0.159563014997539	0.080245926372298	1.98842511029473	0.0467646939612342	0.493244670160092
ENSMUSG00000023084	74485	Lrrc71	leucine rich repeat containing 71	49.0203557022698	0.585172464380465	0.29427910257825	1.9884947971284	0.0467569938593991	0.493244670160092
ENSMUSG00000046818	73284	Ddit4l	DNA-damage-inducible transcript 4-like	332.125040825851	-0.231545774802355	0.11662581146441	-1.98537332255145	0.0471029517814359	0.493244670160092
ENSMUSG00000028282	26885	Casp8ap2	caspase 8 associated protein 2	483.218017050621	0.172387272356502	0.0867920312647402	1.98621082885676	0.0470099189514165	0.493244670160092
ENSMUSG00000055116	11865	Arntl	aryl hydrocarbon receptor nuclear translocator-like	889.273093816847	-0.139135103917881	0.0700288127419441	-1.98682654282022	0.046941622148234	0.493244670160092
ENSMUSG00000019970	20393	Sgk1	serum/glucocorticoid regulated kinase 1	2489.05084190574	0.443268553562377	0.223184773429707	1.98610571299563	0.0470215870615552	0.493244670160092
ENSMUSG00000019917	103080	2010-09-01	septin 10	194.328976262283	0.217391704232312	0.109517889311299	1.98498807454541	0.0471457983156952	0.493244670160092
ENSMUSG00000062991	211323	Nrg1	neuregulin 1	158.961056937657	0.208198137441155	0.104749161094775	1.98758763569268	0.0468573148782113	0.493244670160092
ENSMUSG00000017344	22370	Vtn	vitronectin	1670.54786528528	-0.12568292850097	0.0632167129471054	-1.98812818069379	0.0467975153935261	0.493244670160092
ENSMUSG00000047419	76469	Cmya5	cardiomyopathy associated 5	262.481589000912	0.184132064883875	0.0926918701358285	1.98649638435444	0.0469782339087301	0.493244670160092
ENSMUSG00000022148	23880	Fyb	FYN binding protein	136.017130800974	-0.340470245587931	0.171518210707554	-1.98503846433221	0.0471401921987162	0.493244670160092
ENSMUSG00000091712	665119	Sec14l5	SEC14-like 5 (S. cerevisiae)	617.809850061871	0.154220726883379	0.0776312199044489	1.9865812629661	0.0469688193006223	0.493244670160092
ENSMUSG00000090236	80733	Car15	carbonic anhydrase 15	32.3208432400382	-0.444006255034691	0.223582639050432	-1.98587089284039	0.0470476614568273	0.493244670160092
ENSMUSG00000048905	207819	4930539E08Rik	RIKEN cDNA 4930539E08 gene	152.192279988459	-0.234473540333017	0.118000532054295	-1.98705494162628	0.0469163087166488	0.493244670160092
ENSMUSG00000031400	14381	G6pdx	glucose-6-phosphate dehydrogenase X-linked	1023.98271300111	0.108673053887515	0.0547609503541326	1.98449904876995	0.0472002340257055	0.4932927845886
ENSMUSG00000026049	75623	Tex30	testis expressed 30	97.9517771912014	0.256601833471541	0.129412045746183	1.98282804349463	0.0473866404081532	0.49338377659964
ENSMUSG00000050148	54609	Ubqln2	ubiquilin 2	3957.0811517643	-0.176489723250756	0.0889532309092732	-1.98407321967613	0.0472476780706688	0.49338377659964
ENSMUSG00000025393	11947	Atp5b	ATP synthase, H+ transporting mitochondrial F1 complex, beta subunit	31947.8116651397	0.0723284637408802	0.0364684026833771	1.98331866544428	0.0473318457569495	0.49338377659964
ENSMUSG00000045246	66733	Kcng4	potassium voltage-gated channel, subfamily G, member 4	645.013111664919	0.304816190860997	0.153692899375999	1.98328089390314	0.0473360623420339	0.49338377659964
ENSMUSG00000000805	12351	Car4	carbonic anhydrase 4	1313.54557332024	-0.229232573128979	0.115599068834851	-1.98299670957098	0.0473677970822998	0.49338377659964
ENSMUSG00000024334	15001	H2-Oa	histocompatibility 2, O region alpha locus	20.6750949702147	-0.500376375832624	0.252300564813883	-1.98325507595174	0.0473389446828231	0.49338377659964
ENSMUSG00000041556	230904	Fbxo2	F-box protein 2	1642.48915287824	0.189489324569583	0.0955918337986255	1.98227523251372	0.0474484444844893	0.493624458827492
ENSMUSG00000021090	78257	Lrrc9	leucine rich repeat containing 9	138.778708619898	0.26311980770354	0.132748578495896	1.98209133901704	0.0474690187311149	0.493624458827492
ENSMUSG00000026566	68481	Mpzl1	myelin protein zero-like 1	562.659038000853	-0.115005922044104	0.0580893980418544	-1.9798091548692	0.0477249772931915	0.495651287369278
ENSMUSG00000078612	242594	1700024P16Rik	RIKEN cDNA 1700024P16 gene	38.495753155549	0.438789000778214	0.221827040717019	1.97806813524583	0.0479210207094532	0.495651287369278
ENSMUSG00000028978	18127	Nos3	nitric oxide synthase 3, endothelial cell	153.977652824873	-0.264436125633461	0.133649467894242	-1.97857971153848	0.0478633457768669	0.495651287369278
ENSMUSG00000035278	78670	Plekhj1	pleckstrin homology domain containing, family J member 1	512.015815372559	-0.156581143806955	0.07908571429871	-1.97989163018167	0.0477157071032842	0.495651287369278
ENSMUSG00000033880	19039	Lgals3bp	lectin, galactoside-binding, soluble, 3 binding protein	984.797978592012	-0.226921640344074	0.114724310618315	-1.97797344887987	0.0479317020200437	0.495651287369278
ENSMUSG00000051029	282663	Serpinb1b	serine (or cysteine) peptidase inhibitor, clade B, member 1b	115.103741650811	0.392491136377727	0.198374305373282	1.97853817629846	0.04786802626836	0.495651287369278
ENSMUSG00000021360	14538	Gcnt2	glucosaminyl (N-acetyl) transferase 2, I-branching enzyme	575.568012649563	-0.1696790984828	0.0857430961915786	-1.97892432183321	0.0478245274262797	0.495651287369278
ENSMUSG00000067586	13610	S1pr3	sphingosine-1-phosphate receptor 3	284.490705080406	-0.290345817316775	0.146681428108839	-1.97943135037747	0.0477674617096268	0.495651287369278
ENSMUSG00000021091	20716	Serpina3n	serine (or cysteine) peptidase inhibitor, clade A, member 3N	1876.39825855498	-0.39983286487747	0.202090353870796	-1.9784856487168	0.0478739460073017	0.495651287369278
ENSMUSG00000064202	381218	4430402I18Rik	RIKEN cDNA 4430402I18 gene	120.699465043953	0.242111107291278	0.122423272962534	1.97765589362549	0.0479675391697055	0.495714165650201
ENSMUSG00000040836	240888	Gpr161	G protein-coupled receptor 161	162.146023189579	0.296465368533018	0.149939502245183	1.97723324470048	0.0480152714080976	0.49589981797117
ENSMUSG00000029204	74734	Rhoh	ras homolog gene family, member H	30.2028532171816	-0.447323595510302	0.226295550451058	-1.97672289454515	0.0480729614517102	0.496017039518191
ENSMUSG00000021743	54713	Fezf2	Fez family zinc finger 2	412.558487482259	-0.240922649595653	0.121887030578531	-1.97660611184081	0.0480861707678659	0.496017039518191
ENSMUSG00000039798	NA	NA	NA	66.1312902193176	0.264154025369232	0.133738642630287	1.97515108703077	0.0482510047856408	0.497409337081677
ENSMUSG00000009551	70730	6330409D20Rik	RIKEN cDNA 6330409D20 gene	40.5124445135918	0.356051979332298	0.180358014046702	1.974140052574	0.0483658201726377	0.49818768518019
ENSMUSG00000045994	76898	B3gat1	beta-1,3-glucuronyltransferase 1 (glucuronosyltransferase P)	4274.98601411652	-0.124985145362998	0.0633320921204627	-1.9734883402441	0.0484399516850325	0.49818768518019
ENSMUSG00000035992	216742	Fnip1	folliculin interacting protein 1	2090.90077773548	0.117518631585646	0.0595503203668189	1.9734340783014	0.048446128218495	0.49818768518019
ENSMUSG00000048029	226265	Eno4	enolase 4	120.47076971066	0.217175966139435	0.110038060257887	1.9736440794254	0.0484222278640801	0.49818768518019
ENSMUSG00000037761	109275	Actr5	ARP5 actin-related protein 5	255.300350965745	-0.152809395969053	0.0774475349247989	-1.97306984809045	0.0484876049724072	0.498306607794775
ENSMUSG00000084289	NA	NA	NA	20.4859232008328	-0.548192138190974	0.277886536142897	-1.97271931846701	0.0485275497270028	0.498409649138187
ENSMUSG00000053161	71227	Daw1	dynein assembly factor with WDR repeat domains 1	21.3943642558675	0.547549074569161	0.278154680772825	1.9685056999503	0.0490098809256954	0.500147950721183
ENSMUSG00000027663	22401	Zmat3	zinc finger matrin type 3	2014.42794809141	-0.117878870190014	0.0599168638123444	-1.96737383584031	0.0491401284330485	0.500147950721183
ENSMUSG00000027827	16497	Kcnab1	potassium voltage-gated channel, shaker-related subfamily, beta member 1	3418.1128881947	0.157699663121464	0.0801235396925558	1.9682063938585	0.0490442948983088	0.500147950721183
ENSMUSG00000027858	70747	Tspan2	tetraspanin 2	4384.61914189586	0.173098337784358	0.0878440478209932	1.97051868712943	0.0487789554483058	0.500147950721183
ENSMUSG00000033615	12889	Cplx1	complexin 1	12979.6297882241	0.128008558357635	0.0650032050055316	1.96926533617445	0.0489226295532357	0.500147950721183
ENSMUSG00000066647	330503	Gm5113	predicted gene 5113	356.850143443712	0.218481899716311	0.11092638747903	1.96961160172654	0.0488829009786154	0.500147950721183
ENSMUSG00000100214	NA	NA	NA	269.698465257234	0.163651749586824	0.0831854164275137	1.96731298122944	0.0491471394039604	0.500147950721183
ENSMUSG00000046567	68281	4930430F08Rik	RIKEN cDNA 4930430F08 gene	408.262642541286	0.1497360202081	0.0760677588136102	1.96845578919973	0.0490156182149794	0.500147950721183
ENSMUSG00000031748	14681	Gnao1	guanine nucleotide binding protein, alpha O	13344.9199967649	-0.131787365723212	0.0669814116558915	-1.967521472976	0.0491231228621403	0.500147950721183
ENSMUSG00000070305	319742	Mpzl3	myelin protein zero-like 3	181.440854664463	-0.204864367730524	0.103944425721688	-1.97090287726492	0.0487349859687793	0.500147950721183
ENSMUSG00000074102	NA	NA	NA	969.997862919719	-0.112359092836146	0.057106937232096	-1.96752090520093	0.0491231882518024	0.500147950721183
ENSMUSG00000022769	64136	Sdf2l1	stromal cell-derived factor 2-like 1	188.442898639078	-0.215364500388194	0.109446189364857	-1.96776609252461	0.0490949572510926	0.500147950721183
ENSMUSG00000024039	12411	Cbs	cystathionine beta-synthase	815.085608623513	0.141765846052461	0.0719726474566647	1.96971837305025	0.0488706560978452	0.500147950721183
ENSMUSG00000079557	224703	March2	membrane-associated ring finger (C3HC4) 2	1895.58770249834	0.0991465208662537	0.0503860866778048	1.96773608357896	0.0490984117658493	0.500147950721183
ENSMUSG00000064351	17708	COX1	cytochrome c oxidase subunit I	283085.158107447	0.139822962520438	0.0710483378946737	1.96799765714041	0.0490683072799004	0.500147950721183
ENSMUSG00000036777	68743	Anln	anillin, actin binding protein	2287.1333408348	0.180059595454837	0.0915568548377435	1.96664242971143	0.0492244482656437	0.500628866701684
ENSMUSG00000011752	18648	Pgam1	phosphoglycerate mutase 1	254.906635265849	0.149384703957475	0.0760084176064911	1.96537052949669	0.0493713678504338	0.501816727895288
ENSMUSG00000008226	74616	Scrn3	secernin 3	1245.39742520639	0.113298134697124	0.0576769220378099	1.96435819898385	0.0494885668305265	0.501899057117755
ENSMUSG00000001017	66511	Chtop	chromatin target of PRMT1	3208.39332276293	-0.0681900128313968	0.0347117324733429	-1.96446584404174	0.0494760935266907	0.501899057117755
ENSMUSG00000028873	52276	Cdca8	cell division cycle associated 8	31.2549151788525	-0.377520353931129	0.192194722493726	-1.96425973113519	0.0494999790410272	0.501899057117755
ENSMUSG00000020155	16533	Kcnmb1	potassium large conductance calcium-activated channel, subfamily M, beta member 1	34.4762999552623	0.464501965325197	0.236451219878037	1.9644726957416	0.0494752996795329	0.501899057117755
ENSMUSG00000066191	75691	Anks6	ankyrin repeat and sterile alpha motif domain containing 6	403.261699916217	-0.165464255343917	0.0842779519164962	-1.96331604626393	0.0496094620759505	0.502703180488601
ENSMUSG00000078439	72273	2210404O07Rik	RIKEN cDNA 2210404O07 gene	25.3489190695996	-0.435497199888752	0.22187915110887	-1.96276755933262	0.0496731889001865	0.50280483073167
ENSMUSG00000020882	12295	Cacnb1	calcium channel, voltage-dependent, beta 1 subunit	1958.47021640303	-0.173317015251147	0.088304944705115	-1.96271019510766	0.0496798578176558	0.50280483073167
ENSMUSG00000046637	242800	Ttc34	tetratricopeptide repeat domain 34	61.5504367918427	0.319201014142355	0.162721203294097	1.96164364373242	0.0498039873156661	0.502904904759962
ENSMUSG00000050248	68525	Evc2	Ellis van Creveld syndrome 2	479.826045135071	-0.216365223053158	0.110358373475191	-1.9605691551969	0.0499293034570716	0.502904904759962
ENSMUSG00000034818	319586	Celf5	CUGBP, Elav-like family member 5	3492.99722113266	-0.158379850480544	0.0807386628194959	-1.96163578822983	0.0498049025343097	0.502904904759962
ENSMUSG00000048279	50720	Sacs	sacsin	3478.56030662098	0.115991463600453	0.059115592671172	1.96211284297953	0.0497493480342043	0.502904904759962
ENSMUSG00000058997	219189	Vwa8	von Willebrand factor A domain containing 8	1735.48049080171	0.0848791047344865	0.0432823626942675	1.96105525324587	0.0498725777908328	0.502904904759962
ENSMUSG00000035934	208076	Pknox2	Pbx/knotted 1 homeobox 2	1265.35813970149	-0.146071958780895	0.0745055084057358	-1.96055247332089	0.0499312511238956	0.502904904759962
ENSMUSG00000034908	214597	Sidt2	SID1 transmembrane family, member 2	2603.05900371592	-0.111507579537855	0.0568641904083149	-1.96094552190354	0.0498853782676908	0.502904904759962
ENSMUSG00000043029	246788	Trpv3	transient receptor potential cation channel, subfamily V, member 3	85.7034085296923	0.306938492737279	0.156521655124204	1.96099697830128	0.0498793753878411	0.502904904759962
ENSMUSG00000015127	74154	Unkl	unkempt-like (Drosophila)	301.228750851642	0.145277918020822	0.0741200007108985	1.96003665174629	0.049991506524982	0.503207557220347
ENSMUSG00000052353	80982	9930013L23Rik	RIKEN cDNA 9930013L23 gene	601.911275472253	-0.14607568680742	0.0745542717466029	-1.95932014873549	0.0500753055557397	0.503299320256373
ENSMUSG00000035469	71330	Rcbtb1	regulator of chromosome condensation (RCC1) and BTB (POZ) domain containing protein 1	1656.29972321801	0.102418824368336	0.0522762699040348	1.95918386212998	0.0500912583579487	0.503299320256373
ENSMUSG00000022505	13731	Emp2	epithelial membrane protein 2	549.482537936751	-0.142976714156867	0.0729685721765977	-1.95942869501183	0.0500626028988137	0.503299320256373
ENSMUSG00000026875	22029	Traf1	TNF receptor-associated factor 1	55.8535132576713	-0.320338743589759	0.163561614675688	-1.9585203057877	0.0501689907240618	0.50339845806954
ENSMUSG00000027605	60525	Acss2	acyl-CoA synthetase short-chain family member 2	1606.82777619079	0.0966120608561292	0.0493641107318571	1.95713159669624	0.0503319984390262	0.50339845806954
ENSMUSG00000030230	114875	Plcz1	phospholipase C, zeta 1	34.9323081078856	-0.473699704796654	0.24204917352016	-1.95703913344368	0.0503428675877216	0.50339845806954
ENSMUSG00000038039	70297	Gcc2	GRIP and coiled-coil domain containing 2	2237.28412923589	0.148587600471696	0.0759082787731728	1.95746238583148	0.0502931299441164	0.50339845806954
ENSMUSG00000021876	58809	Rnase4	ribonuclease, RNase A family 4	535.841408888217	-0.216445680280941	0.110512935381272	-1.95855516401043	0.0501649047396811	0.50339845806954
ENSMUSG00000037972	20621	Snn	stannin	5586.17516516879	0.110780400200285	0.0566049457598074	1.95707987549994	0.0503380780754805	0.50339845806954
ENSMUSG00000053436	26416	Mapk14	mitogen-activated protein kinase 14	2522.38020561376	-0.09668198548957	0.0493958347575942	-1.95729024449184	0.0503133538125555	0.50339845806954
ENSMUSG00000025221	80906	Kcnip2	Kv channel-interacting protein 2	2978.9796516903	-0.217002198166001	0.110852441178414	-1.95757708047892	0.0502796589302864	0.50339845806954
ENSMUSG00000037730	80732	Mynn	myoneurin	500.792094022544	0.150400342274283	0.0768843866221932	1.95618836127736	0.0504429690628294	0.503555012145918
ENSMUSG00000040268	101476	Plekha1	pleckstrin homology domain containing, family A (phosphoinositide binding specific) member 1	3835.62557448469	0.134386922717893	0.0687002149601464	1.95613540359156	0.0504492055508456	0.503555012145918
ENSMUSG00000051615	76108	Rap2a	RAS related protein 2a	2294.88783465304	-0.132963359437425	0.0679567540825935	-1.9565878510887	0.0503959445170266	0.503555012145918
ENSMUSG00000046480	399548	Scn4b	sodium channel, type IV, beta	4392.86722860941	0.228924017547196	0.117060334128388	1.95560707434954	0.050511458890458	0.503572946532699
ENSMUSG00000085586	NA	NA	NA	234.581400446702	0.229628830671431	0.117416567558534	1.95567657483224	0.0505032659335406	0.503572946532699
ENSMUSG00000022139	105559	Mbnl2	muscleblind-like 2	7221.75850239665	0.123066501025909	0.062946336243941	1.9551018910613	0.0505710451147496	0.50359017708545
ENSMUSG00000022951	54720	Rcan1	regulator of calcineurin 1	1083.82099956888	-0.141337670150589	0.0722925306314085	-1.95507985287187	0.0505736458529298	0.50359017708545
ENSMUSG00000026885	74410	Ttll11	tubulin tyrosine ligase-like family, member 11	721.524521962538	-0.148129945326927	0.0757815912960792	-1.95469562981572	0.0506190062259723	0.503740755506853
ENSMUSG00000026277	59041	Stk25	serine/threonine kinase 25 (yeast)	6749.83368172935	-0.0963993412175261	0.0493275569777141	-1.95426952243102	0.0506693512098819	0.503843860983918
ENSMUSG00000086430	NA	NA	NA	12.9096228546418	0.61558838400306	0.315034522489957	1.95403468527068	0.0506971153640585	0.503843860983918
ENSMUSG00000037857	68564	Nufip2	nuclear fragile X mental retardation protein interacting protein 2	1047.90231341603	0.170229773534326	0.0871257333771765	1.95384035159145	0.0507201005384495	0.503843860983918
ENSMUSG00000042385	14945	Gzmk	granzyme K	11.6568266322559	-0.599557920329207	0.307031143496314	-1.95275929829707	0.0508481235209789	0.504814594598324
ENSMUSG00000032648	19309	Pygm	muscle glycogen phosphorylase	1180.67885603533	0.218009627316665	0.111685616530071	1.95199376687836	0.0509389446458346	0.50541505589932
ENSMUSG00000001773	53320	Folh1	folate hydrolase 1	269.962231023036	0.187645351058654	0.0961521043493633	1.95154700282851	0.0509920105945649	0.505640419342177
ENSMUSG00000017778	12867	Cox7c	cytochrome c oxidase subunit VIIc	259.277220696299	0.211265720103237	0.10828528087392	1.95101050113376	0.0510557966129028	0.50597175239402
ENSMUSG00000075012	14221	Fjx1	four jointed box 1 (Drosophila)	737.565406113927	-0.158856840831791	0.0814737725408279	-1.94979115214267	0.0512010165658925	0.506336739081559
ENSMUSG00000031636	53318	Pdlim3	PDZ and LIM domain 3	39.0063537454821	0.367231939114435	0.188336874893943	1.94986743472957	0.0511919214622763	0.506336739081559
ENSMUSG00000013033	330814	Lphn1	latrophilin 1	8870.60199918066	-0.174777319869422	0.0896440791460943	-1.94968057605438	0.0512142028544586	0.506336739081559
ENSMUSG00000037071	20249	Scd1	stearoyl-Coenzyme A desaturase 1	6824.9681033086	0.14664798752929	0.0751874474999295	1.95043178622904	0.0511246763580432	0.506336739081559
ENSMUSG00000053475	21930	Tnfaip6	tumor necrosis factor alpha induced protein 6	375.473349148896	0.161694612337121	0.0829567936100259	1.9491425029906	0.0512784090919491	0.506670828625611
ENSMUSG00000027531	55980	Impa1	inositol (myo)-1(or 4)-monophosphatase 1	2186.64305466398	0.106330558344897	0.0545711664062682	1.94847508945097	0.0513581426610548	0.50704813200154
ENSMUSG00000056888	73690	Glipr1	GLI pathogenesis-related 1 (glioma)	27.4805973198377	-0.496268544507275	0.254716993213953	-1.94831345268915	0.0513774684446005	0.50704813200154
ENSMUSG00000085830	NA	NA	NA	410.450427734084	0.146178010881183	0.0750879638202434	1.94675688944137	0.051563887650281	0.507085480735556
ENSMUSG00000100252	NA	NA	NA	2266.52123179268	0.141429862466006	0.0726170175097282	1.94761320853007	0.0514612620928998	0.507085480735556
ENSMUSG00000025757	18415	Hspa4l	heat shock protein 4 like	6353.75247066037	0.152817969034814	0.0784959224836021	1.94682684398974	0.051555497528093	0.507085480735556
ENSMUSG00000015950	17969	Ncf1	neutrophil cytosolic factor 1	267.561319472475	-0.23947005637998	0.122997326764722	-1.9469533418239	0.0515403286881644	0.507085480735556
ENSMUSG00000059897	234358	Zfp930	zinc finger protein 930	252.355995546645	0.161636407538275	0.0829844443677439	1.94779164661255	0.0514398987192918	0.507085480735556
ENSMUSG00000024451	106952	Arap3	ArfGAP with RhoGAP domain, ankyrin repeat and PH domain 3	281.31306938591	-0.22349732252047	0.114798927102084	-1.9468589834618	0.0515516432068633	0.507085480735556
ENSMUSG00000057329	12043	Bcl2	B cell leukemia/lymphoma 2	607.669127217637	-0.139201288121041	0.0715723351692351	-1.94490354117823	0.0517865887666012	0.507640818140771
ENSMUSG00000066150	20529	Slc31a1	solute carrier family 31, member 1	785.589014798903	0.112103086192092	0.0576097254364265	1.94590558005349	0.0516660825441527	0.507640818140771
ENSMUSG00000034957	12606	Cebpa	CCAAT/enhancer binding protein (C/EBP), alpha	199.341420781995	-0.198223872286823	0.101908979021579	-1.9451070375737	0.051762097069743	0.507640818140771
ENSMUSG00000078429	52468	Ctdsp2	CTD (carboxy-terminal domain, RNA polymerase II, polypeptide A) small phosphatase 2	2110.37659460555	-0.131823065783052	0.0678011602900718	-1.94425973271073	0.0518641378519474	0.507640818140771
ENSMUSG00000025404	71750	R3hdm2	R3H domain containing 2	4692.08355247565	-0.156308969716166	0.0803442598479468	-1.94549019447045	0.0517160087353006	0.507640818140771
ENSMUSG00000031644	18004	Nek1	NIMA (never in mitosis gene a)-related expressed kinase 1	2078.79549216128	-0.0959086824679733	0.0493192959479203	-1.94464824820796	0.0518173281230721	0.507640818140771
ENSMUSG00000044966	319701	Fbxo48	F-box protein 48	25.9236511013799	0.476482278803307	0.245008304741833	1.94475970643273	0.0518039057664145	0.507640818140771
ENSMUSG00000001504	16372	Irx2	Iroquois related homeobox 2 (Drosophila)	91.8043026221008	0.450892858121112	0.231906958336156	1.94428343744446	0.0518612808082644	0.507640818140771
ENSMUSG00000042595	245622	Fam199x	family with sequence similarity 199, X-linked	526.524067209873	0.162465911078993	0.0836623490392792	1.94192385158485	0.0521463194636513	0.508014933301151
ENSMUSG00000052544	20447	St6galnac3	ST6 (alpha-N-acetyl-neuraminyl-2,3-beta-galactosyl-1,3)-N-acetylgalactosaminide alpha-2,6-sialyltransferase 3	86.0695715346221	0.311650880111417	0.16039572980321	1.94301232641157	0.052014669001065	0.508014933301151
ENSMUSG00000028211	60599	Trp53inp1	transformation related protein 53 inducible nuclear protein 1	573.493060799228	0.138840580581053	0.0714729507928682	1.94256119330261	0.0520691995410551	0.508014933301151
ENSMUSG00000029012	26429	Orc5	origin recognition complex, subunit 5	711.910419006153	0.105434585358475	0.0542469432420329	1.94360417485754	0.0519432020008243	0.508014933301151
ENSMUSG00000060002	212862	Chpt1	choline phosphotransferase 1	2044.81317563144	0.141060439270259	0.0726260519129643	1.94228428442327	0.0521026944717422	0.508014933301151
ENSMUSG00000039543	76670	Ttc18	tetratricopeptide repeat domain 18	60.8239410674817	0.372604630816557	0.191852568429772	1.94214043557593	0.0521201015566358	0.508014933301151
ENSMUSG00000019039	67789	Dalrd3	DALR anticodon binding domain containing 3	1424.97362071989	-0.153072110652939	0.0788065472853545	-1.94237808818946	0.0520913459392896	0.508014933301151
ENSMUSG00000043061	211986	Tmem18	transmembrane protein 18	1359.12721438653	0.0866435062881904	0.0445986965828213	1.94273628887989	0.0520480292556642	0.508014933301151
ENSMUSG00000010136	100503311	Pifo	primary cilia formation	26.7003522471061	0.490819968932836	0.252811884256195	1.94144341899468	0.052204516121731	0.508103944405082
ENSMUSG00000097397	100503704	Gm16861	predicted gene, 16861	113.922722499355	-0.213821988294433	0.110141164624319	-1.94134490064418	0.0522164567393902	0.508103944405082
ENSMUSG00000016024	16803	Lbp	lipopolysaccharide binding protein	156.899422480326	0.3728648786535	0.192207454393106	1.9399085213985	0.052390808292796	0.509502904465667
ENSMUSG00000073761	101056089	LOC101056089	uncharacterized LOC101056089	22.9911138965207	0.441714157616368	0.227743833719043	1.93952191988342	0.0524378180688736	0.509662550297179
ENSMUSG00000025862	20843	Stag2	stromal antigen 2	2159.29554221729	0.173126701470526	0.0892900939570373	1.93892394775424	0.0525105994407105	0.509784361247733
ENSMUSG00000031221	18518	Igbp1	immunoglobulin (CD79A) binding protein 1	1199.21652856271	0.0942517514151282	0.0486277888257497	1.93822819608074	0.0525953881946525	0.509784361247733
ENSMUSG00000030189	56449	Ybx3	Y box protein 3	669.282550417152	-0.141293200632575	0.0728767439789894	-1.93879683583709	0.0525260815756641	0.509784361247733
ENSMUSG00000024429	14670	Gnl1	guanine nucleotide binding protein-like 1	3024.66908165114	-0.146772248191246	0.0757136617117216	-1.93851736757996	0.0525601340157985	0.509784361247733
ENSMUSG00000064344	NA	NA	NA	296.350205592238	0.348273761352123	0.179692722868841	1.93816285819393	0.0526033565631102	0.509784361247733
ENSMUSG00000002608	52132	Ccdc97	coiled-coil domain containing 97	890.74838784951	-0.147752650396119	0.0762432988912416	-1.93790998743224	0.0526342052628447	0.509786758996355
ENSMUSG00000087368	436230	BC065397	cDNA sequence BC065397	117.382407792984	-0.192619037802023	0.0994380556813957	-1.93707566466488	0.0527360948594085	0.510476818281747
ENSMUSG00000092492	NA	NA	NA	25.7128899375536	0.44033228037782	0.227400602427399	1.93637253233928	0.05282209110945	0.511012320436892
ENSMUSG00000074981	NA	NA	NA	28.7640757702985	0.476712316176385	0.246364070088433	1.93499123474161	0.0529913713065677	0.511013258179022
ENSMUSG00000040621	237221	Gemin8	gem (nuclear organelle) associated protein 8	146.592688863229	-0.171997280567709	0.0888606034611809	-1.93558533104996	0.0529185083943919	0.511013258179022
ENSMUSG00000034109	73124	Golim4	golgi integral membrane protein 4	788.531200366652	0.163996773664308	0.0847422710877519	1.93524166344901	0.0529606472761681	0.511013258179022
ENSMUSG00000029265	13486	Dr1	down-regulator of transcription 1	1302.80106913367	0.0841559186979681	0.0435155576223897	1.93392715837951	0.0531220844296015	0.511013258179022
ENSMUSG00000048794	243538	Ccdc37	coiled-coil domain containing 37	174.827762717601	0.220573661702508	0.114016975574818	1.93456860779268	0.0530432553797722	0.511013258179022
ENSMUSG00000035713	244144	Usp35	ubiquitin specific peptidase 35	807.540697242383	-0.137731393318907	0.0712108834482663	-1.93413403470787	0.0530966502824998	0.511013258179022
ENSMUSG00000100833	NA	NA	NA	29.9195632088727	0.533468563971874	0.27572834189634	1.93476144056469	0.0530195768760475	0.511013258179022
ENSMUSG00000001229	224897	Dpp9	dipeptidylpeptidase 9	1568.97505204905	-0.166528930358968	0.0861070682589779	-1.93397515123975	0.053116183101853	0.511013258179022
ENSMUSG00000091636	320722	A330050F15Rik	RIKEN cDNA A330050F15 gene	371.010253282854	0.213698556300724	0.110502979937242	1.93387143425533	0.0531289371010304	0.511013258179022
ENSMUSG00000024691	107373	Fam111a	family with sequence similarity 111, member A	88.8856777027307	-0.256104485212777	0.132407178147742	-1.93421904156142	0.0530862021726022	0.511013258179022
ENSMUSG00000038671	76688	Arfrp1	ADP-ribosylation factor related protein 1	1139.78058069632	-0.124149245067768	0.0642166501819103	-1.93328746853165	0.0532007946898759	0.511066479983473
ENSMUSG00000028403	68268	Zdhhc21	zinc finger, DHHC domain containing 21	1989.13099305614	0.098390703225196	0.0508921922587151	1.93331626833873	0.053197248941382	0.511066479983473
ENSMUSG00000003166	13356	Dgcr2	DiGeorge syndrome critical region gene 2	2314.78600906703	-0.112334188305579	0.0581115444846827	-1.93307869033129	0.0532265047584685	0.511066479983473
ENSMUSG00000019935	216227	Slc17a8	solute carrier family 17 (sodium-dependent inorganic phosphate cotransporter), member 8	113.856683560127	0.240380968454372	0.124381091103177	1.9326166567792	0.0532834389530065	0.511318438662521
ENSMUSG00000031508	102334	Ankrd10	ankyrin repeat domain 10	1511.08050703794	-0.144267872047042	0.0746586706546014	-1.93236593663017	0.0533143552891381	0.511320578446604
ENSMUSG00000020794	67128	Ube2g1	ubiquitin-conjugating enzyme E2G 1	1667.66027972455	0.108396973638895	0.0561179141207234	1.93159306323657	0.0534097527126328	0.511940777007912
ENSMUSG00000094410	667118	Zbed6	zinc finger, BED domain containing 6	4020.41693260805	-0.111955823305563	0.0579855921534055	-1.93075243604265	0.0535136749504217	0.512409059482892
ENSMUSG00000072591	319616	5930412G12Rik	RIKEN cDNA 5930412G12 gene	67.5681007489642	-0.258639390573569	0.133961438640936	-1.93070030597995	0.053520125067545	0.512409059482892
ENSMUSG00000026288	16331	Inpp5d	inositol polyphosphate-5-phosphatase D	478.590139919833	-0.162848153396896	0.0844097589485001	-1.92925741555846	0.0536989135241225	0.513035406454656
ENSMUSG00000001847	19353	Rac1	RAS-related C3 botulinum substrate 1	5651.16381842962	-0.0974599801218274	0.0505189074784135	-1.92917830147993	0.0537087309476511	0.513035406454656
ENSMUSG00000085516	NA	NA	NA	12.5633867302282	0.590107013907298	0.305836601610353	1.92948460321671	0.0536707296839101	0.513035406454656
ENSMUSG00000023791	72084	Pigx	phosphatidylinositol glycan anchor biosynthesis, class X	255.15312966518	-0.145721300575681	0.0755324989284316	-1.92925300556724	0.053699460729279	0.513035406454656
ENSMUSG00000046994	212679	Mars2	methionine-tRNA synthetase 2 (mitochondrial)	985.73013398127	0.0792066825176255	0.0410720633500124	1.92848072527142	0.0537953594444619	0.513344130689805
ENSMUSG00000045467	269954	Ttll13	tubulin tyrosine ligase-like family, member 13	27.1649276516197	0.430743766732055	0.223365947760631	1.92842181653248	0.0538026803640315	0.513344130689805
ENSMUSG00000045193	12696	Cirbp	cold inducible RNA binding protein	2218.44148566747	0.254431411648396	0.13200153329905	1.92748830479098	0.0539188041716358	0.513836019552475
ENSMUSG00000096971	NA	NA	NA	18.070243730532	0.529369106022164	0.274673927230378	1.92726376092539	0.053946767404843	0.513836019552475
ENSMUSG00000022614	105847	Lmf2	lipase maturation factor 2	365.142977074225	-0.169032862799637	0.0876994484532417	-1.92741078514034	0.0539284565971732	0.513836019552475
ENSMUSG00000037568	226841	Vash2	vasohibin 2	130.217585955175	0.273580815231659	0.142117268498335	1.92503569849335	0.0542248923454851	0.514030850816393
ENSMUSG00000027575	228998	Arfgap1	ADP-ribosylation factor GTPase activating protein 1	2702.21720245696	-0.0912976748145121	0.047392104768576	-1.92643216122886	0.0540504348760198	0.514030850816393
ENSMUSG00000048997	72522	Atxn7l2	ataxin 7-like 2	809.900530735385	-0.129285786201395	0.0671085146253638	-1.92651836988404	0.054039680360071	0.514030850816393
ENSMUSG00000028647	56309	Mycbp	c-myc binding protein	227.212930340086	0.147738542949493	0.0767197445016294	1.92569127946398	0.0541429334182785	0.514030850816393
ENSMUSG00000024793	85030	Tnfrsf25	tumor necrosis factor receptor superfamily, member 25	116.09577235076	-0.48972030873061	0.254295532759064	-1.9257920240172	0.054130347780174	0.514030850816393
ENSMUSG00000030062	103963	Rpn1	ribophorin I	3229.89163729826	-0.0771011928051239	0.0400438762472564	-1.92541781742237	0.0541771083136473	0.514030850816393
ENSMUSG00000100826	NA	NA	NA	4951.92351668935	0.113008287589599	0.0587048841104437	1.92502360411771	0.0542264053230239	0.514030850816393
ENSMUSG00000020458	68585	Rtn4	reticulon 4	17473.8325581528	0.0927725747564517	0.0481966606936999	1.92487557065501	0.0542449268104459	0.514030850816393
ENSMUSG00000058159	NA	NA	NA	30.72779765937	0.467217583011412	0.242683439435565	1.92521411472522	0.0542025769928681	0.514030850816393
ENSMUSG00000034587	71523	8430429K09Rik	RIKEN cDNA 8430429K09 gene	164.944036801583	0.197778131591449	0.102763559620858	1.9245940129083	0.0542801690099037	0.51407239086753
ENSMUSG00000030607	11595	Acan	aggrecan	150.473610613856	0.27857119517361	0.144764841591939	1.9243014540702	0.0543168084375932	0.514127108955605
ENSMUSG00000074622	16658	Mafb	v-maf musculoaponeurotic fibrosarcoma oncogene family, protein B (avian)	347.771266788422	-0.223661986042198	0.116339042233127	-1.92250152441526	0.0545426819651114	0.515022712540555
ENSMUSG00000086782	77866	E130102H24Rik	RIKEN cDNA E130102H24 gene	231.195390034121	0.179505321925535	0.0933788718413626	1.92233337569648	0.0545638229388975	0.515022712540555
ENSMUSG00000030341	21937	Tnfrsf1a	tumor necrosis factor receptor superfamily, member 1a	310.110710621211	-0.181014337761412	0.0941647138278986	-1.92231601842114	0.0545660056206303	0.515022712540555
ENSMUSG00000019920	110829	Lims1	LIM and senescent cell antigen-like domains 1	1042.72474028819	0.11107618558774	0.0577776615822908	1.9224763091102	0.0545458517951908	0.515022712540555
ENSMUSG00000043740	320148	B430306N03Rik	RIKEN cDNA B430306N03 gene	17.5791277930647	-0.521811260901359	0.271392532613702	-1.92271782821711	0.0545154966055102	0.515022712540555
ENSMUSG00000032262	83603	Elovl4	elongation of very long chain fatty acids (FEN1/Elo2, SUR4/Elo3, yeast)-like 4	1506.36638146675	0.113716980154972	0.0591743745056086	1.92172677962474	0.0546401457605892	0.515269386442143
ENSMUSG00000024044	13823	Epb4.1l3	erythrocyte protein band 4.1-like 3	7280.58632058555	0.099262469873664	0.051655706380232	1.92161673568074	0.0546540011911439	0.515269386442143
ENSMUSG00000031337	17772	Mtm1	X-linked myotubular myopathy gene 1	376.217261827041	0.145536723511164	0.0757862087042646	1.92035894128287	0.0548125760337672	0.515321893748869
ENSMUSG00000051278	71643	4930422G04Rik	RIKEN cDNA 4930422G04 gene	255.901457039783	0.1513366461029	0.0788087041656274	1.92030369874938	0.0548195494528638	0.515321893748869
ENSMUSG00000043020	242253	Wdr63	WD repeat domain 63	27.2419197608967	0.462154373424862	0.240692769988009	1.92010077181748	0.0548451718360492	0.515321893748869
ENSMUSG00000002778	68137	Kdelr1	KDEL (Lys-Asp-Glu-Leu) endoplasmic reticulum protein retention receptor 1	1108.50361671985	-0.0916276368296046	0.0477055062286874	-1.9206931038603	0.0547704095285141	0.515321893748869
ENSMUSG00000087178	NA	NA	NA	369.356683329186	0.164836251982576	0.085846566618747	1.92012631925782	0.0548419455625273	0.515321893748869
ENSMUSG00000035954	238130	Dock4	dedicator of cytokinesis 4	3239.7061313702	0.151696674147541	0.0789870652089205	1.92052551574494	0.0547915533527571	0.515321893748869
ENSMUSG00000070461	NA	NA	NA	317.397742506437	-0.185036755203232	0.0964218106110924	-1.91903423126495	0.0549800018243988	0.515674479984058
ENSMUSG00000028602	21941	Tnfrsf8	tumor necrosis factor receptor superfamily, member 8	53.2689280374038	-0.345152461764444	0.179877011255322	-1.91882475340068	0.0550065160532847	0.515674479984058
ENSMUSG00000085828	100038356	Gm15612	predicted gene 15612	130.492554976962	0.209337637298646	0.109082990221456	1.91906764632742	0.0549757733673399	0.515674479984058
ENSMUSG00000024583	53382	Txnl1	thioredoxin-like 1	2223.77447868976	0.0931691048605289	0.0485454575051964	1.91921365352373	0.0549573002946238	0.515674479984058
ENSMUSG00000026463	381290	Atp2b4	ATPase, Ca++ transporting, plasma membrane 4	5354.3168895866	-0.207412769784212	0.108187975030132	-1.91715178813953	0.0552186509532073	0.515675961908089
ENSMUSG00000025860	11798	Xiap	X-linked inhibitor of apoptosis	3081.33051354391	0.135441449526498	0.070663789554295	1.91670232209144	0.0552757601016073	0.515675961908089
ENSMUSG00000028195	16007	Cyr61	cysteine rich protein 61	128.03019519101	-0.299533107235786	0.156215007445642	-1.91744130179051	0.0551818914021142	0.515675961908089
ENSMUSG00000034610	230594	Zcchc11	zinc finger, CCHC domain containing 11	1405.20189579455	0.12311153064261	0.0642046334710239	1.91748669818622	0.055176129271733	0.515675961908089
ENSMUSG00000040703	74134	Cyp2s1	cytochrome P450, family 2, subfamily s, polypeptide 1	207.590105783788	0.201416357275616	0.105088113664949	1.91664261781108	0.0552833498290817	0.515675961908089
ENSMUSG00000015134	56847	Aldh1a3	aldehyde dehydrogenase family 1, subfamily A3	29.1808167502535	-0.467590094959588	0.243993413874256	-1.91640457639797	0.0553136187649494	0.515675961908089
ENSMUSG00000032436	102545	Cmtm7	CKLF-like MARVEL transmembrane domain containing 7	79.046022393578	-0.234113232833179	0.122033825257753	-1.91842902849843	0.055056633208556	0.515675961908089
ENSMUSG00000022477	11429	Aco2	aconitase 2, mitochondrial	11308.0523609143	0.101044795052794	0.0527267965828078	1.91638410829876	0.0553162220979503	0.515675961908089
ENSMUSG00000022884	13682	Eif4a2	eukaryotic translation initiation factor 4A2	12285.1961589506	0.103531751167358	0.0539947431516713	1.91744131232437	0.0551818900650001	0.515675961908089
ENSMUSG00000003665	15116	Has1	hyaluronan synthase1	36.0612209704057	0.351787807321109	0.18353064736979	1.91677963524154	0.0552659331898742	0.515675961908089
ENSMUSG00000022240	18163	Ctnnd2	catenin (cadherin associated protein), delta 2	3674.32608519081	-0.111283278474894	0.0580825328473761	-1.91595085509294	0.0553713514394126	0.515901198897749
ENSMUSG00000026728	22352	Vim	vimentin	2107.95959216197	-0.241669794613877	0.12627987309411	-1.91376336301647	0.0556503987392806	0.51647910451124
ENSMUSG00000078866	626848	Etohi1	ethanol induced 1	117.753175099394	0.195911104259322	0.102310628014972	1.91486562110294	0.0555096431530102	0.51647910451124
ENSMUSG00000028836	230810	Slc30a2	solute carrier family 30 (zinc transporter), member 2	102.161676254755	-0.2982879485626	0.155841036692	-1.91405264553089	0.0556134293408342	0.51647910451124
ENSMUSG00000025465	93747	Echs1	enoyl Coenzyme A hydratase, short chain, 1, mitochondrial	1542.17513528653	0.0821055310469436	0.0428866163551176	1.91447910851904	0.055558966027438	0.51647910451124
ENSMUSG00000006241	67119	Ccdc159	coiled-coil domain containing 159	348.666762364564	-0.142766853579529	0.0745790474898686	-1.91430245336566	0.0555815211491248	0.51647910451124
ENSMUSG00000000782	21414	Tcf7	transcription factor 7, T cell specific	118.976372363486	-0.266706061650067	0.139355774659545	-1.91385008839172	0.055639313359798	0.51647910451124
ENSMUSG00000023341	17858	Mx2	myxovirus (influenza virus) resistance 2	64.2925881222555	0.268198673565432	0.140065197707364	1.91481308672962	0.0555163449215805	0.51647910451124
ENSMUSG00000022443	17886	Myh9	myosin, heavy polypeptide 9, non-muscle	2269.99364783596	-0.151033999609291	0.0789375850708541	-1.91333443344793	0.0557052522781857	0.516700332796378
ENSMUSG00000036073	14430	Galt	galactose-1-phosphate uridyl transferase	736.491320876532	-0.109192871527241	0.0570894327860242	-1.91266345098409	0.0557911510235452	0.517027830970204
ENSMUSG00000028456	22249	Unc13b	unc-13 homolog B (C. elegans)	1722.61628792017	-0.170087643339939	0.0889650618274435	-1.91184763823174	0.0558957394547895	0.517027830970204
ENSMUSG00000100465	NA	NA	NA	11.7339673854448	-0.714822744708649	0.373812872046064	-1.91224753924622	0.0558444511511511	0.517027830970204
ENSMUSG00000034825	78593	Nrip3	nuclear receptor interacting protein 3	4503.37342174119	0.244180287125534	0.127678725949343	1.91245867555425	0.0558173882079351	0.517027830970204
ENSMUSG00000038446	71713	Cdc40	cell division cycle 40	1269.84258624195	0.114025120261566	0.0596407317102862	1.91186655481459	0.0558933124720725	0.517027830970204
ENSMUSG00000027215	12521	Cd82	CD82 antigen	759.255046197403	-0.14419876031085	0.0754548362555622	-1.91106054252713	0.0559968010509517	0.517042182762099
ENSMUSG00000074923	214230	Pak6	p21 protein (Cdc42/Rac)-activated kinase 6	1168.3622123251	-0.142952717350597	0.0748477965195049	-1.9099121684009	0.0561445230545646	0.517042182762099
ENSMUSG00000008604	94232	Ubqln4	ubiquilin 4	2831.78836846494	-0.109408729176777	0.0572465892877786	-1.91118336547142	0.0559810208045751	0.517042182762099
ENSMUSG00000000409	16818	Lck	lymphocyte protein tyrosine kinase	44.171463280655	-0.294353331605503	0.154106522369111	-1.91006407178845	0.0561249642401302	0.517042182762099
ENSMUSG00000002748	22385	Baz1b	bromodomain adjacent to zinc finger domain, 1B	4834.75430937352	-0.0842788213040584	0.0441222811869838	-1.91011931017114	0.0561178532494958	0.517042182762099
ENSMUSG00000031862	170759	Atp13a1	ATPase type 13A1	1679.90399480501	-0.11147444282007	0.0583665187302308	-1.90990391829438	0.056145585486322	0.517042182762099
ENSMUSG00000033166	72662	Dis3	DIS3 mitotic control homolog (S. cerevisiae)	505.504709341252	0.125006123522274	0.0654248152472017	1.91068363051466	0.0560452496958592	0.517042182762099
ENSMUSG00000042303	105835	Sgsm3	small G protein signaling modulator 3	1776.63483797773	-0.0801809041649976	0.0419670610660959	-1.91056752910853	0.0560601805167954	0.517042182762099
ENSMUSG00000029470	18438	P2rx4	purinergic receptor P2X, ligand-gated ion channel 4	541.038553860774	-0.109826672956491	0.057512330968783	-1.90961957386327	0.0561822130104016	0.517093638972531
ENSMUSG00000026767	66960	Fam188a	family with sequence similarity 188, member A	1229.26615060221	0.115258099930574	0.0603731738025613	1.90909459733727	0.0562498895771822	0.517430651831186
ENSMUSG00000032913	269473	Lrig2	leucine-rich repeats and immunoglobulin-like domains 2	1409.91773742226	0.0967303053774725	0.0506836155569603	1.90851233311805	0.0563250306772215	0.517550295671171
ENSMUSG00000014668	231600	Chfr	checkpoint with forkhead and ring finger domains	1156.95228862394	0.0882535316513171	0.0462362251128022	1.90875296233647	0.0562939673915201	0.517550295671171
ENSMUSG00000091478	NA	NA	NA	13.0407318378375	-0.612179838240649	0.320887737218473	-1.90776950078292	0.0564210143583276	0.518146459865148
ENSMUSG00000015314	30925	Slamf6	SLAM family member 6	12.4344906770534	-0.569959069222996	0.298943008759313	-1.90658102890068	0.0565748636788847	0.519273087617928
ENSMUSG00000026475	19734	Rgs16	regulator of G-protein signaling 16	331.918860831521	-0.217722762263212	0.114241670962851	-1.90580862856961	0.0566750390468208	0.519334144929036
ENSMUSG00000028362	21949	Tnfsf8	tumor necrosis factor (ligand) superfamily, member 8	19.1414156564108	-0.502574458114576	0.263653821703864	-1.90619068165478	0.0566254707780697	0.519334144929036
ENSMUSG00000003575	382056	Crtc1	CREB regulated transcription coactivator 1	3906.45607142177	-0.133111996507036	0.0698405046095772	-1.90594265106129	0.0566576466124334	0.519334144929036
ENSMUSG00000026305	16978	Lrrfip1	leucine rich repeat (in FLII) interacting protein 1	1902.5095171731	-0.125460914434761	0.0658658783053399	-1.90479376670803	0.0568068844724715	0.519399499685457
ENSMUSG00000027223	19099	Mapk8ip1	mitogen-activated protein kinase 8 interacting protein 1	6400.8330100411	-0.138897619585048	0.0729055410708375	-1.90517233045551	0.0567576736811422	0.519399499685457
ENSMUSG00000031698	213435	Mylk3	myosin light chain kinase 3	51.5764288499485	-0.434948204785831	0.228342823280666	-1.9048034816107	0.056805621155458	0.519399499685457
ENSMUSG00000006435	18011	Neurl1a	neuralized homolog 1A (Drosophila)	2554.56770074946	-0.186131019695247	0.0977081097879866	-1.9049700183447	0.0567839685066238	0.519399499685457
ENSMUSG00000074578	68949	1500012F01Rik	RIKEN cDNA 1500012F01 gene	814.130651790191	0.203791438550923	0.107017704886853	1.90427778998238	0.0568740152130662	0.519466019421607
ENSMUSG00000079317	66226	Trappc2	trafficking protein particle complex 2	473.423267787688	0.133778998452076	0.070259539868214	1.9040688097731	0.0569012231907965	0.519466019421607
ENSMUSG00000073102	381738	Drc1	dynein regulatory complex subunit 1	394.517412750371	-0.165676130187078	0.0870237374848841	-1.90380389276955	0.0569357293702625	0.519466019421607
ENSMUSG00000017291	216965	Taok1	TAO kinase 1	4337.86051268927	0.0992045156105266	0.0521092428054798	1.90377964195047	0.0569388889767606	0.519466019421607
ENSMUSG00000028933	57434	Xrcc2	X-ray repair complementing defective repair in Chinese hamster cells 2	238.394920643151	0.214649749482719	0.112810905284052	1.90273935788604	0.0570745635937997	0.519950396199566
ENSMUSG00000048895	12569	Cdk5r1	cyclin-dependent kinase 5, regulatory subunit 1 (p35)	4494.44111519923	-0.134268088777669	0.0705646975747181	-1.90276573686861	0.0570711199071508	0.519950396199566
ENSMUSG00000086022	209550	Rad51ap2	RAD51 associated protein 2	42.3400194780019	0.358186180399628	0.188268986414653	1.90252355005907	0.057102743065228	0.519950396199566
ENSMUSG00000021071	94090	Trim9	tripartite motif-containing 9	5167.41539130143	-0.141519110646365	0.0743891616414432	-1.90241572190972	0.0571168272432442	0.519950396199566
ENSMUSG00000018012	170758	Rac3	RAS-related C3 botulinum substrate 3	426.158613456705	-0.172228975587683	0.0905707080335242	-1.90159687747979	0.0572238764765522	0.520640392257172
ENSMUSG00000031659	11513	Adcy7	adenylate cyclase 7	507.808919606524	-0.183345166079503	0.0964437390486507	-1.90105825311289	0.0572943829018206	0.520997338843575
ENSMUSG00000018199	20822	Trove2	TROVE domain family, member 2	2195.01918018549	0.142824658252813	0.0751551238523789	1.90039814894526	0.0573808896565291	0.521007101924362
ENSMUSG00000042216	52850	Sgsm1	small G protein signaling modulator 1	3180.2843238857	-0.197213022173513	0.103778075544614	-1.90033416151306	0.0573892809911281	0.521007101924362
ENSMUSG00000063488	382118	Zkscan7	zinc finger with KRAB and SCAN domains 7	72.5999241541487	0.245122993510098	0.128968284994562	1.90064552320313	0.0573484585048256	0.521007101924362
ENSMUSG00000028737	212647	Aldh4a1	aldehyde dehydrogenase 4 family, member A1	501.742251155248	-0.169557742006272	0.0892653213692835	-1.89948055308987	0.0575013211435927	0.521386524162753
ENSMUSG00000070284	331026	Gmppb	GDP-mannose pyrophosphorylase B	235.639549380921	-0.150070594118764	0.0790077667398163	-1.89944103360076	0.0575065126657478	0.521386524162753
ENSMUSG00000010803	14394	Gabra1	gamma-aminobutyric acid (GABA) A receptor, subunit alpha 1	11605.6711594066	0.14170317884964	0.0746194287619626	1.89901184183111	0.0575629190287339	0.521386524162753
ENSMUSG00000000056	67608	Narf	nuclear prelamin A recognition factor	1573.67463971544	0.1001235619968	0.0527358432870962	1.89858653538017	0.0576188601346796	0.521386524162753
ENSMUSG00000020576	71169	Nbas	neuroblastoma amplified sequence	1611.06483004686	0.159261595748797	0.0838696145111958	1.8989188954426	0.0575751405296644	0.521386524162753
ENSMUSG00000044933	20607	Sstr3	somatostatin receptor 3	507.928909344468	-0.193292846559684	0.101800205393793	-1.89874711757183	0.0575977332433377	0.521386524162753
ENSMUSG00000032253	83946	Phip	pleckstrin homology domain interacting protein	2474.97203787169	0.110909062248032	0.0584320670473491	1.89808555220474	0.0576848130659841	0.521699946181449
ENSMUSG00000068758	16188	Il3ra	interleukin 3 receptor, alpha chain	38.5100208001106	-0.403581363006525	0.21269244462682	-1.89748800769407	0.0577635600619778	0.522128674483173
ENSMUSG00000003154	60611	Foxj2	forkhead box J2	981.223551983311	-0.122350820400108	0.0644929192236793	-1.89712020905368	0.0578120745675766	0.522283812484413
ENSMUSG00000001127	11836	Araf	v-raf murine sarcoma 3611 viral oncogene homolog	5824.15281486807	0.0819497823847379	0.0432464980508926	1.89494608993078	0.0580995441823664	0.522309701966993
ENSMUSG00000086629	69964	2810403D21Rik	RIKEN cDNA 2810403D21 gene	38.1531810901412	0.332928317465581	0.175629000056919	1.89563407727473	0.0580084479095506	0.522309701966993
ENSMUSG00000066037	74326	Hnrnpr	heterogeneous nuclear ribonucleoprotein R	1834.60322370221	0.115915153469674	0.061243023639933	1.89270788051184	0.0583967278392162	0.522309701966993
ENSMUSG00000037890	213081	Wdr19	WD repeat domain 19	655.162476067445	0.1596098143261	0.0842442804030705	1.89460713015103	0.0581444694735998	0.522309701966993
ENSMUSG00000030086	66098	Chchd6	coiled-coil-helix-coiled-coil-helix domain containing 6	1124.76894500078	-0.135836416066613	0.0717758343185458	-1.89250905066129	0.0584231889115968	0.522309701966993
ENSMUSG00000054385	26367	Ceacam2	carcinoembryonic antigen-related cell adhesion molecule 2	15.785884562224	0.500803421325649	0.264645834914273	1.89235330866958	0.0584439226345705	0.522309701966993
ENSMUSG00000019841	19714	Rev3l	REV3-like, catalytic subunit of DNA polymerase zeta RAD54 like (S. cerevisiae)	1783.84306315045	0.194002735846397	0.10237106618951	1.89509343867982	0.0580800237659099	0.522309701966993
ENSMUSG00000056753	NA	NA	NA	40.5962716000711	0.373856968509546	0.197346110862223	1.89442278277556	0.0581689147518537	0.522309701966993
ENSMUSG00000034330	234779	Plcg2	phospholipase C, gamma 2	158.315223633145	-0.214218237254493	0.113012559855659	-1.8955259267474	0.0580227602324139	0.522309701966993
ENSMUSG00000032419	76365	Tbx18	T-box18	73.8006044022586	-0.321157071643898	0.169379160689908	-1.89608373506973	0.0579489729717083	0.522309701966993
ENSMUSG00000033350	54371	Chst2	carbohydrate sulfotransferase 2	2145.3060901437	-0.14769124725627	0.0778987853800573	-1.89593774197768	0.0579682774980762	0.522309701966993
ENSMUSG00000034579	237625	Pla2g3	phospholipase A2, group III	311.814575327814	0.273933781927691	0.144687436028845	1.89327967545904	0.0583206865551662	0.522309701966993
ENSMUSG00000020496	108660	Rnf187	ring finger protein 187	6653.02253013439	-0.114141577853237	0.0603318141633223	-1.89189699391846	0.0585047063971672	0.522309701966993
ENSMUSG00000051790	216856	Nlgn2	neuroligin 2	5270.62367504695	-0.180437188809065	0.0952788485386012	-1.89378011569864	0.0582542020356165	0.522309701966993
ENSMUSG00000025138	209011	Sirt7	sirtuin 7	1260.52418417724	-0.141937063025017	0.0749546117093514	-1.89364016153404	0.0582727888900171	0.522309701966993
ENSMUSG00000095105	171211	Edaradd	EDAR (ectodysplasin-A receptor)-associated death domain	16.8915211766905	-0.563873126291979	0.297503014060702	-1.89535265070265	0.0580456971918616	0.522309701966993
ENSMUSG00000039242	97884	B3galnt2	UDP-GalNAc:betaGlcNAc beta 1,3-galactosaminyltransferase, polypeptide 2	715.474312821154	0.0968227351772958	0.0511748238509363	1.89199938351179	0.0584910629444267	0.522309701966993
ENSMUSG00000021575	11624	Ahrr	aryl-hydrocarbon receptor repressor	48.0361494790534	0.350034640209602	0.184913562853702	1.89296358151153	0.0583627127613147	0.522309701966993
ENSMUSG00000061477	20115	Rps7	ribosomal protein S7	610.724219323845	0.213743476402241	0.112789270146617	1.89506923951535	0.0580832292403579	0.522309701966993
ENSMUSG00000097536	NA	NA	NA	125.113773456326	0.31532511425013	0.166517961574785	1.89364024918426	0.0582727772479367	0.522309701966993
ENSMUSG00000004460	67838	Dnajb11	DnaJ (Hsp40) homolog, subfamily B, member 11	1226.78487281969	-0.112436992298951	0.0593953696020503	-1.89302622497814	0.0583543820138167	0.522309701966993
ENSMUSG00000024897	319924	Apba1	amyloid beta (A4) precursor protein binding, family A, member 1	3749.76599816787	-0.103660420824856	0.0547282685675674	-1.8940928251161	0.0582126899185747	0.522309701966993
ENSMUSG00000039062	16790	Anpep	alanyl (membrane) aminopeptidase	82.3769419390927	-0.286367585361173	0.151397005814772	-1.89150098325942	0.0585574998540391	0.522501012355885
ENSMUSG00000100627	NA	NA	NA	11.9253830506302	0.596899182567427	0.315767880987549	1.89030999828309	0.0587165123781331	0.523079347437069
ENSMUSG00000039105	66290	Atp6v1g1	ATPase, H+ transporting, lysosomal V1 subunit G1	854.698633535019	0.120425783278935	0.0637036982387196	1.89040489969136	0.0587038286293474	0.523079347437069
ENSMUSG00000020300	67579	Cpeb4	cytoplasmic polyadenylation element binding protein 4	3831.00262658427	0.102539533945504	0.0542344170608964	1.89067274071313	0.0586680434529033	0.523079347437069
ENSMUSG00000025017	83490	Pik3ap1	phosphoinositide-3-kinase adaptor protein 1	70.4797748811414	-0.286204384462973	0.151464712814071	-1.88957796932082	0.0588144258993906	0.523671577262399
ENSMUSG00000020720	66997	Psmd12	proteasome (prosome, macropain) 26S subunit, non-ATPase, 12	2066.4455009308	0.0959787905548635	0.0508092983574874	1.88900051088227	0.0588917602500966	0.524066813800992
ENSMUSG00000024059	78785	Clip4	CAP-GLY domain containing linker protein family, member 4	1590.48655120593	0.152441989487213	0.0807093688100739	1.88877687602714	0.0589217325319202	0.524066813800992
ENSMUSG00000023348	22051	Trip6	thyroid hormone receptor interactor 6	199.782669739295	-0.180518678315443	0.0956397724842924	-1.88748544278575	0.0590950625001192	0.524488357053535
ENSMUSG00000042104	66435	Uggt2	UDP-glucose glycoprotein glucosyltransferase 2	1409.90872752686	0.0927619155321446	0.0491337585132785	1.88794666516455	0.0590331109252073	0.524488357053535
ENSMUSG00000069808	116972	Fam57a	family with sequence similarity 57, member A	482.667511866563	-0.117117482454008	0.0620336887825361	-1.88796579330584	0.0590305427903415	0.524488357053535
ENSMUSG00000039230	108903	Tbcd	tubulin-specific chaperone d	1516.87806945054	0.0872299776484628	0.0462146370125715	1.88749676049028	0.0590935416558974	0.524488357053535
ENSMUSG00000090210	213119	Itga10	integrin, alpha 10	169.808804556059	-0.287243214502181	0.152214491315174	-1.88709505921757	0.0591475411376084	0.524674594148785
ENSMUSG00000031838	65972	Ifi30	interferon gamma inducible protein 30	127.657666260536	-0.242405269644931	0.128524587434816	-1.88606144927617	0.0592866744781506	0.525628903742156
ENSMUSG00000027809	66841	Etfdh	electron transferring flavoprotein, dehydrogenase	925.953765202758	0.126569557194341	0.0671612971443866	1.8845609387537	0.0594891401631417	0.52714339679669
ENSMUSG00000079610	109346	Ankrd39	ankyrin repeat domain 39	249.245891096485	0.163629479684767	0.0869542461291209	1.88178826186117	0.0598647701927267	0.527665188698748
ENSMUSG00000050122	NA	NA	NA	10.6035927003313	0.633344874738462	0.336453267563683	1.88241558575021	0.0597796113849648	0.527665188698748
ENSMUSG00000026662	109079	Sephs1	selenophosphate synthetase 1	812.490888994467	0.103074121695694	0.0547367753388367	1.88308721253006	0.059688549887115	0.527665188698748
ENSMUSG00000005373	58805	Mlxipl	MLX interacting protein-like	167.147677555667	-0.210402933236001	0.111721058161702	-1.88328804522661	0.0596613426492787	0.527665188698748
ENSMUSG00000031879	68523	Fam96b	family with sequence similarity 96, member B	406.366953127636	-0.143471736495645	0.0761640518735888	-1.88371985164036	0.0596028797427459	0.527665188698748
ENSMUSG00000033594	78779	Spata2l	spermatogenesis associated 2-like	658.315221486458	-0.249083665697988	0.132350606676769	-1.88199866968731	0.0598361962611037	0.527665188698748
ENSMUSG00000035726	114741	Supt16	suppressor of Ty 16	1324.26640855064	0.161632197241526	0.0858628355750773	1.88244653416084	0.059775412760578	0.527665188698748
ENSMUSG00000035024	78658	Ncapd3	non-SMC condensin II complex, subunit D3	1237.05629250172	0.102566318348408	0.0544967638595706	1.88206254985534	0.0598275234064471	0.527665188698748
ENSMUSG00000032578	12700	Cish	cytokine inducible SH2-containing protein	105.530713137965	-0.22165744368278	0.11773444716201	-1.88268980766322	0.0597424175133006	0.527665188698748
ENSMUSG00000056032	NA	NA	NA	18.4856310435418	0.531799300458162	0.282587180532797	1.88189464028586	0.0598503223110659	0.527665188698748
ENSMUSG00000028778	230777	Hcrtr1	hypocretin (orexin) receptor 1	97.078085431799	0.291243146397045	0.154877958039495	1.88046866115561	0.0600442335700803	0.528468668114145
ENSMUSG00000031486	78560	Gpr124	G protein-coupled receptor 124	350.294296588069	-0.194982833346821	0.103670383875752	-1.88079590387652	0.0599996875894203	0.528468668114145
ENSMUSG00000021384	66329	Susd3	sushi domain containing 3	41.4912225927711	-0.323631213263982	0.172105971082333	-1.88041827502406	0.0600510948280255	0.528468668114145
ENSMUSG00000037458	54375	Azin1	antizyme inhibitor 1	4834.50346504654	0.11980750818649	0.0637634021667251	1.87893845239348	0.0602528976351742	0.529936637497611
ENSMUSG00000035900	223752	Gramd4	GRAM domain containing 4	1236.70456361586	-0.101784642874149	0.0541787163913357	-1.8786831740153	0.0602877666374354	0.529936637497611
ENSMUSG00000052229	574402	Gpr17	G protein-coupled receptor 17	771.011626777704	-0.244623511883608	0.13022306383042	-1.87849605659841	0.0603133360162957	0.529936637497611
ENSMUSG00000048442	66528	Smim5	small integral membrane protein 5	35.399377103251	0.33040907677745	0.176004905414046	1.87727197716548	0.0604808269079848	0.530848311622823
ENSMUSG00000022664	74102	Slc35a5	solute carrier family 35, member A5	1312.27538182032	0.135343260256459	0.0720915752615474	1.87737970443058	0.0604660711230882	0.530848311622823
ENSMUSG00000059890	140630	Ube4a	ubiquitination factor E4A	2620.68393976232	0.124148885223987	0.0661456015269664	1.87690311007866	0.0605313745460308	0.531012200401436
ENSMUSG00000057110	26920	Cep110	centrosomal protein 110	945.006625084528	0.113731549739386	0.0606292025247933	1.87585429138503	0.0606752905760654	0.53143473980849
ENSMUSG00000038844	16558	Kif16b	kinesin family member 16B	474.602680559475	0.12339130809668	0.0658075005148716	1.87503410904955	0.0607880312115917	0.53143473980849
ENSMUSG00000085741	74487	5430405H02Rik	RIKEN cDNA 5430405H02 gene	69.5911889465879	0.265343304931765	0.141536477086279	1.87473441754534	0.0608292694846415	0.53143473980849
ENSMUSG00000005672	16590	Kit	kit oncogene	1525.99851585037	0.162755442163869	0.086814107513809	1.87475799527146	0.0608260242929021	0.53143473980849
ENSMUSG00000009013	56455	Dynll1	dynein light chain LC8-type 1	2893.89926368233	-0.122549907506902	0.0653797067494046	-1.8744334228452	0.060870710407895	0.53143473980849
ENSMUSG00000020196	104248	Cabin1	calcineurin binding protein 1	2506.9664924097	-0.113682169557844	0.0606435620284929	-1.87459584752676	0.0608483448878877	0.53143473980849
ENSMUSG00000034958	16467	Atcay	ataxia, cerebellar, Cayman type homolog (human)	4621.21516711674	-0.109576717753915	0.0584648844189429	-1.87423132437446	0.0608985484299422	0.53143473980849
ENSMUSG00000061111	192173	Fam195b	family with sequence similarity 195, member B	1340.60412923158	-0.0967705309190647	0.0516182318702799	-1.87473548420364	0.0608291226687986	0.53143473980849
ENSMUSG00000022772	320213	Senp5	SUMO/sentrin specific peptidase 5	939.773779335574	0.225825406676036	0.120416308197896	1.87537228184166	0.0607415256396854	0.53143473980849
ENSMUSG00000023960	83965	Enpp5	ectonucleotide pyrophosphatase/phosphodiesterase 5	8598.5700475941	0.0980032332456487	0.0522864476681512	1.87435248742944	0.0608818575781092	0.53143473980849
ENSMUSG00000005338	94332	Cadm3	cell adhesion molecule 3	9845.28579310604	-0.0902740769750312	0.0483138965840686	-1.86849091788632	0.0616936748836921	0.531639862803882
ENSMUSG00000026788	71834	Zbtb43	zinc finger and BTB domain containing 43	896.588286069529	-0.101729323917313	0.0544364904086752	-1.86877080343705	0.0616547085209176	0.531639862803882
ENSMUSG00000067597	668257	Dgat2l6	diacylglycerol O-acyltransferase 2-like 6	47.6075588531777	-0.400304649444317	0.213722966442475	-1.87300717422927	0.0610673943159261	0.531639862803882
ENSMUSG00000028804	329942	Csmd2	CUB and Sushi multiple domains 2	1716.49643953579	-0.122660809889488	0.0655163439364991	-1.87221695411415	0.06117659444819	0.531639862803882
ENSMUSG00000057315	231532	Arhgap24	Rho GTPase activating protein 24	336.467002370226	0.199932183593187	0.106826311801098	1.8715631029689	0.0612670720450355	0.531639862803882
ENSMUSG00000085026	NA	NA	NA	12.6448075335586	0.621596720565728	0.332149506092245	1.87143653434516	0.0612845989566209	0.531639862803882
ENSMUSG00000005362	58799	Crbn	cereblon	2159.41607167847	0.135385588413364	0.0724135042396144	1.8696179647014	0.0615368887642878	0.531639862803882
ENSMUSG00000030281	171095	Il17rc	interleukin 17 receptor C	78.7667513104741	0.237299037466214	0.126819487014148	1.87115594813706	0.0613234686501114	0.531639862803882
ENSMUSG00000049130	12273	C5ar1	complement component 5a receptor 1	35.0542943753368	-0.353189629453952	0.188865291305435	-1.87006107375637	0.0614753372369165	0.531639862803882
ENSMUSG00000037239	101809	Spred3	sprouty-related, EVH1 domain containing 3	1430.65805651635	-0.129704611290404	0.0693676672100173	-1.86981365392771	0.0615096996177761	0.531639862803882
ENSMUSG00000020044	21859	Timp3	tissue inhibitor of metalloproteinase 3	1631.26460213129	0.23176991029371	0.123905155183794	1.8705429160709	0.0614084631997459	0.531639862803882
ENSMUSG00000038215	382010	Cep44	centrosomal protein 44	307.976928862937	0.117795464766613	0.0628692959364568	1.87365649657777	0.0609777856631067	0.531639862803882
ENSMUSG00000041729	235431	Coro2b	coronin, actin binding protein, 2B	3440.43436865873	-0.182714750347237	0.09770699555179	-1.87002731294084	0.0614800250999295	0.531639862803882
ENSMUSG00000039607	207181	Rbms3	RNA binding motif, single stranded interacting protein	806.753737249787	0.141142466466071	0.0755356650181652	1.86855396629034	0.0616848953496253	0.531639862803882
ENSMUSG00000051497	16517	Kcnj16	potassium inwardly-rectifying channel, subfamily J, member 16	785.919225218683	0.163933861546743	0.0877555625538764	1.86807373545236	0.0617517938967232	0.531639862803882
ENSMUSG00000020792	53413	Exoc7	exocyst complex component 7	1917.53557530396	-0.0681685267619095	0.0364910740321752	-1.86808770555241	0.061749846944488	0.531639862803882
ENSMUSG00000021109	15251	Hif1a	hypoxia inducible factor 1, alpha subunit	2466.62845339852	0.115969599009465	0.0620180537582261	1.86993289827452	0.0614931366335948	0.531639862803882
ENSMUSG00000042350	68497	Arel1	apoptosis resistant E3 ubiquitin protein ligase 1	3167.51094498018	0.123033312568771	0.0656734138258722	1.87341125428601	0.0610116171092851	0.531639862803882
ENSMUSG00000093579	NA	NA	NA	11.7952543102218	0.653752654317557	0.349163585936801	1.87233915748559	0.0611596966601928	0.531639862803882
ENSMUSG00000018040	74778	Rrp7a	ribosomal RNA processing 7 homolog A (S. cerevisiae)	857.59361849023	-0.0990533265355297	0.0529930420539585	-1.86917607852502	0.0615983212258174	0.531639862803882
ENSMUSG00000047878	239559	A4galt	alpha 1,4-galactosyltransferase	59.2464064309506	-0.321092816829138	0.171455271823208	-1.87274974641914	0.0611029503942962	0.531639862803882
ENSMUSG00000100599	NA	NA	NA	34.9526943153933	0.364291596471477	0.194743149522867	1.87062598794368	0.061396939892259	0.531639862803882
ENSMUSG00000009569	239719	Mkl2	MKL/myocardin-like 2	4953.06173094712	-0.118967055914475	0.0636504580885458	-1.86906833803108	0.0616133073577504	0.531639862803882
ENSMUSG00000005615	13026	Pcyt1a	phosphate cytidylyltransferase 1, choline, alpha isoform	1238.77924242672	0.110262871922614	0.0589945846266213	1.86903378709201	0.0616181138494418	0.531639862803882
ENSMUSG00000059481	18815	Plg	plasminogen	10.1115263935199	0.719862866596391	0.384607782398855	1.87168044834273	0.0612508260549754	0.531639862803882
ENSMUSG00000025212	94280	Sfxn3	sideroflexin 3	3274.02410343973	-0.0878920578798021	0.0470335475404401	-1.86870994164817	0.0616631801167026	0.531639862803882
ENSMUSG00000029151	22784	Slc30a3	solute carrier family 30 (zinc transporter), member 3	1800.68925125547	-0.223509525646011	0.119689846902802	-1.86740589473323	0.061844927251262	0.532166654482838
ENSMUSG00000035355	380728	Kcnh4	potassium voltage-gated channel, subfamily H (eag-related), member 4	344.346472305443	-0.202378448257831	0.108387732781955	-1.86717115547529	0.0618776902828012	0.532173692525134
ENSMUSG00000097151	NA	NA	NA	26.2161939677196	0.422630400371527	0.226383365862203	1.86687921509559	0.0619184570303175	0.532249523048534
ENSMUSG00000021711	66975	Trappc13	trafficking protein particle complex 13	1927.571333568	-0.0725931844085607	0.0389097726491223	-1.86567999415433	0.0620861502814209	0.533355321694612
ENSMUSG00000002496	22084	Tsc2	tuberous sclerosis 2	3399.10651166765	-0.0951726918372745	0.0510177313273008	-1.86548263439432	0.0621137840932036	0.533355321694612
ENSMUSG00000064361	NA	NA	NA	43.1633736931822	0.415513952316116	0.222763075735025	1.86527300785865	0.0621431466119961	0.533355321694612
ENSMUSG00000001305	67223	Rrp15	ribosomal RNA processing 15 homolog (S. cerevisiae)	302.283922025505	0.123737902671176	0.0664381740744526	1.86245188696052	0.0625394212189741	0.53373166910189
ENSMUSG00000027006	66861	Dnajc10	DnaJ (Hsp40) homolog, subfamily C, member 10	2607.15611828661	0.131083552631912	0.0703506210964443	1.86328920184242	0.0624215885463331	0.53373166910189
ENSMUSG00000055555	75013	4930502E18Rik	RIKEN cDNA 4930502E18 gene	11.2678085089462	0.600313348751183	0.322269594940254	1.86276756534378	0.0624949752139401	0.53373166910189
ENSMUSG00000073131	67048	Vma21	VMA21 vacuolar H+-ATPase homolog (S. cerevisiae)	1266.06647377417	0.134379640617698	0.0721313346094004	1.86298564064258	0.0624642865159324	0.53373166910189
ENSMUSG00000031299	18597	Pdha1	pyruvate dehydrogenase E1 alpha 1	4629.58300854763	0.105317793227813	0.0564813476651939	1.86464731422678	0.0622308562097612	0.53373166910189
ENSMUSG00000055373	14348	Fut9	fucosyltransferase 9	3966.98945964463	0.121072370832035	0.0649718379093916	1.86345922676345	0.0623976839216959	0.53373166910189
ENSMUSG00000023284	675812	Zfp605	zinc finger protein 605	311.652519982114	0.162008006464359	0.0869358292122493	1.8635355288189	0.0623869587091069	0.53373166910189
ENSMUSG00000023505	14793	Cdca3	cell division cycle associated 3	21.9342437275837	-0.439059147445968	0.235682506765402	-1.86292633030676	0.0624726317427245	0.53373166910189
ENSMUSG00000087088	NA	NA	NA	74.5036084239725	0.243575788299551	0.130728827849388	1.86321404625591	0.0624321574470294	0.53373166910189
ENSMUSG00000004231	18504	Pax2	paired box 2	26.200870256718	0.592962542097168	0.318300204211388	1.86290342969234	0.0624758542072999	0.53373166910189
ENSMUSG00000064347	NA	NA	NA	508.42184224163	0.240651124480251	0.129206406601898	1.86253244563738	0.0625280764592705	0.53373166910189
ENSMUSG00000062580	21854	Timm17a	translocase of inner mitochondrial membrane 17a	1807.99140239552	0.0997081673660118	0.0536149052036223	1.85970985097024	0.062926587552988	0.53457114841674
ENSMUSG00000049940	70804	Pgrmc2	progesterone receptor membrane component 2	1761.38655522192	-0.128578182315036	0.0691345892632165	-1.85982420211537	0.0629104020512528	0.53457114841674
ENSMUSG00000027739	19338	Rab33b	RAB33B, member of RAS oncogene family	831.773706084294	0.0873554946357127	0.0469652358173383	1.86000332193506	0.062885055972971	0.53457114841674
ENSMUSG00000029036	108888	Atad3a	ATPase family, AAA domain containing 3A	1062.80638379051	-0.0869852258283403	0.0467334214366716	-1.86130660144825	0.062700891460512	0.53457114841674
ENSMUSG00000020101	74048	4632428N05Rik	RIKEN cDNA 4632428N05 gene	876.047119862008	-0.15091469027958	0.0811325770895166	-1.86009979829767	0.0628714077302295	0.53457114841674
ENSMUSG00000037492	320158	Zmat4	zinc finger, matrin type 4	1443.39787686163	0.108309816876372	0.0582143508287107	1.86053465055484	0.0628099207829018	0.53457114841674
ENSMUSG00000032293	64602	Ireb2	iron responsive element binding protein 2	2387.06719061316	0.105583092798524	0.0567411936989067	1.86078377833912	0.0627747171863455	0.53457114841674
ENSMUSG00000020687	217232	Cdc27	cell division cycle 27	2083.66773219755	0.113675886212341	0.0611130819174128	1.86009087818482	0.0628726695310358	0.53457114841674
ENSMUSG00000043811	65079	Rtn4r	reticulon 4 receptor	737.802879059833	-0.25360210837447	0.13628643842867	-1.86080222873533	0.062772110658023	0.53457114841674
ENSMUSG00000032786	11655	Alas1	aminolevulinic acid synthase 1	1386.41356009823	0.0886522086517677	0.0476821335345981	1.85923326160399	0.0629940820918612	0.534599135429512
ENSMUSG00000022415	20972	Syngr1	synaptogyrin 1	9774.47326437094	-0.123185723297739	0.066261705637504	-1.85907866561189	0.0630159888112855	0.534599135429512
ENSMUSG00000025226	68431	Fbxl15	F-box and leucine-rich repeat protein 15	93.3662628331598	0.309554415199696	0.166516008041491	1.85900694378022	0.0630261541499226	0.534599135429512
ENSMUSG00000093629	102634300	LOC102634300	uncharacterized LOC102634300	50.8651606809701	-0.353694842092179	0.190288255946916	-1.85873185043457	0.0630651564810233	0.534657731204767
ENSMUSG00000015095	30839	Fbxw5	F-box and WD-40 domain protein 5	2380.96732679076	-0.104673219009876	0.0563370663901072	-1.85798135609449	0.0631716619336279	0.535288258470146
ENSMUSG00000037814	214048	Larp1b	La ribonucleoprotein domain family, member 1B	265.692419706623	0.126331521129416	0.0680197394487484	1.85727734556532	0.0632717057854095	0.535319119694839
ENSMUSG00000000731	11634	Aire	autoimmune regulator (autoimmune polyendocrinopathy candidiasis ectodermal dystrophy)	10.4447156274294	0.619474814832378	0.333536399489184	1.8572929844572	0.0632694819898743	0.535319119694839
ENSMUSG00000035745	170483	Grin3b	glutamate receptor, ionotropic, NMDA3B	12.8297434537231	0.540512452300962	0.290981528960194	1.85754901430497	0.0632330846278521	0.535319119694839
ENSMUSG00000035840	80289	Lysmd3	LysM, putative peptidoglycan-binding, domain containing 3	298.288969702614	0.176673155452241	0.0951370611337085	1.8570381862431	0.0633057214492412	0.535335032295893
ENSMUSG00000039621	277360	Prex1	phosphatidylinositol-3,4,5-trisphosphate-dependent Rac exchange factor 1	2924.46042276486	-0.145620217241938	0.0784348976424546	-1.85657432621061	0.0633717394065415	0.535362520707359
ENSMUSG00000098178	NA	NA	NA	6440.60957670433	0.685777994625263	0.36938025650745	1.85656375115824	0.0633732451428605	0.535362520707359
ENSMUSG00000097109	NA	NA	NA	14.9247085557859	0.706850145111371	0.381359465900848	1.85350098349243	0.0638105853121414	0.536282711460689
ENSMUSG00000056708	15939	Ier5	immediate early response 5	907.881749641336	-0.183686279337593	0.0990915428700365	-1.85370288944342	0.0637816781155283	0.536282711460689
ENSMUSG00000017740	57138	Slc12a5	solute carrier family 12, member 5	11186.8447575271	-0.128634484485336	0.069386375557901	-1.85388678182209	0.0637553593634366	0.536282711460689
ENSMUSG00000034401	67946	Spata6	spermatogenesis associated 6	187.339017567795	0.165854338613076	0.0893975172797187	1.85524546609196	0.0635611817753681	0.536282711460689
ENSMUSG00000064267	74096	Hvcn1	hydrogen voltage-gated channel 1	369.97414767837	-0.145862177798125	0.0786567506584582	-1.85441397689418	0.0636799567076688	0.536282711460689
ENSMUSG00000020075	56200	Ddx21	DEAD (Asp-Glu-Ala-Asp) box polypeptide 21	806.180440834393	0.111124661062189	0.0599541800134193	1.85349313487927	0.0638117092290473	0.536282711460689
ENSMUSG00000034472	75141	Rasd2	RASD family, member 2	1817.32446413576	-0.2462882921713	0.132921027060593	-1.85289188338146	0.0638978567131324	0.536282711460689
ENSMUSG00000032285	58233	Dnaja4	DnaJ (Hsp40) homolog, subfamily A, member 4	645.761584509839	0.146213581346312	0.0788502898085307	1.85431888330857	0.0636935521244982	0.536282711460689
ENSMUSG00000069769	76626	Msi2	musashi RNA-binding protein 2	3290.14958317652	0.136621305692479	0.0736836783715124	1.85415968246911	0.0637163182461224	0.536282711460689
ENSMUSG00000020883	72194	Fbxl20	F-box and leucine-rich repeat protein 20	1889.65159665983	0.0723930296052095	0.0390171643973645	1.85541493656314	0.0635369960578777	0.536282711460689
ENSMUSG00000021577	66945	Sdha	succinate dehydrogenase complex, subunit A, flavoprotein (Fp)	12168.3083790487	0.0639058551709731	0.0344894951035311	1.85290781958795	0.0638955721304464	0.536282711460689
ENSMUSG00000021680	12919	Crhbp	corticotropin releasing hormone binding protein	457.123881405402	0.169220727611755	0.0913228875154347	1.85299361655811	0.0638832736076243	0.536282711460689
ENSMUSG00000024290	19877	Rock1	Rho-associated coiled-coil containing protein kinase 1	1169.03516464523	0.106341980021565	0.0573930434506031	1.85287229301737	0.0639006652409789	0.536282711460689
ENSMUSG00000071719	620592	Tmem28	transmembrane protein 28	441.949750485086	-0.156246711942655	0.0843755306528803	-1.85180123589921	0.0640543701239791	0.537301989876822
ENSMUSG00000090523	71683	Gypc	glycophorin C	37.5501047553593	-0.341018296134419	0.184198507283625	-1.85136297336723	0.064117352103151	0.537559621885452
ENSMUSG00000031631	66756	4933411K20Rik	RIKEN cDNA 4933411K20 gene	921.955808409157	0.123429106806901	0.0666779506233569	1.85112328217935	0.0641518193488065	0.537578047551191
ENSMUSG00000049044	56508	Rapgef4	Rap guanine nucleotide exchange factor (GEF) 4	12672.5268725137	0.166978605424109	0.0902722272148788	1.84972289458022	0.0643534989642731	0.538007097465016
ENSMUSG00000013523	76960	Bcas1	breast carcinoma amplified sequence 1	5872.63833526745	-0.153972510221466	0.0832399790300209	-1.84974229950173	0.064350700753994	0.538007097465016
ENSMUSG00000028186	22262	Uox	urate oxidase	21.2753319253566	0.498023097781646	0.269285697621542	1.84942275872956	0.0643967916648803	0.538007097465016
ENSMUSG00000008348	22190	Ubc	ubiquitin C	2221.0567512429	-0.156584480150506	0.0846422467542987	-1.8499565660756	0.0643198099633489	0.538007097465016
ENSMUSG00000030805	20909	Stx4a	syntaxin 4A (placental)	1567.46975501501	-0.118178410710256	0.063899681704253	-1.84943660998534	0.0643947931797331	0.538007097465016
ENSMUSG00000022218	21816	Tgm1	transglutaminase 1, K polypeptide	27.5455267439522	-0.590288397783752	0.318992697264403	-1.85047621104153	0.0642449436411197	0.538007097465016
ENSMUSG00000034353	51801	Ramp1	receptor (calcitonin) activity modifying protein 1	1195.39222445149	-0.137236236576176	0.0743189018931987	-1.84658590318508	0.0648071788092321	0.538300883374194
ENSMUSG00000017418	75869	Arl5b	ADP-ribosylation factor-like 5B	739.475752381346	0.134197949533282	0.0726720985415725	1.84662273728772	0.0648018364946147	0.538300883374194
ENSMUSG00000017929	56336	B4galt5	UDP-Gal:betaGlcNAc beta 1,4-galactosyltransferase, polypeptide 5	1112.70103645916	-0.0967792974482759	0.0524923656966176	-1.84368328925423	0.0652293097777555	0.538300883374194
ENSMUSG00000050600	100043757	Zfp831	zinc finger protein 831	622.642140318125	-0.201840799364565	0.109413237166146	-1.84475667288837	0.0650729426999153	0.538300883374194
ENSMUSG00000031161	15185	Hdac6	histone deacetylase 6	1785.86430857264	-0.0900296318682305	0.0487965046601032	-1.84500165524848	0.0650372978278023	0.538300883374194
[truncated: 39,389 more rows]

## Sheet: Age_Old_vs_Young
EnsemblID	EntrezID	Symbol	GeneName	baseMean	log2FoldChange	lfcSE	stat	pvalue	padj
ENSMUSG00000021919	12647	Chat	choline acetyltransferase	150.903172079974	-1.10119349160357	0.197699527442254	-5.57003603321825	2.54686657569374e-08	0.000349964936166076
ENSMUSG00000023945	63993	Slc5a7	solute carrier family 5 (choline transporter), member 7	363.38747671667	-0.895699905207551	0.165374245294492	-5.41619950320877	6.08791705015771e-08	0.000418270340931085
ENSMUSG00000050335	16854	Lgals3	lectin, galactose binding, soluble 3	111.811044080904	1.0132056204641	0.241511076712646	4.19527598591112	2.72539530595737e-05	0.0936241422479006
ENSMUSG00000024066	22436	Xdh	xanthine dehydrogenase	336.956464843249	0.546557133359365	0.128635943326688	4.24886792310693	2.14853541891294e-05	0.0936241422479006
ENSMUSG00000061353	20315	Cxcl12	chemokine (C-X-C motif) ligand 12	1361.57711003336	0.526044803899857	0.131752436815047	3.99267608718551	6.53317844831474e-05	0.179544810116586
ENSMUSG00000026247	13599	Ecel1	endothelin converting enzyme-like 1	590.148498551597	-0.837002760887938	0.214841550881874	-3.89590727423181	9.7831814979951e-05	0.224051161606584
ENSMUSG00000026814	13805	Eng	endoglin	354.536907130837	0.532374887654446	0.141909050141592	3.75152174666281	0.000175764504305957	0.281988447028202
ENSMUSG00000068699	68794	Flnc	filamin C, gamma	168.196062690713	0.637237480242918	0.170426288410935	3.739079728747	0.000184695147605984	0.281988447028202
ENSMUSG00000061702	320208	Tmem91	transmembrane protein 91	523.350513120545	-0.436123136734489	0.116443156692075	-3.7453737009877	0.000180125448387001	0.281988447028202
ENSMUSG00000026796	227737	Fam129b	family with sequence similarity 129, member B	835.922063910469	0.249751004377132	0.0689940301359515	3.61989296588417	0.000294724904143469	0.368164991621401
ENSMUSG00000032849	239273	Abcc4	ATP-binding cassette, sub-family C (CFTR/MRP), member 4	412.790683696918	0.334102640348618	0.0919069838399114	3.63522581625109	0.00027773724629972	0.368164991621401
ENSMUSG00000026185	16011	Igfbp5	insulin-like growth factor binding protein 5	4729.7501853199	0.378921859185482	0.109831057833992	3.4500428809328	0.000560497515277752	0.479978409009976
ENSMUSG00000026879	227753	Gsn	gelsolin	1967.52518071601	0.293293855639036	0.0845317677770515	3.46962879579881	0.000521178119462066	0.479978409009976
ENSMUSG00000027339	215653	Rassf2	Ras association (RalGDS/AF-6) domain family member 2	2160.95057841518	0.21009305475874	0.0606796340581693	3.46233226385872	0.000535515598184579	0.479978409009976
ENSMUSG00000045573	18619	Penk	preproenkephalin	3694.22300881412	-0.578320969481476	0.165290431068879	-3.49881699588817	0.000467327212541006	0.479978409009976
ENSMUSG00000030772	50781	Dkk3	dickkopf homolog 3 (Xenopus laevis)	6941.91536798141	0.342339297246043	0.097112382914707	3.52518687083105	0.000423184151184247	0.479978409009976
ENSMUSG00000053093	140781	Myh7	myosin, heavy polypeptide 7, cardiac muscle, beta	118.32795532592	-0.605049097426243	0.176171974045836	-3.43442310108202	0.00059381653105084	0.479978409009976
ENSMUSG00000091002	70571	Tcerg1l	transcription elongation regulator 1-like	285.055278683456	-0.436770699762063	0.127923552388832	-3.41431027833304	0.000639437098557736	0.488139176182325
ENSMUSG00000050141	277773	BC049635	cDNA sequence BC049635	107.855472932331	0.542136418218719	0.16281552431465	3.3297587591894	0.000869212574271363	0.550239825298185
ENSMUSG00000029648	14254	Flt1	FMS-like tyrosine kinase 1	1276.97699171115	0.332483362146795	0.0999643710549364	3.32601864682443	0.000880960349069214	0.550239825298185
ENSMUSG00000021215	56349	Net1	neuroepithelial cell transforming gene 1	532.841430641359	0.334804644490033	0.100602363063277	3.32799980333907	0.000874719282117438	0.550239825298185
ENSMUSG00000073418	12268	C4b	complement component 4B (Chido blood group)	4382.60008385868	0.689589693227129	0.205618707023369	3.35373032546476	0.00079730026572722	0.550239825298185
ENSMUSG00000036617	208618	Etl4	enhancer trap locus 4	1992.89349464126	0.329652212917508	0.101592830367212	3.24483737411357	0.00117517716848776	0.556831361110012
ENSMUSG00000036782	67455	Klhl13	kelch-like 13	1513.93348041514	-0.361483198189024	0.110726580244616	-3.26464700156402	0.00109600574036738	0.556831361110012
ENSMUSG00000061762	21333	Tac1	tachykinin 1	1100.03719804138	-0.621146164597811	0.190295624705015	-3.26411164502954	0.00109807886203646	0.556831361110012
ENSMUSG00000032036	67703	Kirrel3	kin of IRRE like 3 (Drosophila)	1284.0419954889	-0.279345792278754	0.0860391418550291	-3.24672917762749	0.00116739417193145	0.556831361110012
ENSMUSG00000022860	246048	Chodl	chondrolectin	78.769103456284	-0.904103009431815	0.276034530332406	-3.27532576574053	0.00105540194194548	0.556831361110012
ENSMUSG00000024164	12266	C3	complement component 3	223.907100889527	1.29413527888822	0.392315948882415	3.2987067759412	0.00097131313913197	0.556831361110012
ENSMUSG00000024812	21873	Tjp2	tight junction protein 2	1053.15380950913	0.556035671120357	0.170298832856352	3.26505861369806	0.00109441427012216	0.556831361110012
ENSMUSG00000034930	20166	Rtkn	rhotekin	461.811788760463	0.298763094022649	0.0934137900191658	3.19827612134517	0.00138251834279691	0.57504008143117
ENSMUSG00000002985	11816	Apoe	apolipoprotein E	32455.8295251648	0.297539600667891	0.09301528867641	3.19882467604867	0.00137989057840331	0.57504008143117
ENSMUSG00000042286	192187	Stab1	stabilin 1	493.844381934579	0.363390735863569	0.113916466495603	3.18997548855323	0.00142284861135724	0.57504008143117
ENSMUSG00000036158	106042	Prickle1	prickle homolog 1 (Drosophila)	1736.54967333859	0.274243534978631	0.0859585495996754	3.19041603488929	0.00142068116462855	0.57504008143117
ENSMUSG00000038677	268935	Scube3	signal peptide, CUB domain, EGF-like 3	277.925226061262	-0.362718520536568	0.112442021089413	-3.22582711536408	0.00125609205991788	0.57504008143117
ENSMUSG00000048040	76976	Arxes2	adipocyte-related X-chromosome expressed sequence 2	1056.34652381721	-0.244801819155835	0.077009174890813	-3.17886562871146	0.00147852614808023	0.580469365736297
ENSMUSG00000035403	241324	Crb2	crumbs homolog 2 (Drosophila)	137.70509453875	0.566040988473579	0.181966340166909	3.11069062527925	0.00186650379203238	0.712434127953247
ENSMUSG00000035000	13482	Dpp4	dipeptidylpeptidase 4	142.511156228541	0.512684067234585	0.170604319017225	3.00510602655272	0.00265488285806749	0.732359400891562
ENSMUSG00000067787	53619	Blcap	bladder cancer associated protein homolog (human)	2470.22289874345	-0.225065400548322	0.0746398437893032	-3.01535197720465	0.00256681193487204	0.732359400891562
ENSMUSG00000001020	20198	S100a4	S100 calcium binding protein A4	73.2808793469	0.985491256424371	0.323471298220175	3.0466111270051	0.00231436911981802	0.732359400891562
ENSMUSG00000096225	16875	Lhx8	LIM homeobox protein 8	50.6883553998281	-1.27289354471057	0.424381548103626	-2.99940831640436	0.002705045224347	0.732359400891562
ENSMUSG00000050248	68525	Evc2	Ellis van Creveld syndrome 2	479.826045135071	0.442099841190162	0.149148128122431	2.96416620681458	0.00303504311294047	0.732359400891562
ENSMUSG00000033174	23945	Mgll	monoglyceride lipase	3728.43656069633	0.249043651608985	0.0842450621465125	2.9561809946305	0.003114742510826	0.732359400891562
ENSMUSG00000063171	66184	Rps4l	ribosomal protein S4-like	229.48756251226	-0.522367261064166	0.174790505475899	-2.98853338539142	0.00280319873363147	0.732359400891562
ENSMUSG00000030406	381853	Gipr	gastric inhibitory polypeptide receptor	95.221832730567	0.53653104706067	0.180591648658787	2.97096267211337	0.00296867861341043	0.732359400891562
ENSMUSG00000021217	243931	Tshz3	teashirt zinc finger family member 3	654.016938125621	0.26539572922588	0.0865443315637219	3.06658708237258	0.00216517729283499	0.732359400891562
ENSMUSG00000031502	12826	Col4a1	collagen, type IV, alpha 1	1418.94327721887	0.25849613544827	0.0869626359475909	2.97249655132413	0.00295388528627375	0.732359400891562
ENSMUSG00000038515	66790	Grtp1	GH regulated TBC protein 1	78.5492050401822	-0.492025911443785	0.164662605031988	-2.98808531146585	0.00280731180715088	0.732359400891562
ENSMUSG00000015970	218865	Chdh	choline dehydrogenase	218.782414009063	0.376477685541839	0.126910361252169	2.96648502003538	0.00301225034733706	0.732359400891562
ENSMUSG00000045731	18155	Pnoc	prepronociceptin	242.408612182958	-0.407620255487338	0.13265215800537	-3.07285054096773	0.00212024649737327	0.732359400891562
ENSMUSG00000041794	245049	Myrip	myosin VIIA and Rab interacting protein	1386.81111573269	0.281304167450274	0.095007860132147	2.96085152385294	0.00306789798608695	0.732359400891562
ENSMUSG00000020473	11568	Aebp1	AE binding protein 1	598.697898439753	0.418048337264437	0.141555697863521	2.95324274171917	0.00314454585929715	0.732359400891562
ENSMUSG00000039004	12161	Bmp6	bone morphogenetic protein 6	147.447737053196	0.467231640670844	0.156507176066619	2.9853688016961	0.00283236609513529	0.732359400891562
ENSMUSG00000021478	13488	Drd1a	dopamine receptor D1A	689.333625764207	-0.571689964162242	0.185467367893674	-3.08242884263061	0.00205318811815683	0.732359400891562
ENSMUSG00000098220	NA	NA	NA	1317.39083694224	-0.420462976016855	0.139857493904023	-3.00636715473678	0.00264389550448472	0.732359400891562
ENSMUSG00000058260	71907	Serpina9	serine (or cysteine) peptidase inhibitor, clade A (alpha-1 antiproteinase, antitrypsin), member 9	110.915592771787	-0.649210790806182	0.218921332083183	-2.96549808384823	0.00302193227872283	0.732359400891562
ENSMUSG00000061751	545156	Kalrn	kalirin, RhoGEF kinase	10429.4562657437	0.350855034500331	0.116841894786672	3.00281876753981	0.00267491673719912	0.732359400891562
ENSMUSG00000047261	14432	Gap43	growth associated protein 43	5890.43537027258	-0.293197183536141	0.0951627169644296	-3.08100895906254	0.00206300441376731	0.732359400891562
ENSMUSG00000034295	225288	Fhod3	formin homology 2 domain containing 3	1057.57776967413	0.324119266059397	0.107236652853202	3.02246720161147	0.00250723251213985	0.732359400891562
ENSMUSG00000092341	72289	Malat1	metastasis associated lung adenocarcinoma transcript 1 (non-coding RNA)	50021.8156630861	-0.295626012448689	0.0985560235594381	-2.99957325561537	0.00270358101828749	0.732359400891562
ENSMUSG00000032511	20271	Scn5a	sodium channel, voltage-gated, type V, alpha	190.459029388164	-0.662028717781511	0.224652316417227	-2.9469035901325	0.0032097325893891	0.735082258513261
ENSMUSG00000038375	68728	Trp53inp2	transformation related protein 53 inducible nuclear protein 2	4985.9231123158	0.189080040419462	0.0646712170268464	2.92371241971481	0.0034588413689504	0.763524099411709
ENSMUSG00000022377	13196	Asap1	ArfGAP with SH3 domain, ankyrin repeat and PH domain1	3078.33767888465	0.233219078867365	0.0800048589214137	2.91506143516169	0.0035561853112837	0.763524099411709
ENSMUSG00000062252	328789	Lhfpl5	lipoma HMGIC fusion partner-like 5	155.199134583357	-0.558125065677738	0.191365696621898	-2.91653663916834	0.00353941149889531	0.763524099411709
ENSMUSG00000003279	224997	Dlgap1	discs, large (Drosophila) homolog-associated protein 1	9399.93378017785	0.262048600353863	0.0894878163687263	2.92831595391842	0.00340803532076574	0.763524099411709
ENSMUSG00000056529	19204	Ptafr	platelet-activating factor receptor	53.5777360763976	0.612982901796747	0.210775302930719	2.90822925301752	0.0036348176683034	0.768400455079338
ENSMUSG00000063446	272031	E130309F12Rik	RIKEN cDNA E130309F12 gene	201.328592494994	-0.384788791726619	0.132827171666337	-2.89691323619546	0.00376853963466206	0.781434565502267
ENSMUSG00000022468	19011	Endou	endonuclease, polyU-specific	73.106161448836	0.584406556500347	0.201974894506361	2.89346137760671	0.00381021147577701	0.781434565502267
ENSMUSG00000031112	70415	2610018G03Rik	RIKEN cDNA 2610018G03 gene	415.646063061504	-0.356760981916626	0.123804287414627	-2.88165288429643	0.00395595268537071	0.798541357830129
ENSMUSG00000033578	67564	Tmem35	transmembrane protein 35	2039.42893060927	-0.22784653742668	0.0791852584957526	-2.87738578815022	0.00400985035225085	0.798541357830129
ENSMUSG00000043456	243937	Zfp536	zinc finger protein 536	535.763415502698	0.345090709529984	0.121017332789931	2.85158085684316	0.00435024207590337	0.844308354082883
ENSMUSG00000098973	102465959	Mir6236	microRNA mir-6236	284.694962819343	1.3373634699339	0.469470165257136	2.84866551466888	0.00439030104351285	0.844308354082883
ENSMUSG00000069833	66395	Ahnak	AHNAK nucleoprotein (desmoyokin)	1259.52584310909	0.294151194364628	0.103347598030027	2.84623155227241	0.00442400127312187	0.844308354082883
ENSMUSG00000026072	16177	Il1r1	interleukin 1 receptor, type I	184.191238080687	0.33475399737207	0.120747940879527	2.7723371093016	0.00556553662891699	0.848995300160386
ENSMUSG00000026315	20725	Serpinb8	serine (or cysteine) peptidase inhibitor, clade B, member 8	285.846749719206	0.398374376724779	0.14600396572865	2.72851750797757	0.00636197129049125	0.848995300160386
ENSMUSG00000097823	100503962	Gm16701	predicted gene, 16701	313.696666707388	-0.292551864116368	0.107834974942921	-2.71295898451519	0.00666853598838049	0.848995300160386
ENSMUSG00000038026	16524	Kcnj9	potassium inwardly-rectifying channel, subfamily J, member 9	2645.73713256439	0.252200515308893	0.0923401003227437	2.73121335614117	0.00631016062042406	0.848995300160386
ENSMUSG00000037708	381350	BC061194	cDNA sequence BC061194	117.119583019991	0.465853395142346	0.165964215380739	2.80695084825142	0.0050012872177956	0.848995300160386
ENSMUSG00000059742	170738	Kcnh7	potassium voltage-gated channel, subfamily H (eag-related), member 7	2573.40734907789	0.330706641401755	0.118430400214304	2.79241344117162	0.00523164627511675	0.848995300160386
ENSMUSG00000016995	17183	Matn4	matrilin 4	231.796408373363	0.290635699994267	0.105656054658769	2.75077184107354	0.0059455037886918	0.848995300160386
ENSMUSG00000006800	72043	Sulf2	sulfatase 2	1970.63387104505	0.261510085486896	0.0930821257840402	2.80945544898304	0.00496253869640231	0.848995300160386
ENSMUSG00000015340	13058	Cybb	cytochrome b-245, beta polypeptide	99.0739390347726	0.956192494527011	0.342260890235167	2.79375330868219	0.00521002067503639	0.848995300160386
ENSMUSG00000036699	72693	Zcchc12	zinc finger, CCHC domain containing 12	3300.28663345917	-0.492019646776436	0.174317354473916	-2.8225511353206	0.00476432235603655	0.848995300160386
ENSMUSG00000028152	56224	Tspan5	tetraspanin 5	3940.3818630807	0.206910971237974	0.0757056883001775	2.73309675777017	0.00627418977456142	0.848995300160386
ENSMUSG00000038007	230379	Acer2	alkaline ceramidase 2	296.468903586919	0.491605931901899	0.181326875798632	2.71115867262743	0.0067048532502069	0.848995300160386
ENSMUSG00000015879	58227	Fam184b	family with sequence similarity 184, member B	304.682958100453	-0.357164206330657	0.130269527018455	-2.74173257940869	0.00611160762185757	0.848995300160386
ENSMUSG00000029622	11867	Arpc1b	actin related protein 2/3 complex, subunit 1B	497.45560163895	0.349149153791088	0.127620929876177	2.73582988409383	0.00622231839196107	0.848995300160386
ENSMUSG00000030043	21336	Tacr1	tachykinin receptor 1	232.807818665047	-0.563147477968402	0.202061373147999	-2.78701203102251	0.00531965039714239	0.848995300160386
ENSMUSG00000040613	11810	Apobec1	apolipoprotein B mRNA editing enzyme, catalytic polypeptide 1	108.181392884345	0.576635906617435	0.204415399598911	2.82090247480801	0.00478887591425318	0.848995300160386
ENSMUSG00000015133	233328	Lrrk1	leucine-rich repeat kinase 1	153.319269817602	0.373975294235072	0.137820366198532	2.71349804495771	0.00665769610821971	0.848995300160386
ENSMUSG00000030782	21804	Tgfb1i1	transforming growth factor beta 1 induced transcript 1	197.315918990039	0.297253807448771	0.109583217461979	2.71258514153325	0.00667606285191915	0.848995300160386
ENSMUSG00000046922	140741	Gpr6	G protein-coupled receptor 6	141.047205133491	-0.734628619744226	0.271063289145001	-2.7101737828882	0.00672479634384408	0.848995300160386
ENSMUSG00000019890	67405	Nts	neurotensin	211.507711227867	-0.744716914183078	0.27374911789691	-2.72043584981898	0.00651959204932494	0.848995300160386
ENSMUSG00000017491	218772	Rarb	retinoic acid receptor, beta	427.441251299272	-0.431220873772191	0.153924073690665	-2.80151677013692	0.0050862997453863	0.848995300160386
ENSMUSG00000051243	320563	Islr2	immunoglobulin superfamily containing leucine-rich repeat 2	846.510744315901	0.399102420368175	0.143664936803542	2.77800853324382	0.00546931818766778	0.848995300160386
ENSMUSG00000052911	16779	Lamb2	laminin, beta 2	671.597976958988	0.317424791946056	0.115360151577663	2.75159825645999	0.00593052257816606	0.848995300160386
ENSMUSG00000020173	12808	Cobl	cordon-bleu WH2 repeat	1507.03454234396	0.314776111424403	0.113871921847087	2.76429962995706	0.00570451302196545	0.848995300160386
ENSMUSG00000005917	18423	Otx1	orthodenticle homolog 1	97.7874676818356	0.456918790638661	0.167828044133414	2.72254135474186	0.00647819248694421	0.848995300160386
ENSMUSG00000020599	19739	Rgs9	regulator of G-protein signaling 9	1671.67253263718	-0.572241516081324	0.207177278254995	-2.76208627172428	0.00574333003238625	0.848995300160386
ENSMUSG00000025582	18164	Nptx1	neuronal pentraxin 1	5840.73060375033	0.375071651704466	0.134252060092029	2.79378693665749	0.00520947895653512	0.848995300160386
ENSMUSG00000097452	NA	NA	NA	269.186934782035	0.364689938052555	0.128670525479704	2.83429275424914	0.00459272367669348	0.848995300160386
ENSMUSG00000022548	11815	Apod	apolipoprotein D	9646.62424441767	0.267712369315533	0.0976061339899697	2.74278222455818	0.00609210734720015	0.848995300160386
ENSMUSG00000064115	239857	Cadm2	cell adhesion molecule 2	6314.4329184433	0.212041492297701	0.077314182242891	2.74259503426615	0.00609558085126649	0.848995300160386
ENSMUSG00000047407	21815	Tgif1	TGFB-induced factor homeobox 1	83.9978728887905	0.463111767322664	0.170795215365528	2.7115031667107	0.00669789012835135	0.848995300160386
ENSMUSG00000063687	93876	Pcdhb5	protocadherin beta 5	211.085510236102	0.367641980245193	0.130199226442811	2.82368789961035	0.00474745891070695	0.848995300160386
ENSMUSG00000051486	93882	Pcdhb11	protocadherin beta 11	162.856852635959	0.389463883144666	0.141409979040122	2.7541470961831	0.00588453138312193	0.848995300160386
ENSMUSG00000039954	269019	Stk32a	serine/threonine kinase 32A	260.466811181066	-0.41562153148999	0.14666680141265	-2.83378056579165	0.00460009074225786	0.848995300160386
ENSMUSG00000033032	106877	Afap1l1	actin filament associated protein 1-like 1	632.745887430485	0.283078883403422	0.103759747438595	2.72821484623358	0.00636781189030398	0.848995300160386
ENSMUSG00000048612	226101	Myof	myoferlin	190.790798467194	0.529655304524918	0.195467169131521	2.70968934004737	0.00673462540699236	0.848995300160386
ENSMUSG00000061132	17060	Blnk	B cell linker	217.334151256647	0.369373947569165	0.134024717231249	2.75601363091735	0.0058510558570532	0.848995300160386
ENSMUSG00000038331	212712	Satb2	special AT-rich sequence binding protein 2	845.500114246166	0.431429188558074	0.15990705652879	2.69799968758977	0.00697575061284844	0.871101920507835
ENSMUSG00000026193	14268	Fn1	fibronectin 1	1274.22779403582	0.447315133623701	0.16670448909318	2.68328187235361	0.00729035156527188	0.871101920507835
ENSMUSG00000033955	228140	Tnks1bp1	tankyrase 1 binding protein 1	1530.7682364557	0.260664065124035	0.0970034901959411	2.68716171549611	0.00720620547097748	0.871101920507835
ENSMUSG00000030047	232201	Arhgap25	Rho GTPase activating protein 25	245.665941268081	0.349466787371579	0.129772473508137	2.69291921410179	0.00708294290051341	0.871101920507835
ENSMUSG00000076612	NA	NA	NA	92.6323954158784	1.27801160484987	0.475047432862784	2.69028209909098	0.00713916411733813	0.871101920507835
ENSMUSG00000022237	67434	Ankrd33b	ankyrin repeat domain 33B	1574.58051910631	0.34319894092951	0.12783644029547	2.68467222754538	0.00726009669198678	0.871101920507835
ENSMUSG00000025905	18387	Oprk1	opioid receptor, kappa 1	345.710923907571	-0.344891001538193	0.129088150850824	-2.67174794328531	0.00754573041442148	0.878693912072589
ENSMUSG00000056174	329941	Col8a2	collagen, type VIII, alpha 2	125.430979941383	0.648179937363914	0.242291338381991	2.67520886917554	0.00746827056332511	0.878693912072589
ENSMUSG00000023927	20230	Satb1	special AT-rich sequence binding protein 1	2204.98406710428	0.298079703425388	0.111537958146965	2.67245078157726	0.00752994197307347	0.878693912072589
ENSMUSG00000026360	19735	Rgs2	regulator of G-protein signaling 2	1521.1983815525	-0.191892671481507	0.0719339710741468	-2.66762238503017	0.00763900616620686	0.882080535544945
ENSMUSG00000024067	66310	Dpy30	dpy-30 homolog (C. elegans)	510.932917253453	-0.220655279809371	0.0830156071158801	-2.65799754377948	0.00786064659272673	0.900109540255484
ENSMUSG00000021866	11744	Anxa11	annexin A11	248.793037098459	0.404320784728205	0.152603136547761	2.64949196900459	0.00806128881402337	0.907952209782747
ENSMUSG00000021702	21828	Thbs4	thrombospondin 4	156.577803814886	0.572532246397161	0.216084229007468	2.64957905084953	0.00805921157864838	0.907952209782747
ENSMUSG00000014158	63873	Trpv4	transient receptor potential cation channel, subfamily V, member 4	123.194777343027	0.463912704529286	0.175561425565806	2.64245236693751	0.00823080418464751	0.919507969928793
ENSMUSG00000026656	14130	Fcgr2b	Fc receptor, IgG, low affinity IIb	210.214490735414	0.463704654356466	0.177065927626043	2.61882486694896	0.00882332330857901	0.929809539740138
ENSMUSG00000074825	73338	Itpripl1	inositol 1,4,5-triphosphate receptor interacting protein-like 1	65.1195643539802	0.445487588628527	0.169413711956523	2.62958401349977	0.00854894054448298	0.929809539740138
ENSMUSG00000036873	66421	2410004B18Rik	RIKEN cDNA 2410004B18 gene	610.176131337404	-0.230507724963787	0.0878180363678661	-2.62483351367821	0.00866913445632208	0.929809539740138
ENSMUSG00000002633	20423	Shh	sonic hedgehog	81.2372318659405	-0.432713626622809	0.164413659141498	-2.63185935330596	0.00849190091260309	0.929809539740138
ENSMUSG00000051339	243219	2900026A02Rik	RIKEN cDNA 2900026A02 gene	1106.16187674726	0.342287683393497	0.130569130294293	2.6215054249194	0.00875423690429943	0.929809539740138
ENSMUSG00000029816	93695	Gpnmb	glycoprotein (transmembrane) nmb	453.883693189904	1.13113281355657	0.432185056346288	2.61724184338815	0.00886435119030334	0.929809539740138
ENSMUSG00000022899	57738	Slc15a2	solute carrier family 15 (H+/peptide transporter), member 2	939.20353674791	0.50307023126865	0.191301590048146	2.62972320900228	0.00854544129317931	0.929809539740138
ENSMUSG00000098178	NA	NA	NA	6440.60957670433	1.29163068941396	0.492159367296199	2.62441553537801	0.00867978180872563	0.929809539740138
ENSMUSG00000028931	16498	Kcnab2	potassium voltage-gated channel, shaker-related subfamily, beta member 2	7755.73076718699	0.241683638370938	0.0926834815134206	2.60762365013168	0.00911731347010561	0.934932868602396
ENSMUSG00000018143	17135	Mafk	v-maf musculoaponeurotic fibrosarcoma oncogene family, protein K (avian)	242.829313241709	0.339921522280553	0.130110949299964	2.61255124268505	0.00898692188566368	0.934932868602396
ENSMUSG00000070564	243967	Ntn5	netrin 5	115.365433612889	0.635054842193024	0.243417590010871	2.60891105759721	0.00908308473455668	0.934932868602396
ENSMUSG00000068122	11609	Agtr2	angiotensin II receptor, type 2	59.1559689659836	-0.572189337184182	0.219871534894825	-2.60238023743223	0.00925791439476291	0.935389718370861
ENSMUSG00000054226	69786	Tprkb	Tp53rk binding protein	2092.15391881996	-0.166152428608272	0.0638081846795109	-2.6039359910144	0.00921599668218907	0.935389718370861
ENSMUSG00000038496	80721	Slc19a3	solute carrier family 19, member 3	94.5012712037362	0.411005383935323	0.158119557684408	2.59933299810799	0.00934051149919891	0.936846485478045
ENSMUSG00000034209	75668	Rasl10a	RAS-like, family 10, member A	228.716579458527	0.491970327334148	0.189607634219226	2.59467573317922	0.00946801982093294	0.942754060575649
ENSMUSG00000044365	319478	Cxxc4	CXXC finger 4	959.428919051085	-0.198351179409	0.0766091944412584	-2.58913020631081	0.00962187047975337	0.94763940936845
ENSMUSG00000023033	20273	Scn8a	sodium channel, voltage-gated, type VIII, alpha	8287.62388118602	0.208402336427556	0.0805280857016278	2.58794598942445	0.00965501181221039	0.94763940936845
ENSMUSG00000039809	242425	Gabbr2	gamma-aminobutyric acid (GABA) B receptor, 2	5173.63575829126	0.262698357579375	0.101658727402755	2.58412006810401	0.00976278008381147	0.951421000933712
ENSMUSG00000063455	330286	D630045J12Rik	RIKEN cDNA D630045J12 gene	1455.22639418616	0.204537292916951	0.0792357910715053	2.58137503457711	0.00984076118761643	0.9522668977397
ENSMUSG00000023147	71446	Wrb	tryptophan rich basic protein	1497.3980004839	-0.189086943562891	0.0733586569016095	-2.57756823187888	0.00994982357031377	0.956087592165605
ENSMUSG00000061186	353282	Sfmbt2	Scm-like with four mbt domains 2	153.557722694071	-0.396225895631888	0.154123368198865	-2.57083594955333	0.0101453372917319	0.968104720317281
ENSMUSG00000040152	21825	Thbs1	thrombospondin 1	106.84231697281	0.762821800042028	0.297400237524962	2.56496701680677	0.0103185613244686	0.973721757958942
ENSMUSG00000057615	434784	Ldoc1	leucine zipper, down-regulated in cancer 1	82.6867571650584	-0.617229383340473	0.241285484527316	-2.5580875059668	0.0105249603863593	0.973721757958942
ENSMUSG00000050473	76157	Slc35d3	solute carrier family 35, member D3	166.423713456749	-0.640891287834358	0.250643793189529	-2.55698048484981	0.0105585140772784	0.973721757958942
ENSMUSG00000018849	211652	Wwc1	WW, C2 and coiled-coil domain containing 1	1761.18406655402	0.210170747891014	0.0820303413731427	2.56210987755105	0.0104038397928515	0.973721757958942
ENSMUSG00000023828	20519	Slc22a3	solute carrier family 22 (organic cation transporter), member 3	62.7598677546385	-0.476561749170821	0.186092523741859	-2.56088605597015	0.0104405592492897	0.973721757958942
ENSMUSG00000061086	17896	Myl4	myosin, light polypeptide 4	189.048476736033	0.539893934049081	0.211475777086298	2.55298238638822	0.0106804897234696	0.978404061934634
ENSMUSG00000093460	100043902	Six3os1	SIX homeobox 3, opposite strand 1	168.765224022639	-0.522407613718172	0.205078778437829	-2.54735091411003	0.0108544221969166	0.987752419919414
ENSMUSG00000051951	497097	Xkr4	X Kell blood group precursor related family member 4	541.370223662868	0.219452096112117	0.204054982730595	1.07545570892454	0.282170751693514	0.999829117885696
ENSMUSG00000025902	20671	Sox17	SRY (sex determining region Y)-box 17	111.734428264552	0.218568465290068	0.195996965321008	1.11516249719526	0.264780793760353	0.999829117885696
ENSMUSG00000033845	27395	Mrpl15	mitochondrial ribosomal protein L15	683.675913444488	-0.15112080975769	0.0766992523596974	-1.97030355718432	0.0488035910076047	0.999829117885696
ENSMUSG00000025903	18777	Lypla1	lysophospholipase 1	1148.76280264872	0.0234477305349779	0.0902012345556875	0.259949108795201	0.794903029638832	0.999829117885696
ENSMUSG00000033813	21399	Tcea1	transcription elongation factor A (SII) 1	341.728203873656	-0.0657107494321124	0.102365773554347	-0.641921094820096	0.520924416768165	0.999829117885696
ENSMUSG00000002459	58175	Rgs20	regulator of G-protein signaling 20	530.627810648892	0.0190239956862201	0.0934084576479043	0.203664594890642	0.838615611442214	0.999829117885696
ENSMUSG00000033793	108664	Atp6v1h	ATPase, H+ transporting, lysosomal V1 subunit H	4927.3818522538	-0.0149817399813687	0.0673474435643973	-0.222454471743136	0.823960111589779	0.999829117885696
ENSMUSG00000025907	12421	Rb1cc1	RB1-inducible coiled-coil 1	2576.61735591568	0.0556078469986758	0.108965098997651	0.510327136947534	0.609822294084995	0.999829117885696
ENSMUSG00000033740	240690	St18	suppression of tumorigenicity 18	896.647053529652	-0.131956992858103	0.14502976326793	-0.909861464879617	0.362895574498103	0.999829117885696
ENSMUSG00000051285	319263	Pcmtd1	protein-L-isoaspartate (D-aspartate) O-methyltransferase domain containing 1	3223.30373251829	0.0355937654414313	0.0764942324536723	0.465313060863618	0.641707282945454	0.999829117885696
ENSMUSG00000025909	71096	Sntg1	syntrophin, gamma 1	679.94065691754	-0.00191010037336685	0.132750845329909	-0.0143886117532429	0.988519944955477	0.999829117885696
ENSMUSG00000061024	59014	Rrs1	RRS1 ribosome biogenesis regulator homolog (S. cerevisiae)	351.421088829039	0.0697258693584417	0.106833317402133	0.652660340930777	0.513975275380088	0.999829117885696
ENSMUSG00000025911	76187	Adhfe1	alcohol dehydrogenase, iron containing, 1	448.801328389603	-0.0519383717956799	0.090428004137469	-0.574361585120502	0.565723142536409	0.999829117885696
ENSMUSG00000067879	76982	3110035E14Rik	RIKEN cDNA 3110035E14 gene	6368.01069331946	0.252315572944057	0.142813646969473	1.76674693419173	0.0772706193532716	0.999829117885696
ENSMUSG00000025912	17864	Mybl1	myeloblastosis oncogene-like 1	197.606079625852	-0.12202042962825	0.137727114867602	-0.885957930256136	0.375640197559218	0.999829117885696
ENSMUSG00000045210	70675	Vcpip1	valosin containing protein (p97)/p47 complex interacting protein 1	2329.25455807349	0.026698994344201	0.0894283549174787	0.298551777776052	0.765282063862013	0.999829117885696
ENSMUSG00000025915	170755	Sgk3	serum/glucocorticoid regulated kinase 3	616.746812109383	0.0479458236625	0.0836261901485788	0.573335023122716	0.566417876031502	0.999829117885696
ENSMUSG00000046101	240697	Mcmdc2	minichromosome maintenance domain containing 2	93.6921568160941	-0.204176709074898	0.167242497970517	-1.22084225930955	0.222145749942001	0.999829117885696
ENSMUSG00000098234	73824	Snhg6	small nucleolar RNA host gene (non-protein coding) 6	225.108619766562	-0.171442953389426	0.118913993549557	-1.44173909454968	0.14937599038074	0.999829117885696
ENSMUSG00000025917	26754	Cops5	COP9 (constitutive photomorphogenic) homolog, subunit 5 (Arabidopsis thaliana)	2046.47028334135	-0.0638024021033696	0.0789931027852966	-0.807695860191549	0.419265687353116	0.999829117885696
ENSMUSG00000056763	211660	Cspp1	centrosome and spindle pole associated protein 1	1264.7112882572	-0.022706819700526	0.0621373285092519	-0.365429609629018	0.714790741981585	0.999829117885696
ENSMUSG00000067851	211673	Arfgef1	ADP-ribosylation factor guanine nucleotide-exchange factor 1(brefeldin A-inhibited)	3165.93074515446	0.0649911616192587	0.0988994770935776	0.657143632395192	0.511088565679746	0.999829117885696
ENSMUSG00000048960	109294	Prex2	phosphatidylinositol-3,4,5-trisphosphate-dependent Rac exchange factor 2	1616.40786841871	0.15873361251936	0.149405223574243	1.06243683267527	0.288037420119436	0.999829117885696
ENSMUSG00000057715	320492	A830018L16Rik	RIKEN cDNA A830018L16 gene	1969.06212765017	0.0928709272962358	0.125264618950855	0.741397914862711	0.458452208402515	0.999829117885696
ENSMUSG00000016918	240725	Sulf1	sulfatase 1	865.433832014002	0.144061545322244	0.163585554699605	0.880649551158642	0.378507530113758	0.999829117885696
ENSMUSG00000025938	240726	Slco5a1	solute carrier organic anion transporter family, member 5A1	250.8948272455	-0.368889108981954	0.395435752002749	-0.932867367489296	0.350888452906555	0.999829117885696
ENSMUSG00000005886	17978	Ncoa2	nuclear receptor coactivator 2	2991.69985795769	0.118338840912659	0.101210310796624	1.16923700738805	0.242308154797559	0.999829117885696
ENSMUSG00000025935	72265	Tram1	translocating chain-associating membrane protein 1	891.67202127698	0.000429871429164304	0.0693161398925841	0.00620160657864756	0.995051865576223	0.999829117885696
ENSMUSG00000025937	212442	Lactb2	lactamase, beta 2	551.57199498508	-0.0331978724205361	0.120758110993433	-0.27491215411892	0.783383729165274	0.999829117885696
ENSMUSG00000025932	14048	Eya1	eyes absent 1 homolog (Drosophila)	273.027218461237	0.152138626457154	0.101773665497252	1.49487223157215	0.134947790586511	0.999829117885696
ENSMUSG00000092083	98741	Kcnb2	potassium voltage gated channel, Shab-related subfamily, member 2	841.254664834961	-0.0204158324365344	0.30160776572684	-0.0676900091989827	0.946032402574665	0.999829117885696
ENSMUSG00000025925	21749	Terf1	telomeric repeat binding factor 1	319.149649866857	-0.0957532017089385	0.093376265503445	-1.0254554644339	0.305148329025139	0.999829117885696
ENSMUSG00000032719	226866	Sbspon	somatomedin B and thrombospondin, type 1 domain containing	50.2558863491066	-0.113152051202348	0.193593941	-0.584481366606137	0.558896498061098	0.999829117885696
ENSMUSG00000043716	19989	Rpl7	ribosomal protein L7	1650.93427974055	-0.0347261572133976	0.0687565903932046	-0.505059326165039	0.613517168054417	0.999829117885696
ENSMUSG00000025921	98711	Rdh10	retinol dehydrogenase 10 (all-trans)	307.583516188087	-0.0190811920257446	0.10136248331725	-0.188247085127376	0.850682963622523	0.999829117885696
ENSMUSG00000025920	29819	Stau2	staufen (RNA binding protein) homolog 2 (Drosophila)	3323.51635848949	-0.0286377874014223	0.0754898309407741	-0.379359538159387	0.704420892770075	0.999829117885696
ENSMUSG00000025939	66799	Ube2w	ubiquitin-conjugating enzyme E2W (putative)	1657.96830603655	-0.033608311419188	0.079413546415083	-0.423206278227674	0.672144766580583	0.999829117885696
ENSMUSG00000079658	67923	Tceb1	transcription elongation factor B (SIII), polypeptide 1	3582.86933201526	-0.0149828212413169	0.0680844573285645	-0.220062284832678	0.825822647140018	0.999829117885696
ENSMUSG00000025940	70397	Tmem70	transmembrane protein 70	994.499310211309	-0.0391214357761703	0.0654666367261218	-0.597578212851134	0.55012140523882	0.999829117885696
ENSMUSG00000042686	57339	Jph1	junctophilin 1	546.246030733816	0.127093158015542	0.114419243653187	1.1107673321174	0.266668511359205	0.999829117885696
ENSMUSG00000025777	14545	Gdap1	ganglioside-induced differentiation-associated-protein 1	4205.97290314052	-0.0417416916393726	0.0720460427187397	-0.579375217072335	0.56233602266311	0.999829117885696
ENSMUSG00000025776	83691	Crispld1	cysteine-rich secretory protein LCCL domain containing 1	117.741150281303	0.340180051586008	0.1738497708289	1.95674719595004	0.0503771980455976	0.999829117885696
ENSMUSG00000025927	21419	Tfap2b	transcription factor AP-2 beta	203.605344165121	-0.325474621037971	0.264883206643767	-1.228747662647	0.219166429920202	0.999829117885696
ENSMUSG00000041859	17215	Mcm3	minichromosome maintenance deficient 3 (S. cerevisiae)	97.4405132170848	0.108004958019224	0.162933794822557	0.662876342730782	0.507409754284702	0.999829117885696
ENSMUSG00000025931	74229	Paqr8	progestin and adipoQ receptor family member VIII	4205.23559009214	0.0248754755059513	0.119367928745919	0.208393290955899	0.834921894384511	0.999829117885696
ENSMUSG00000041809	71877	Efhc1	EF-hand domain (C-terminal) containing 1	56.929832067144	-0.226803232026961	0.211823317156372	-1.070718913629	0.284295835859801	0.999829117885696
ENSMUSG00000041779	170829	Tram2	translocating chain-associating membrane protein 2	61.9803039663575	0.0781070508779694	0.177155839549523	0.440894587932196	0.659289311916885	0.999829117885696
ENSMUSG00000025933	75712	Tmem14a	transmembrane protein 14A	811.731394003335	0.0116959217190663	0.118933870412421	0.0983397049007899	0.921662551007869	0.999829117885696
ENSMUSG00000025934	14859	Gsta3	glutathione S-transferase, alpha 3	66.6445915669384	0.066319353434624	0.190941725041476	0.347327716978665	0.728345130238259	0.999829117885696
ENSMUSG00000028033	226922	Kcnq5	potassium voltage-gated channel, subfamily Q, member 5	1783.99366366536	0.149716390644471	0.122483809946919	1.22233616597454	0.221580527994513	0.999829117885696
ENSMUSG00000041670	NA	NA	NA	5125.44838723313	0.0985011199288849	0.0849384104529238	1.15967698716799	0.246180343083273	0.999829117885696
ENSMUSG00000026158	70155	Ogfrl1	opioid growth factor receptor-like 1	4216.82983766603	0.0565972137954431	0.0752692342579483	0.751930245516834	0.452093008206368	0.999829117885696
ENSMUSG00000026156	280645	B3gat2	beta-1,3-glucuronyltransferase 2 (glucuronosyltransferase S)	282.027585657739	-0.00695998148881726	0.122530728166888	-0.0568019270997698	0.954702978815006	0.999829117885696
ENSMUSG00000026155	98366	Smap1	small ArfGAP 1	819.624651599631	0.0790203062534763	0.131729998260699	0.599865689644147	0.548595750136639	0.999829117885696
ENSMUSG00000026154	68002	1110058L19Rik	RIKEN cDNA 1110058L19 gene	420.420427152733	-0.117462802818042	0.119106760347493	-0.986197613597626	0.324036150114519	0.999829117885696
ENSMUSG00000026153	68187	Fam135a	family with sequence similarity 135, member A	1515.86795456181	-0.0338142167590658	0.0621549349072104	-0.544031086341676	0.586420081195987	0.999829117885696
ENSMUSG00000026141	12823	Col19a1	collagen, type XIX, alpha 1	611.382468979123	0.231414866974582	0.150096144684638	1.5417775550518	0.12312765809616	0.999829117885696
ENSMUSG00000073725	68421	Lmbrd1	LMBR1 domain containing 1	5608.56545949008	0.0412438249743205	0.0600490449958485	0.686835652043623	0.492186300367033	0.999829117885696
ENSMUSG00000033569	210933	Bai3	brain-specific angiogenesis inhibitor 3	2677.31340770952	-0.00192105130583278	0.100774006110987	-0.0190629645477925	0.984790876067128	0.999829117885696
ENSMUSG00000048874	213109	Phf3	PHD finger protein 3	2533.89808035932	0.0361039875720772	0.0704401700580156	0.512548273837803	0.608267344055336	0.999829117885696
ENSMUSG00000026064	19243	Ptp4a1	protein tyrosine phosphatase 4a1	435.442484968536	0.000304489500218146	0.107026605089671	0.00284498886947813	0.997730030367562	0.999829117885696
ENSMUSG00000026058	170771	Khdrbs2	KH domain containing, RNA binding, signal transduction associated 2	260.900596266592	-0.148951816822401	0.107368196959021	-1.38729922864638	0.165350538232342	0.999829117885696
ENSMUSG00000026134	19076	Prim2	DNA primase, p58 subunit	215.007516893103	-0.189984332712495	0.158213707544672	-1.20080829696032	0.229825572676751	0.999829117885696
ENSMUSG00000004768	19335	Rab23	RAB23, member RAS oncogene family	905.804422908389	0.00477074773964524	0.0692636176146085	0.0688781196239313	0.94508663515902	0.999829117885696
ENSMUSG00000042215	213539	Bag2	BCL2-associated athanogene 2	250.777763880119	-0.0141335113380176	0.132786212435136	-0.106438093826357	0.915234770225098	0.999829117885696
ENSMUSG00000042197	98403	Zfp451	zinc finger protein 451	1757.42216038184	-0.0141722214011248	0.0664592231098943	-0.213246871358851	0.831134410877937	0.999829117885696
ENSMUSG00000042182	320705	Bend6	BEN domain containing 6	4581.21865838031	-0.0584156066395683	0.08544701082378	-0.683647164206138	0.494197994664823	0.999829117885696
ENSMUSG00000026131	13518	Dst	dystonin	17630.8597707107	0.0842586224993692	0.0969532953318496	0.869064039659206	0.384812104340701	0.999829117885696
ENSMUSG00000042111	69668	Ccdc115	coiled-coil domain containing 115	369.355308564023	-0.0454996363147773	0.106932680505735	-0.425497949734245	0.670473715903659	0.999829117885696
ENSMUSG00000026127	27993	Imp4	IMP4, U3 small nucleolar ribonucleoprotein, homolog (yeast)	797.619824765006	-0.0613598528403946	0.082065760620407	-0.747691270714141	0.454646397678408	0.999829117885696
ENSMUSG00000045174	211383	Amer3	APC membrane recruitment 3	787.272912717944	0.0237954608852529	0.104578314710079	0.227537238013642	0.820006016739594	0.999829117885696
ENSMUSG00000037509	226970	Arhgef4	Rho guanine nucleotide exchange factor (GEF) 4	5575.76268688411	0.0875732899171051	0.0658943912504702	1.32899459658458	0.183849752566469	0.999829117885696
ENSMUSG00000037503	214469	Fam168b	family with sequence similarity 168, member B	8739.16097279916	0.0726628678716161	0.0577387734581001	1.25847612478894	0.208219616416327	0.999829117885696
ENSMUSG00000026123	226971	Plekhb2	pleckstrin homology domain containing, family B (evectins) member 2	7411.87395560904	-0.110810818660194	0.0637441599482766	-1.73836816972893	0.0821459615806459	0.999829117885696
ENSMUSG00000045216	50785	Hs6st1	heparan sulfate 6-O-sulfotransferase 1	1086.07446765368	0.185740954913688	0.102556538629039	1.81110787665658	0.0701241545034245	0.999829117885696
ENSMUSG00000037470	320011	Uggt1	UDP-glucose glycoprotein glucosyltransferase 1	1478.5872309646	-0.0215171209788075	0.0863139966215579	-0.249288896598647	0.803137319498231	0.999829117885696
ENSMUSG00000047180	214854	Neurl3	neuralized homolog 3 homolog (Drosophila)	56.8570207642368	0.207484109111546	0.231656589931176	0.895653817459664	0.370437682977465	0.999829117885696
ENSMUSG00000037447	214855	Arid5a	AT rich interactive domain 5A (MRF1-like)	247.617823233328	0.142126879762603	0.133855837201122	1.06179067521018	0.288330723958331	0.999829117885696
ENSMUSG00000010453	226976	Kansl3	KAT8 regulatory NSL complex subunit 3	2802.05246163419	-0.00460924420804882	0.052263194428668	-0.0881929292389466	0.929723337070045	0.999829117885696
ENSMUSG00000037432	NA	NA	NA	284.261241214207	-0.0895473377758116	0.117085106307249	-0.764805538467258	0.444387349294581	0.999829117885696
ENSMUSG00000001143	214895	Lman2l	lectin, mannose-binding 2-like	1149.58755961016	-0.0491336414678043	0.0952607129509935	-0.515780744713521	0.606007552498428	0.999829117885696
ENSMUSG00000037408	94220	Cnnm4	cyclin M4	315.297913949971	-0.0653399510048124	0.134112079985743	-0.487204068505674	0.626113722431589	0.999829117885696
ENSMUSG00000001138	94218	Cnnm3	cyclin M3	1011.52172649099	-0.0137801955050047	0.106755316191065	-0.129082054146528	0.897292721917004	0.999829117885696
ENSMUSG00000067653	78321	Ankrd23	ankyrin repeat domain 23	132.381870709197	-0.110609015808791	0.158671273394269	-0.697095406387442	0.485743088769866	0.999829117885696
ENSMUSG00000079610	109346	Ankrd39	ankyrin repeat domain 39	249.245891096485	0.111534429987474	0.116104127703546	0.960641384535956	0.336732512736693	0.999829117885696
ENSMUSG00000026121	20353	Sema4c	sema domain, immunoglobulin domain (Ig), transmembrane domain (TM) and short cytoplasmic domain, (semaphorin) 4C	439.314630245405	0.0509357776020461	0.109082362865308	0.466947875569401	0.64053717123693	0.999829117885696
ENSMUSG00000061518	12859	Cox5b	cytochrome c oxidase subunit Vb	958.363955326425	-0.117306950118528	0.113468406603164	-1.03382918320858	0.301216026063808	0.999829117885696
ENSMUSG00000037351	226977	Actr1b	ARP1 actin-related protein 1B, centractin beta	7133.78793111425	0.0786693130203714	0.0672895720029796	1.16911596668928	0.242356911791918	0.999829117885696
ENSMUSG00000026117	22637	Zap70	zeta-chain (TCR) associated protein kinase	56.6218590403962	0.182021747892316	0.213476239600348	0.852655772057263	0.393850224301832	0.999829117885696
ENSMUSG00000026116	56030	Tmem131	transmembrane protein 131	2531.27606701923	0.0677556920099009	0.10850683743485	0.624437073383352	0.532340584166578	0.999829117885696
ENSMUSG00000026113	269180	Inpp4a	inositol polyphosphate-4-phosphatase, type I	3740.36067920584	0.0005809422315322	0.0581714569619512	0.00998672307472345	0.992031880295473	0.999829117885696
ENSMUSG00000026112	76178	Coa5	cytochrome C oxidase assembly factor 5	2308.56896730712	0.0120548181858487	0.0783027005177201	0.15395149983519	0.877647977095181	0.999829117885696
ENSMUSG00000026111	67387	Unc50	unc-50 homolog (C. elegans)	1007.63285227055	-0.0690983101964237	0.0548636104458653	-1.2594561246494	0.207865628333425	0.999829117885696
ENSMUSG00000026110	269181	Mgat4a	mannoside acetylglucosaminyltransferase 4, isoenzyme A	1407.60297504992	-0.0738525760637764	0.0547505789113358	-1.34889123607944	0.17737190360573	0.999829117885696
ENSMUSG00000026090	72097	2010300C02Rik	RIKEN cDNA 2010300C02 gene	4022.93983575011	0.182354251316597	0.13020881189988	1.4004755028163	0.161370974194561	0.999829117885696
ENSMUSG00000060771	211484	Tsga10	testis specific 10	627.058676138188	-0.10602300631891	0.100341643642289	-1.05662018749538	0.290684963421833	0.999829117885696
ENSMUSG00000097268	NA	NA	NA	50.0535712350034	0.213259733559568	0.241667972462764	0.882449301768468	0.377533884583124	0.999829117885696
ENSMUSG00000037216	623661	Lipt1	lipoyltransferase 1	139.952632063694	-0.135226781216334	0.129024001471411	-1.04807461925057	0.294604228907672	0.999829117885696
ENSMUSG00000026088	69028	Mitd1	MIT, microtubule interacting and transport, domain containing 1	266.959944880472	0.0127714700018071	0.11500534187246	0.111051102443316	0.911575823412381	0.999829117885696
ENSMUSG00000026087	107734	Mrpl30	mitochondrial ribosomal protein L30	958.083486522756	-0.116353204783385	0.0896211263572851	-1.29827875984876	0.19419156239523	0.999829117885696
ENSMUSG00000058407	98258	Txndc9	thioredoxin domain containing 9	883.525903603244	-0.0740961135797243	0.0736601767566947	-1.00591821581517	0.314454912968185	0.999829117885696
ENSMUSG00000026083	226982	Eif5b	eukaryotic translation initiation factor 5B	2311.07156519641	0.0573753869469225	0.0832720810537073	0.68901108535906	0.490816291608283	0.999829117885696
ENSMUSG00000026082	56210	Rev1	REV1 homolog (S. cerevisiae)	718.374039908519	0.0285236742351395	0.0847389392077259	0.336606458634296	0.736413586779041	0.999829117885696
ENSMUSG00000037138	16764	Aff3	AF4/FMR2 family, member 3	1137.10745130533	0.0894445310010912	0.0799923202160371	1.11816397823599	0.263496965819412	0.999829117885696
ENSMUSG00000048814	381338	Lonrf2	LON peptidase N-terminal domain and ring finger 2	5238.65343034044	-0.0827606745612385	0.1023248223966	-0.808803500683997	0.418628182298365	0.999829117885696
ENSMUSG00000026080	98388	Chst10	carbohydrate sulfotransferase 10	1941.53220789419	-0.0913746395488496	0.0576845993743493	-1.58403873026604	0.113184905714723	0.999829117885696
ENSMUSG00000026078	68833	Pdcl3	phosducin-like 3	725.257540932283	-0.117996902299326	0.081472769557993	-1.44829865167815	0.147533544602972	0.999829117885696
ENSMUSG00000026077	18143	Npas2	neuronal PAS domain protein 2	676.453370766834	0.0483016380937766	0.101656290696809	0.475146572461874	0.634682505234977	0.999829117885696
ENSMUSG00000073702	114641	Rpl31	ribosomal protein L31	77.1291675865116	-0.0220512530025097	0.158201130328273	-0.13938745542938	0.889143984708315	0.999829117885696
ENSMUSG00000003134	54610	Tbc1d8	TBC1 domain family, member 8	845.754708141116	-0.204230363969536	0.132017071079744	-1.54699965920446	0.121863327825878	0.999829117885696
ENSMUSG00000003135	52846	Cnot11	CCR4-NOT transcription complex, subunit 11	676.732348537619	0.00896097486631391	0.078867424573573	0.113620736505152	0.909538448448809	0.999829117885696
ENSMUSG00000085894	NA	NA	NA	77.3995241139342	0.203504289743277	0.181771034404727	1.1195639085717	0.262899642727097	0.999829117885696
ENSMUSG00000048234	67702	Rnf149	ring finger protein 149	557.226228419392	0.00682820274332395	0.0902442418772335	0.0756635836401939	0.939686748952768	0.999829117885696
ENSMUSG00000050967	263764	Creg2	cellular repressor of E1A-stimulated genes 2	2776.40735908291	0.253577387516162	0.127446172660165	1.989682249559	0.0466259492597139	0.999829117885696
ENSMUSG00000097083	NA	NA	NA	54.5134125639591	0.300688700376501	0.205982729611391	1.45977626834921	0.144351572833339	0.999829117885696
ENSMUSG00000026074	26921	Map4k4	mitogen-activated protein kinase kinase kinase kinase 4	3630.17849961024	0.0507234335603217	0.067107889001888	0.755849041219203	0.449739709704592	0.999829117885696
ENSMUSG00000026065	110895	Slc9a4	solute carrier family 9 (sodium/hydrogen exchanger), member 4	79.5140962215683	0.0770443188875368	0.312148765495787	0.246819233019125	0.805048125107451	0.999829117885696
ENSMUSG00000026062	226999	Slc9a2	solute carrier family 9 (sodium/hydrogen exchanger), member 2	227.891065541566	0.00611342999503016	0.144880475615587	0.0421963688968759	0.966342157184554	0.999829117885696
ENSMUSG00000041945	211798	Mfsd9	major facilitator superfamily domain containing 9	167.16971506569	0.0487850703463499	0.11564972276476	0.421834736652003	0.673145649108096	0.999829117885696
ENSMUSG00000060424	66297	Pou3f3os	POU domain, class 3, transcription factor 3, opposite strand	692.557831924325	0.0588549164610884	0.0990214516799645	0.59436531642968	0.552267800989038	0.999829117885696
ENSMUSG00000093436	NA	NA	NA	75.0535934022758	0.232779524070255	0.185572875664917	1.25438334258816	0.209702704114167	0.999829117885696
ENSMUSG00000045515	18993	Pou3f3	POU domain, class 3, transcription factor 3	1883.28026384643	0.0848177826477103	0.0788440097054665	1.07576698552699	0.282031480832596	0.999829117885696
[truncated: 41,115 more rows]

## Sheet: Genotype_Placebo_vs_Doxy
EnsemblID	EntrezID	Symbol	GeneName	baseMean	log2FoldChange	lfcSE	stat	pvalue	padj
[truncated: 41,388 more rows]

[truncated: 1 more sheets: Age_Genotype_Interaction]
