# Supplementary material for: Selective vulnerability of the aging cholinergic system to amyloid pathology revealed by induced APP overexpression
Source: J Neuroinflammation. 2026 Jan 7;23:39. doi: 10.1186/s12974-025-03682-2 (PMC12849525; doi:10.1186/s12974-025-03682-2)
Supplement: Supplementary file 4 — Supplementary Material 4. [file 12974_2025_3682_MOESM4_ESM.xlsx]

## Sheet: Description
This file summarizes canonical pathways, disease and biological functions, and upstream regulators identified through Ingenuity Pathway Analysis (IPA) of differentially expressed genes in association with age, mutant APP expression, and the age × APP interaction. Analyses were based on comparisons of brain transcriptomic profiles between APP 6→18mo, APP 12→24mo, and age-matched control mice. A fa…

## Sheet: Canonical pathways
Canonical pathways identified by Ingenuity Pathway Analysis of differentially expressed genes by comparing the brain transcriptomic signatures between 18-month and 24-month placebo treated tTAxAPPtg (APP over-expressing) vs. doxycycline treated tTAxAPPtg (APP expression suppressed) mice. False discovery rate was set to 0.05.
Ingenuity Canonical Pathways	-log(p-value)	Ratio	Molecules
Complement System	8.68	0.189	C1QA,C1QB,C1QC,C3AR1,C4A/C4B,ITGAX,ITGB2
Phagosome formation	5.32	0.0631	CLEC7A,FCER1G,FCGR2A,FCGR2B,Fcrls,Tlr13,TLR2
Granulocyte Adhesion and Diapedesis	4.93	0.0452	CCL3L3,CCL4,Ccl6,CSF3R,CXCL6,ITGB2,MSN,TNFRSF1A
Dendritic Cell Maturation	4.9	0.0447	FCER1G,FCGR2A,FCGR2B,IRF8,TLR2,TNFRSF1A,TREM2,TYROBP
Natural Killer Cell Signaling	4.27	0.0545	FCER1G,FCGR2A,LAIR1,PTPN6,RAC2,TYROBP
TREM1 Signaling	4.05	0.0667	FCGR2B,ITGAX,Tlr13,TLR2,TYROBP
Chondroitin Sulfate Degradation (Metazoa)	4.04	0.2	CD44,HEXA,HEXB
Dermatan Sulfate Degradation (Metazoa)	3.95	0.188	CD44,HEXA,HEXB
Role of Pattern Recognition Receptors in Recognition of Bacteria and Viruses	3.93	0.0472	C1QA,C1QB,C1QC,C3AR1,CLEC7A,TLR2
Agranulocyte Adhesion and Diapedesis	3.83	0.037	CCL3L3,CCL4,Ccl6,CXCL6,ITGB2,MSN,TNFRSF1A
Communication between Innate and Adaptive Immune Cells	3.66	0.0549	CCL3L3,CCL4,FCER1G,Tlr13,TLR2
Systemic Lupus Erythematosus Signaling	2.67	0.0273	CD72,FCER1G,FCGR2A,FCGR2B,PTPN6,PTPRC
Fcγ Receptor-mediated Phagocytosis in Macrophages and Monocytes	2.62	0.043	FCGR2A,FGR,NCF1,RAC2
B Cell Receptor Signaling	2.37	0.0284	FCGR2A,FCGR2B,PTPN6,PTPRC,RAC2
Production of Nitric Oxide and Reactive Oxygen Species in Macrophages	2.33	0.0278	IRF8,NCF1,PTPN6,TLR2,TNFRSF1A
Leukocyte Extravasation Signaling	2.16	0.0253	CD44,ITGB2,MSN,NCF1,RAC2
D-myo-inositol (1,4,5,6)-Tetrakisphosphate Biosynthesis	2.13	0.0312	DUSP14,PDCD1,PTPN6,PTPRC
D-myo-inositol (3,4,5,6)-tetrakisphosphate Biosynthesis	2.13	0.0312	DUSP14,PDCD1,PTPN6,PTPRC
IL-10 Signaling	2.1	0.0441	CD14,FCGR2A,FCGR2B
Macropinocytosis Signaling	2.1	0.0441	CD14,CSF1R,ITGB2
Caveolar-mediated Endocytosis Signaling	2.05	0.0423	FLNC,ITGAX,ITGB2
D-myo-inositol-5-phosphate Metabolism	1.95	0.0278	DUSP14,PDCD1,PTPN6,PTPRC
3-phosphoinositide Degradation	1.94	0.0276	DUSP14,PDCD1,PTPN6,PTPRC
Reelin Signaling in Neurons	1.92	0.038	APP,FGR,ITGB2
Asparagine Degradation I	1.92	0.5	ASPG
3-phosphoinositide Biosynthesis	1.84	0.0256	DUSP14,PDCD1,PTPN6,PTPRC
Altered T Cell and B Cell Signaling in Rheumatoid Arthritis	1.8	0.0341	FCER1G,Tlr13,TLR2
Virus Entry via Endocytic Pathways	1.78	0.0337	FLNC,ITGB2,RAC2
Thyroid Hormone Biosynthesis	1.75	0.333	CTSD
Acute Phase Response Signaling	1.72	0.0237	C4A/C4B,OSMR,SERPINA3,TNFRSF1A
Neuroprotective Role of THOP1 in Alzheimer's Disease	1.62	0.05	APP,SERPINA3
Superpathway of Inositol Phosphate Compounds	1.54	0.0207	DUSP14,PDCD1,PTPN6,PTPRC
Role of IL-17F in Allergic Inflammatory Airway Diseases	1.54	0.0455	CCL4,CXCL6
MSP-RON Signaling Pathway	1.51	0.0435	ITGB2,TLR2
CD28 Signaling in T Helper Cells	1.47	0.0254	FCER1G,PTPN6,PTPRC
Gαi Signaling	1.45	0.025	HCAR2,OPRK1,P2RY13
LXR/RXR Activation	1.44	0.0248	C4A/C4B,CD14,TNFRSF1A
PI3K Signaling in B Lymphocytes	1.38	0.0234	CD180,FCGR2B,PTPRC
Pathogenesis of Multiple Sclerosis	1.28	0.111	CCL4
Prostanoid Biosynthesis	1.28	0.111	TBXAS1
Agrin Interactions at Neuromuscular Junction	1.19	0.029	ITGB2,RAC2
CCR5 Signaling in Macrophages	1.19	0.029	CCL4,FCER1G
T Helper Cell Differentiation	1.17	0.0282	FCER1G,TNFRSF1A
JAK/Stat Signaling	1.16	0.0278	CCKBR,PTPN6
Toll-like Receptor Signaling	1.14	0.027	CD14,TLR2
Role of IL-17A in Psoriasis	1.12	0.0769	CXCL6
Acute Myeloid Leukemia Signaling	1.11	0.026	CSF1R,CSF3R
Role of NFAT in Regulation of the Immune Response	1.08	0.0175	FCER1G,FCGR2A,FCGR2B
Ceramide Signaling	1.08	0.025	CTSD,TNFRSF1A
The Visual Cycle	1.06	0.0667	RDH11
NF-κB Signaling	1.06	0.0173	FCER1G,TLR2,TNFRSF1A
CTLA4 Signaling in Cytotoxic T Lymphocytes	1.01	0.0227	FCER1G,PTPN6
Crosstalk between Dendritic Cells and Natural Killer Cells	1	0.0225	TREM2,TYROBP
IL-8 Signaling	1	0.0163	ITGAX,ITGB2,RAC2
ILK Signaling	0.993	0.0161	FLNC,ITGB2,TNFRSF1A
Differential Regulation of Cytokine Production in Macrophages and T Helper Cells by IL-17A and IL-17F	0.988	0.0556	CCL4
SAPK/JNK Signaling	0.96	0.0213	FCER1G,RAC2
Hepatic Fibrosis / Hepatic Stellate Cell Activation	0.933	0.0152	CD14,TNFRSF1A,TNFSF8
Integrin Signaling	0.919	0.0149	ITGAX,ITGB2,RAC2
Paxillin Signaling	0.909	0.0198	ITGAX,ITGB2
Differential Regulation of Cytokine Production in Intestinal Epithelial Cells by IL-17A and IL-17F	0.888	0.0435	CCL4
Role of JAK1, JAK2 and TYK2 in Interferon Signaling	0.871	0.0417	PTPN6
iCOS-iCOSL Signaling in T Helper Cells	0.862	0.0185	FCER1G,PTPRC
Fc Epsilon RI Signaling	0.856	0.0183	FCER1G,RAC2
Gαs Signaling	0.856	0.0183	HCAR2,OPRK1
Role of JAK family kinases in IL-6-type Cytokine Signaling	0.854	0.04	OSMR
Type I Diabetes Mellitus Signaling	0.849	0.0182	FCER1G,TNFRSF1A
Actin Cytoskeleton Signaling	0.847	0.0138	CD14,MSN,RAC2
Lipid Antigen Presentation by CD1	0.839	0.0385	FCER1G
cAMP-mediated signaling	0.839	0.0137	HCAR2,OPRK1,P2RY13
IL-6 Signaling	0.813	0.0172	CD14,TNFRSF1A
14-3-3-mediated Signaling	0.807	0.0171	GFAP,TNFRSF1A
PKCθ Signaling in T Lymphocytes	0.801	0.0169	FCER1G,RAC2
Colorectal Cancer Metastasis Signaling	0.771	0.0127	Tlr13,TLR2,TNFRSF1A
Phospholipase C Signaling	0.76	0.0126	FCER1G,FCGR2A,FCGR2B
Cytotoxic T Lymphocyte-mediated Apoptosis of Target Cells	0.756	0.0312	FCER1G
MIF-mediated Glucocorticoid Regulation	0.744	0.0303	CD14
Retinoate Biosynthesis I	0.744	0.0303	RDH11
Retinol Biosynthesis	0.744	0.0303	RDH11
B Cell Development	0.732	0.0294	PTPRC
Oncostatin M Signaling	0.732	0.0294	OSMR
Role of JAK2 in Hormone-like Cytokine Signaling	0.721	0.0286	PTPN6
IL-12 Signaling and Production in Macrophages	0.711	0.0148	IRF8,TLR2
G-Protein Coupled Receptor Signaling	0.7	0.0117	HCAR2,OPRK1,P2RY13
Protein Kinase A Signaling	0.696	0.0104	FLNC,PTPN6,PTPRC,PTPRR
Docosahexaenoic Acid (DHA) Signaling	0.679	0.0256	APP
Netrin Signaling	0.679	0.0256	RAC2
Role of PKR in Interferon Induction and Antiviral Response	0.669	0.025	TNFRSF1A
FcγRIIB Signaling in B Lymphocytes	0.66	0.0244	FCGR2B
MIF Regulation of Innate Immunity	0.66	0.0244	CD14
iNOS Signaling	0.633	0.0227	CD14
Role of Hypercytokinemia/hyperchemokinemia in the Pathogenesis of Influenza	0.624	0.0222	CCL4
Tec Kinase Signaling	0.61	0.0127	FCER1G,FGR
Germ Cell-Sertoli Cell Junction Signaling	0.603	0.0125	RAC2,TNFRSF1A
Graft-versus-Host Disease Signaling	0.6	0.0208	FCER1G
Hepatic Cholestasis	0.595	0.0123	CD14,TNFRSF1A
Autoimmune Thyroid Disease Signaling	0.592	0.0204	FCER1G
TNFR1 Signaling	0.592	0.0204	TNFRSF1A
Amyloid Processing	0.577	0.0196	APP
Hematopoiesis from Pluripotent Stem Cells	0.577	0.0196	FCER1G
Role of Macrophages, Fibroblasts and Endothelial Cells in Rheumatoid Arthritis	0.575	0.0101	Tlr13,TLR2,TNFRSF1A
Primary Immunodeficiency Signaling	0.57	0.0192	PTPRC
Role of IL-17A in Arthritis	0.556	0.0185	CXCL6
RhoGDI Signaling	0.555	0.0116	CD44,MSN
Glioma Invasiveness Signaling	0.536	0.0175	CD44
Nur77 Signaling in T Lymphocytes	0.536	0.0175	FCER1G
Induction of Apoptosis by HIV1	0.518	0.0167	TNFRSF1A
Antiproliferative Role of Somatostatin Receptor 2	0.5	0.0159	PTPN6
Calcium-induced T Lymphocyte Apoptosis	0.495	0.0156	FCER1G
Eicosanoid Signaling	0.495	0.0156	TBXAS1
IL-17A Signaling in Airway Cells	0.495	0.0156	CXCL6
Erythropoietin Signaling	0.478	0.0149	PTPN6
Growth Hormone Signaling	0.468	0.0145	PTPN6
Chemokine Signaling	0.458	0.0141	CCL4
IL-3 Signaling	0.458	0.0141	PTPN6
Ephrin B Signaling	0.448	0.0137	RAC2
LPS-stimulated MAPK Signaling	0.448	0.0137	CD14
NF-κB Activation by Viruses	0.448	0.0137	ITGB2
STAT3 Pathway	0.448	0.0137	PTPN6
HER-2 Signaling in Breast Cancer	0.434	0.0132	ITGB2
IL-4 Signaling	0.434	0.0132	PTPN6
VDR/RXR Activation	0.426	0.0128	CD14
LPS/IL-1 Mediated Inhibition of RXR Function	0.421	0.00913	CD14,TNFRSF1A
Role of Osteoblasts, Osteoclasts and Chondrocytes in Rheumatoid Arthritis	0.421	0.00913	CSF1R,TNFRSF1A
Melanocyte Development and Pigmentation Signaling	0.401	0.0119	PTPN6
FGF Signaling	0.397	0.0118	PTPN6
Allograft Rejection Signaling	0.393	0.0116	FCER1G
HIPPO signaling	0.393	0.0116	CD44
Signaling by Rho Family GTPases	0.386	0.00855	GFAP,MSN
Apoptosis Signaling	0.381	0.0112	TNFRSF1A
OX40 Signaling Pathway	0.381	0.0112	FCER1G
Regulation of Actin-based Motility by Rho	0.374	0.011	RAC2
Death Receptor Signaling	0.371	0.0109	TNFRSF1A
VEGF Signaling	0.371	0.0109	PTPN6
PPAR Signaling	0.364	0.0106	TNFRSF1A
T Cell Receptor Signaling	0.353	0.0103	PTPRC
Cholecystokinin/Gastrin-mediated Signaling	0.341	0.0099	CCKBR
Rac Signaling	0.331	0.00962	CD44
fMLP Signaling in Neutrophils	0.32	0.00926	NCF1
Renin-Angiotensin Signaling	0.317	0.00917	PTPN6
Role of Tissue Factor in Cancer	0.314	0.00909	FGR
Type II Diabetes Mellitus Signaling	0.295	0.00855	TNFRSF1A
p38 MAPK Signaling	0.295	0.00855	TNFRSF1A
PTEN Signaling	0.293	0.00847	RAC2
HMGB1 Signaling	0.288	0.00833	TNFRSF1A
Gustation Pathway	0.285	0.00826	P2RY13
RhoA Signaling	0.283	0.0082	MSN
Atherosclerosis Signaling	0.278	0.00806	ITGB2
Adipogenesis pathway	0.271	0.00787	TNFRSF1A
FXR/RXR Activation	0.271	0.00787	C4A/C4B
Ovarian Cancer Signaling	0.262	0.00763	CD44
Aryl Hydrocarbon Receptor Signaling	0.243	0.00714	CTSD
Axonal Guidance Signaling	0	0.00231	RAC2
Cdc42 Signaling	0	0.00599	FCER1G
Clathrin-mediated Endocytosis Signaling	0	0.00541	ITGB2
ERK/MAPK Signaling	0	0.00535	RAC2
Ephrin Receptor Signaling	0	0.00575	RAC2
Huntington's Disease Signaling	0	0.00435	CTSD
Mitochondrial Dysfunction	0	0.00585	APP
Molecular Mechanisms of Cancer	0	0.00274	RAC2
RAR Activation	0	0.00526	RDH11
Sertoli Cell-Sertoli Cell Junction Signaling	0	0.00562	TNFRSF1A
Tight Junction Signaling	0	0.00599	TNFRSF1A
Wnt/β-catenin Signaling	0	0.00592	CD44

## Sheet: Disease and biological function
Disease and biological functions derived from Ingenuity Pathway Analysis of differentially expressed genes by comparing the brain transcriptomic signatures between 18-month and 24-month placebo treated tTAxAPPtg (APP over-expressing) vs. doxycycline treated tTAxAPPtg (APP expression suppressed) mice. False discovery rate was set to 0.05. The top 500 disease and biological functions are listed.
Categories	Functions	Diseases or Functions Annotation	p-Value	Predicted Activation State	Activation z-score	Molecules	# Molecules
Cell-To-Cell Signaling and Interaction, Hematological System Development and Function, Immune Cell Trafficking, Inflammatory Response	activation	activation of leukocytes	2.37e-27		1.734	CX3CR1,TNFAIP8L2,TNFRSF1A,CD72,NCF1,VSIR,ITGB2,FCER1G,TREM2,CSF1R,C3AR1,C1QA,CXCL6,GRN,C4A/C4B,IRF8,CD84,TYROBP,CD37,CD180,PTPN6,TREML2,LAG3,CCL4,LGALS3BP,SLC11A1,Milr1,TLR2,CTSS,LAIR1,CD14,LAPTM5,APP,PDCD1,CD44,FCGR2A,IRF5,PYCARD,SAMSN1,FCGR2B,PRNP,PTPRC,CLEC7A	43
Cellular Movement, Immune Cell Trafficking	migration	leukocyte migration	3.09e-27	Increased	3.579	CTSV,CX3CR1,Ccl6,TNFAIP8L2,TNFRSF1A,CSF3R,NCF1,TNFSF8,FGR,ITGB2,FCER1G,CCL3L3,RAC2,TREM2,CSF1R,C3AR1,LCP1,CXCL6,GRN,C4A/C4B,TYROBP,PTPN6,TREML2,HCAR2,LAG3,CCL4,CD9,TLR2,CTSS,CD14,MYO1F,ITGAX,SERPINA3,APP,PDCD1,Wfdc17,CD44,GFAP,FCGR2A,IRF5,GPR183,PYCARD,FCGR2B,PRNP,PTPRC,CLEC7A,CTSZ	47
Cell-To-Cell Signaling and Interaction, Hematological System Development and Function	activation	activation of blood cells	3.59e-27		1.751	CX3CR1,TNFAIP8L2,TNFRSF1A,CD72,NCF1,VSIR,ITGB2,FCER1G,TREM2,CSF1R,C3AR1,C1QA,CXCL6,GRN,C4A/C4B,IRF8,CD84,TYROBP,CD37,CD180,PTPN6,TREML2,LAG3,CCL4,LGALS3BP,SLC11A1,Milr1,TLR2,CTSS,PLEK,LAIR1,CD14,LAPTM5,APP,PDCD1,CD44,FCGR2A,IRF5,PYCARD,SAMSN1,FCGR2B,PRNP,PTPRC,CLEC7A	44
Cell-To-Cell Signaling and Interaction	activation	activation of cells	5.05e-27	Increased	2.047	CX3CR1,Ccl6,CD72,TNFRSF1A,NCF1,VSIR,FCER1G,ITGB2,C3AR1,C1QA,LILRB4,GRN,IRF8,C4A/C4B,CD84,TYROBP,CD180,LAG3,CD9,SLC11A1,TLR2,CTSS,LAIR1,CD14,LAPTM5,APP,FCGR2A,SAMSN1,PRNP,CLEC7A,TNFAIP8L2,TREM2,CSF1R,CXCL6,CD37,PTPN6,TREML2,LGALS3BP,CCL4,Milr1,PLEK,ITGAX,PDCD1,CD44,GFAP,IRF5,PYCARD,FCGR2B,PTPRC	49
Cellular Movement, Hematological System Development and Function, Immune Cell Trafficking	cell movement	cell movement of leukocytes	9.73e-27	Increased	3.552	CTSV,CX3CR1,Ccl6,TNFAIP8L2,TNFRSF1A,CSF3R,NCF1,TNFSF8,FGR,ITGB2,FCER1G,CCL3L3,RAC2,TREM2,CSF1R,C3AR1,LCP1,CXCL6,GRN,C4A/C4B,TYROBP,PTPN6,TREML2,HCAR2,LAG3,CCL4,CD9,TLR2,CTSS,CD14,MYO1F,ITGAX,SERPINA3,APP,PDCD1,CD44,GFAP,FCGR2A,GPR183,PYCARD,FCGR2B,PRNP,PTPRC,CTSZ	44
Cellular Movement, Hematological System Development and Function, Immune Cell Trafficking	cell movement	cell movement of myeloid cells	2.27e-24	Increased	3.627	CTSV,CX3CR1,TNFAIP8L2,TNFRSF1A,CSF3R,NCF1,TNFSF8,FGR,ITGB2,FCER1G,CCL3L3,RAC2,TREM2,CSF1R,C3AR1,CXCL6,GRN,C4A/C4B,TYROBP,PTPN6,TREML2,HCAR2,CCL4,CD9,TLR2,CTSS,CD14,MYO1F,ITGAX,SERPINA3,APP,PDCD1,CD44,FCGR2A,PRNP,PTPRC	36
Cellular Function and Maintenance	function	function of leukocytes	3.91e-24			CX3CR1,TNFAIP8L2,TNFRSF1A,CD72,NCF1,FGR,ITGB2,FCER1G,RAC2,TREM2,CSF1R,C3AR1,LCP1,CXCL6,LILRB4,GRN,IRF8,CD84,TYROBP,PTPN6,LAG3,CD9,TLR2,CTSS,CD14,PDCD1,CD44,FCGR2A,IRF5,GPR183,PYCARD,SAMSN1,FCGR2B,PTPRC,CLEC7A,CTSZ	36
Inflammatory Response	inflammatory response	inflammatory response	1.67e-23	Increased	2.868	CX3CR1,TNFAIP8L2,TNFRSF1A,CSF3R,NCF1,FGR,ITGB2,FCER1G,CCL3L3,RAC2,TREM2,CSF1R,C3AR1,LCP1,CXCL6,LILRB4,GRN,TYROBP,PTPN6,TREML2,HCAR2,CCL4,CD9,LGALS3BP,SLC11A1,TLR2,TBXAS1,CTSS,CD14,MYO1F,SERPINA3,APP,PDCD1,CD44,FCGR2A,PYCARD,FCGR2B,PRNP,Tlr13,PTPRC,CLEC7A	41
Cellular Movement, Hematological System Development and Function, Immune Cell Trafficking, Inflammatory Response	cell movement	cell movement of phagocytes	6.14e-23	Increased	3.537	CTSV,CX3CR1,TNFAIP8L2,TNFRSF1A,CSF3R,NCF1,FGR,ITGB2,FCER1G,CCL3L3,RAC2,TREM2,CSF1R,C3AR1,CXCL6,GRN,C4A/C4B,TYROBP,PTPN6,TREML2,HCAR2,CCL4,CD9,TLR2,CTSS,CD14,MYO1F,ITGAX,SERPINA3,APP,PDCD1,CD44,FCGR2A,PRNP,CTSZ	35
Inflammatory Response	immune response	immune response of cells	1.94e-21	Increased	4.27	TNFRSF1A,CSF3R,NCF1,TNFSF8,FGR,ITGB2,FCER1G,RAC2,TREM2,C3AR1,C1QA,LILRB4,IRF8,TYROBP,CD68,CD180,PTPN6,TREML2,SLC11A1,CTSD,TLR2,CTSS,LAIR1,CD14,ITGAX,APP,PDCD1,CD44,FCGR2A,PYCARD,FCGR2B,PRNP,PTPRC,CLEC7A	34
Hematological System Development and Function, Tissue Morphology	quantity	quantity of blood cells	3.63e-21		0.803	CTSV,HEXB,CX3CR1,TNFAIP8L2,TNFRSF1A,CD72,CSF3R,ITGB2,FCER1G,ST14,CCL3L3,RAC2,CSF1R,C3AR1,C1QA,CXCL6,LILRB4,C4A/C4B,IRF8,CD84,TYROBP,KLHL6,CD180,PTPN6,LAG3,CCL4,CD9,CTSD,TLR2,CTSS,PLEK,LAIR1,APP,SLC14A1,PDCD1,CD44,FCGR2A,GPR183,PYCARD,SAMSN1,FCGR2B,PRNP,PTPRC,CLEC7A	44
Hematological System Development and Function, Tissue Morphology	quantity	quantity of leukocytes	1.23e-20		0.611	CTSV,HEXB,CX3CR1,TNFAIP8L2,TNFRSF1A,CD72,CSF3R,ITGB2,FCER1G,ST14,CCL3L3,RAC2,CSF1R,C3AR1,C1QA,CXCL6,LILRB4,C4A/C4B,IRF8,CD84,TYROBP,KLHL6,CD180,PTPN6,LAG3,CCL4,CTSD,TLR2,CTSS,LAIR1,APP,PDCD1,CD44,FCGR2A,GPR183,PYCARD,SAMSN1,FCGR2B,PRNP,PTPRC,CLEC7A	41
Immunological Disease	systemic autoimmune syndrome	systemic autoimmune syndrome	3.03e-20		1.562	CTSV,CX3CR1,Ccl6,TNFRSF1A,GLIPR2,NRSN1,CSF3R,NCF1,TNFSF8,ITGB2,FCER1G,CCL3L3,C3AR1,C1QA,LCP1,CXCL6,LILRB4,GRN,C4A/C4B,CD84,TYROBP,P2RY13,CD68,GPR65,CD180,PTPN6,CCL4,TLR2,MPEG1,CTSS,PLEK,OPRK1,MYO1F,ITGAX,PDCD1,CD44,GFAP,FCGR2A,IRF5,FCGR2B,PRNP,LY86,PTPRC	43
Hematological System Development and Function, Tissue Morphology	quantity	quantity of mononuclear leukocytes	1.53e-19		0.62	CTSV,HEXB,CX3CR1,TNFAIP8L2,TNFRSF1A,CD72,CSF3R,ITGB2,FCER1G,ST14,RAC2,CSF1R,C3AR1,LILRB4,IRF8,CD84,TYROBP,KLHL6,CD180,PTPN6,LAG3,CCL4,CTSD,TLR2,CTSS,LAIR1,APP,PDCD1,CD44,FCGR2A,GPR183,PYCARD,SAMSN1,FCGR2B,PRNP,PTPRC	36
Humoral Immune Response, Protein Synthesis	production	production of antibody	1.78e-19		-0.273	HEXB,TNFAIP8L2,TNFRSF1A,CD72,ITGB2,FCER1G,C3AR1,C1QA,LILRB4,C4A/C4B,IRF8,CD84,TYROBP,CD37,CD180,PTPN6,TLR2,CTSS,LAIR1,Ggta1,PDCD1,PYCARD,SAMSN1,FCGR2B,LY86	25
Cell-To-Cell Signaling and Interaction, Hematological System Development and Function, Immune Cell Trafficking, Inflammatory Response	activation	activation of mononuclear leukocytes	2.24e-19		0.837	TNFAIP8L2,CD72,NCF1,VSIR,ITGB2,FCER1G,C3AR1,C1QA,C4A/C4B,IRF8,TYROBP,CD180,PTPN6,TREML2,LAG3,CCL4,SLC11A1,TLR2,CD14,LAPTM5,PDCD1,CD44,FCGR2A,IRF5,PYCARD,SAMSN1,FCGR2B,PRNP,PTPRC,CLEC7A	30
Endocrine System Disorders, Gastrointestinal Disease, Immunological Disease, Metabolic Disease	insulin-dependent diabetes mellitus	insulin-dependent diabetes mellitus	2.54e-19		1.982	CTSV,CX3CR1,Ccl6,TNFRSF1A,NRSN1,NCF1,TNFSF8,ITGB2,FCER1G,CCL3L3,C3AR1,LCP1,LILRB4,CD84,TYROBP,P2RY13,GPR65,CD180,CCL4,TLR2,MPEG1,CTSS,PLEK,MYO1F,ITGAX,PDCD1,FCGR2A,FCGR2B,LY86	29
Hematological System Development and Function, Tissue Morphology	quantity	quantity of lymphocytes	3.56e-19		0.488	CTSV,HEXB,CX3CR1,TNFAIP8L2,TNFRSF1A,CD72,ITGB2,FCER1G,ST14,RAC2,CSF1R,C3AR1,LILRB4,IRF8,CD84,TYROBP,KLHL6,CD180,PTPN6,LAG3,CCL4,CTSD,TLR2,CTSS,LAIR1,APP,PDCD1,CD44,FCGR2A,GPR183,PYCARD,SAMSN1,FCGR2B,PRNP,PTPRC	35
Cellular Movement, Hematological System Development and Function, Immune Cell Trafficking, Inflammatory Response	chemotaxis	chemotaxis of myeloid cells	5.54e-19	Increased	3.059	CX3CR1,TNFRSF1A,CSF3R,MYO1F,SERPINA3,APP,FGR,ITGB2,FCER1G,CCL3L3,RAC2,FCGR2A,CSF1R,C3AR1,CXCL6,GRN,PRNP,PTPN6,TREML2,PTPRC,CCL4,CD9,HCAR2,TLR2	24
Cell-To-Cell Signaling and Interaction, Hematological System Development and Function, Immune Cell Trafficking, Inflammatory Response	activation	activation of lymphocytes	6.29e-19		0.522	TNFAIP8L2,CD72,NCF1,VSIR,ITGB2,FCER1G,C3AR1,C1QA,C4A/C4B,IRF8,TYROBP,CD180,PTPN6,TREML2,LAG3,CCL4,SLC11A1,TLR2,LAPTM5,PDCD1,CD44,FCGR2A,IRF5,PYCARD,SAMSN1,FCGR2B,PRNP,PTPRC,CLEC7A	29
Humoral Immune Response, Protein Synthesis	quantity	quantity of immunoglobulin	6.77e-19		-0.188	CTSS,HEXB,LAIR1,TNFAIP8L2,TNFRSF1A,CD72,Ggta1,ITGB2,FCER1G,PDCD1,C3AR1,PYCARD,SAMSN1,C1QA,LILRB4,C4A/C4B,IRF8,FCGR2B,LY86,CD84,TYROBP,CD37,CD180,TLR2	24
Cellular Movement, Hematological System Development and Function, Immune Cell Trafficking	homing	homing of leukocytes	2.5e-18	Increased	3.088	CX3CR1,TNFRSF1A,CSF3R,FGR,ITGB2,FCER1G,CCL3L3,RAC2,CSF1R,C3AR1,LCP1,CXCL6,GRN,PTPN6,TREML2,HCAR2,CCL4,CD9,TLR2,MYO1F,SERPINA3,APP,CD44,FCGR2A,PRNP,PTPRC	26
Infectious Disease	infection	infection of mammalia	3.34e-18		-1.339	CX3CR1,TNFAIP8L2,TNFRSF1A,NCF1,FGR,ITGB2,FCER1G,CCL3L3,RAC2,C1QA,LCP1,CXCL6,GRN,C4A/C4B,IRF8,SLC11A1,TLR2,CD14,ITGAX,CD44,IRF5,PYCARD,FCGR2B,PRNP,CLEC7A	25
Cellular Movement	cell movement	cell movement	4.03e-18	Increased	3.833	CTSV,CX3CR1,Ccl6,TNFRSF1A,CSF3R,NCF1,FGR,ITGB2,FCER1G,ST6GALNAC2,C3AR1,GRN,IRF8,C4A/C4B,TYROBP,FLNC,LAG3,CD9,SLC11A1,HCAR2,TLR2,CTSS,CD14,SERPINA3,APP,Wfdc17,FCGR2A,OSMR,PRNP,CLEC7A,CTSZ,TNFAIP8L2,GLIPR2,TNFSF8,ADAM33,CCL3L3,RAC2,TREM2,CSF1R,LCP1,CXCL6,PTPN6,TREML2,CCL4,TBXAS1,PTPRR,MSN,MYO1F,ITGAX,PDCD1,CD44,GFAP,IRF5,GPR183,PYCARD,FCGR2B,PTPRC	57
Cellular Movement, Hematological System Development and Function, Immune Cell Trafficking, Inflammatory Response	chemotaxis	chemotaxis of leukocytes	5.86e-18	Increased	2.961	CX3CR1,TNFRSF1A,CSF3R,FGR,ITGB2,FCER1G,CCL3L3,RAC2,CSF1R,C3AR1,LCP1,CXCL6,GRN,PTPN6,TREML2,HCAR2,CCL4,CD9,TLR2,MYO1F,SERPINA3,APP,FCGR2A,PRNP,PTPRC	25
Cellular Movement, Hematological System Development and Function, Immune Cell Trafficking, Inflammatory Response	chemotaxis	chemotaxis of phagocytes	1.07e-17	Increased	3.059	CX3CR1,TNFRSF1A,CSF3R,MYO1F,SERPINA3,APP,FGR,ITGB2,FCER1G,CCL3L3,RAC2,FCGR2A,CSF1R,C3AR1,CXCL6,GRN,PRNP,PTPN6,TREML2,CCL4,CD9,HCAR2,TLR2	23
Cell-To-Cell Signaling and Interaction, Hematological System Development and Function, Immune Cell Trafficking, Inflammatory Response	activation	activation of phagocytes	1.92e-17	Increased	2.342	CX3CR1,TNFAIP8L2,TNFRSF1A,ITGB2,FCER1G,TREM2,CSF1R,CXCL6,GRN,C4A/C4B,TYROBP,CD37,PTPN6,TREML2,CCL4,LGALS3BP,SLC11A1,Milr1,TLR2,CD14,APP,CD44,FCGR2A,PRNP,CLEC7A	25
Infectious Disease	infection	Bacterial Infection	2.25e-17		0.057	TNFRSF1A,NCF1,FGR,ITGB2,FCER1G,CCL3L3,RAC2,C1QA,LCP1,CXCL6,GRN,C4A/C4B,IRF8,CCL4,SLC11A1,TLR2,CD14,C1QB,ITGAX,APP,CD44,FCGR2A,IRF5,PYCARD,FCGR2B,LY86	26
Cell-To-Cell Signaling and Interaction, Inflammatory Response	immune response	immune response of leukocytes	2.41e-17	Increased	4.01	CTSS,TNFRSF1A,CD14,ITGAX,APP,TNFSF8,FGR,ITGB2,FCER1G,TREM2,CD44,FCGR2A,C3AR1,PYCARD,LILRB4,IRF8,FCGR2B,TYROBP,CD68,CD180,TREML2,PTPRC,TLR2	23
Cell-To-Cell Signaling and Interaction	adhesion	adhesion of blood cells	3.23e-17	Increased	3.745	CX3CR1,TNFRSF1A,CSF3R,FGR,ITGB2,FCER1G,CCL3L3,RAC2,ST6GALNAC2,C1QA,LCP1,C4A/C4B,PTPN6,CCL4,CD9,TLR2,CD14,MSN,ITGAX,APP,Wfdc17,CD44,FCGR2A,PTPRC,CTSZ	25
Cellular Development, Cellular Growth and Proliferation, Hematological System Development and Function	proliferation	proliferation of mononuclear leukocytes	1.1e-16		-0.776	TNFRSF1A,CD72,VSIR,ITGB2,FCER1G,RAC2,CSF1R,LCP1,LILRB4,IRF8,CD84,TYROBP,CD37,CD180,PTPN6,LAG3,CCL4,CTSD,TLR2,LAIR1,CD14,LAPTM5,ITGAX,PDCD1,CD44,GPR183,PYCARD,SAMSN1,FCGR2B,PRNP,LY86,PTPRC,CTSZ	33
Cellular Movement	migration	migration of cells	1.31e-16	Increased	4.168	CTSV,CX3CR1,Ccl6,TNFRSF1A,CSF3R,NCF1,FGR,ITGB2,FCER1G,C3AR1,GRN,C4A/C4B,TYROBP,FLNC,LAG3,CD9,HCAR2,TLR2,CTSS,CD14,SERPINA3,APP,Wfdc17,FCGR2A,OSMR,PRNP,CLEC7A,CTSZ,TNFAIP8L2,GLIPR2,TNFSF8,ADAM33,CCL3L3,RAC2,TREM2,CSF1R,LCP1,CXCL6,PTPN6,TREML2,CCL4,MSN,MYO1F,ITGAX,PDCD1,CD44,GFAP,IRF5,GPR183,PYCARD,FCGR2B,PTPRC	52
Cellular Development, Cellular Growth and Proliferation, Hematological System Development and Function	proliferation	proliferation of immune cells	1.34e-16		-0.853	TNFRSF1A,CD72,CSF3R,VSIR,ITGB2,FCER1G,RAC2,CSF1R,LCP1,LILRB4,IRF8,CD84,TYROBP,CD37,CD180,PTPN6,LAG3,CCL4,CTSD,TLR2,LAIR1,CD14,LAPTM5,ITGAX,PDCD1,CD44,GPR183,PYCARD,SAMSN1,FCGR2B,PRNP,LY86,PTPRC,CTSZ	34
Cellular Development, Cellular Growth and Proliferation	proliferation	proliferation of blood cells	1.37e-16		-0.889	TNFRSF1A,CD72,CSF3R,VSIR,ITGB2,FCER1G,CCL3L3,RAC2,CSF1R,LCP1,LILRB4,IRF8,CD84,TYROBP,CD37,CD180,PTPN6,LAG3,CCL4,CTSD,TLR2,LAIR1,CD14,LAPTM5,ITGAX,PDCD1,CD44,GPR183,PYCARD,SAMSN1,FCGR2B,PRNP,LY86,PTPRC,CTSZ	35
Cellular Function and Maintenance, Inflammatory Response	phagocytosis	phagocytosis	1.42e-16	Increased	3.829	CD14,CSF3R,MSN,ITGAX,APP,FGR,ITGB2,FCER1G,RAC2,TREM2,CD44,FCGR2A,PYCARD,C1QA,IRF8,FCGR2B,PTPN6,TREML2,PTPRC,SLC11A1,TLR2,CLEC7A	22
Cellular Movement, Hematological System Development and Function, Immune Cell Trafficking, Inflammatory Response	cell movement	cell movement of neutrophils	1.8e-16	Increased	3.106	TNFAIP8L2,TNFRSF1A,CD14,CSF3R,NCF1,MYO1F,APP,FGR,ITGB2,FCER1G,CCL3L3,RAC2,CD44,FCGR2A,C3AR1,CXCL6,GRN,C4A/C4B,PTPN6,TREML2,CCL4,TLR2	22
Cellular Compromise, Inflammatory Response	degranulation	degranulation of phagocytes	2.1e-16	Increased	2.245	MYO1F,FGR,ITGB2,FCER1G,CCL3L3,RAC2,FCGR2A,C3AR1,LILRB4,C4A/C4B,FCGR2B,TREML2,PTPRC,CCL4,CD9,Milr1,TLR2	17
Cell-To-Cell Signaling and Interaction, Cellular Function and Maintenance, Inflammatory Response	phagocytosis	phagocytosis of cells	2.25e-16	Increased	3.832	CD14,CSF3R,ITGAX,APP,FGR,ITGB2,FCER1G,RAC2,TREM2,CD44,FCGR2A,PYCARD,C1QA,IRF8,FCGR2B,PTPN6,TREML2,PTPRC,SLC11A1,TLR2,CLEC7A	21
Cellular Movement	chemotaxis	chemotaxis of cells	2.47e-16	Increased	3.056	CX3CR1,Ccl6,TNFRSF1A,CSF3R,FGR,ITGB2,FCER1G,CCL3L3,RAC2,CSF1R,C3AR1,LCP1,CXCL6,GRN,C4A/C4B,PTPN6,TREML2,HCAR2,CCL4,CD9,TLR2,MYO1F,SERPINA3,APP,CD44,FCGR2A,PRNP,PTPRC	28
Cellular Function and Maintenance, Hematological System Development and Function	function	function of myeloid cells	2.8e-16			TNFRSF1A,CD14,NCF1,FGR,ITGB2,FCER1G,RAC2,TREM2,FCGR2A,CSF1R,C3AR1,LCP1,PYCARD,CXCL6,GRN,FCGR2B,TYROBP,CD9,TLR2,CLEC7A	20
Cellular Movement, Hematological System Development and Function, Immune Cell Trafficking, Inflammatory Response	migration	migration of phagocytes	3.29e-16	Increased	3.553	CTSS,CTSV,CX3CR1,TNFAIP8L2,TNFRSF1A,ITGAX,APP,FGR,ITGB2,CCL3L3,RAC2,TREM2,CD44,CSF1R,CXCL6,PRNP,TYROBP,PTPN6,CCL4,TLR2,CTSZ	21
Tissue Morphology	quantity	quantity of cells	3.84e-16		0.253	CTSV,HEXB,CX3CR1,CD72,TNFRSF1A,CSF3R,ITGB2,FCER1G,ST6GALNAC2,C3AR1,C1QA,LILRB4,GRN,IRF8,C4A/C4B,CD84,TYROBP,P2RY13,CD180,FLNC,LAG3,CD9,CTSD,TLR2,CTSS,LAIR1,APP,FCGR2A,SAMSN1,PRNP,CLEC7A,TNFAIP8L2,ST14,CCL3L3,RAC2,CSF1R,CXCL6,KLHL6,PTPN6,CCL4,PLEK,MSN,SLC14A1,PDCD1,CD44,GPR183,PYCARD,CCKBR,FCGR2B,PTPRC	50
Cell-To-Cell Signaling and Interaction, Hematological System Development and Function, Immune Cell Trafficking, Inflammatory Response	activation	activation of myeloid cells	4.28e-16	Increased	2.706	CX3CR1,TNFAIP8L2,CD14,APP,ITGB2,FCER1G,TREM2,CD44,FCGR2A,CSF1R,CXCL6,GRN,C4A/C4B,FCGR2B,PRNP,TYROBP,PTPN6,TREML2,CCL4,LGALS3BP,SLC11A1,Milr1,TLR2	23
Cellular Function and Maintenance	function	function of phagocytes	4.58e-16			TNFRSF1A,CD14,NCF1,FGR,ITGB2,FCER1G,RAC2,TREM2,FCGR2A,CSF1R,LCP1,SAMSN1,PYCARD,CXCL6,LILRB4,GRN,FCGR2B,TYROBP,CD9,TLR2,CLEC7A,CTSZ	22
Cellular Development, Cellular Growth and Proliferation, Hematological System Development and Function	proliferation	proliferation of lymphocytes	5.41e-16		-1.042	TNFRSF1A,CD72,VSIR,ITGB2,FCER1G,RAC2,LCP1,LILRB4,IRF8,CD84,TYROBP,CD37,CD180,PTPN6,LAG3,CCL4,CTSD,TLR2,LAIR1,CD14,LAPTM5,ITGAX,PDCD1,CD44,GPR183,PYCARD,SAMSN1,FCGR2B,PRNP,LY86,PTPRC,CTSZ	32
Connective Tissue Disorders, Inflammatory Disease, Skeletal and Muscular Disorders	rheumatic disease	Rheumatic Disease	9.87e-16		0.801	Ccl6,TNFRSF1A,GLIPR2,CD72,CSF3R,NCF1,FGR,ITGB2,FCER1G,CCL3L3,C3AR1,C1QA,LCP1,CXCL6,GRN,C4A/C4B,IRF8,TYROBP,P2RY13,CD68,CD180,PTPN6,CCL4,SLC11A1,TLR2,CTSS,OPRK1,RENBP,C1QB,PDCD1,CD44,GFAP,FCGR2A,IRF5,PYCARD,FCGR2B,PRNP,PTPRC	38
Connective Tissue Disorders, Inflammatory Disease, Skeletal and Muscular Disorders	arthritis	arthritis	1.12e-15		0.984	Ccl6,TNFRSF1A,GLIPR2,CD72,CSF3R,NCF1,FGR,ITGB2,FCER1G,CCL3L3,C3AR1,LCP1,C1QA,CXCL6,GRN,C4A/C4B,TYROBP,P2RY13,CD68,CD180,PTPN6,CCL4,SLC11A1,TLR2,CTSS,OPRK1,RENBP,PDCD1,CD44,GFAP,FCGR2A,IRF5,PYCARD,PRNP,FCGR2B,PTPRC	36
Cellular Compromise, Inflammatory Response	degranulation	degranulation of cells	1.14e-15		1.863	LAIR1,CX3CR1,MYO1F,FGR,ITGB2,FCER1G,CCL3L3,RAC2,FCGR2A,C3AR1,LILRB4,C4A/C4B,FCGR2B,TREML2,PTPRC,CCL4,CD9,Milr1,TLR2	19
Cellular Movement, Hematological System Development and Function, Immune Cell Trafficking	cell movement	cell movement of granulocytes	2.85e-15	Increased	3.237	TNFAIP8L2,TNFRSF1A,CD14,CSF3R,NCF1,MYO1F,APP,TNFSF8,FGR,ITGB2,FCER1G,CCL3L3,RAC2,CD44,FCGR2A,C3AR1,CXCL6,GRN,C4A/C4B,PTPN6,TREML2,CCL4,TLR2	23
Cell Death and Survival	cell death	cell death of blood cells	7.15e-15		1.066	TNFAIP8L2,TNFRSF1A,TNFSF8,ITGB2,FCER1G,ST14,CCL3L3,RAC2,CSF1R,C3AR1,C1QA,IRF8,TYROBP,PTPN6,HCAR2,LAG3,CCL4,CD9,CTSD,TLR2,LAIR1,CD14,SERPINA3,APP,PDCD1,CD44,IRF5,PYCARD,FCGR2B,PTPRC	30
Cell-To-Cell Signaling and Interaction, Hematological System Development and Function, Immune Cell Trafficking	adhesion	adhesion of immune cells	7.44e-15	Increased	3.339	CX3CR1,TNFRSF1A,CD14,CSF3R,MSN,ITGAX,APP,FGR,ITGB2,CCL3L3,RAC2,Wfdc17,CD44,FCGR2A,LCP1,C1QA,PTPN6,PTPRC,CCL4,CD9,TLR2,CTSZ	22
Cell-To-Cell Signaling and Interaction, Cellular Movement	recruitment	recruitment of cells	9.03e-15	Increased	3.684	CX3CR1,Ccl6,TNFRSF1A,CD14,APP,FGR,ITGB2,CCL3L3,CD44,FCGR2A,IRF5,CSF1R,C3AR1,PYCARD,C4A/C4B,FCGR2B,TREML2,CCL4,HCAR2,SLC11A1,TLR2,CLEC7A	22
Cell-To-Cell Signaling and Interaction, Cellular Movement, Hematological System Development and Function, Immune Cell Trafficking	recruitment	recruitment of leukocytes	1.14e-14	Increased	3.545	CX3CR1,Ccl6,TNFRSF1A,CD14,APP,FGR,ITGB2,CCL3L3,CD44,FCGR2A,IRF5,CSF1R,C3AR1,PYCARD,C4A/C4B,FCGR2B,TREML2,CCL4,HCAR2,TLR2,CLEC7A	21
Inflammatory Response	inflammation	inflammation of organ	1.26e-14		-1.197	CTSV,CX3CR1,Ccl6,TNFAIP8L2,TNFRSF1A,CD72,NCF1,VSIR,TNFSF8,FGR,ITGB2,FCER1G,CCL3L3,CSF1R,C3AR1,C1QA,CXCL6,C4A/C4B,TYROBP,PTPN6,CCL4,TLR2,CTSS,OPRK1,CD14,MSN,ITGAX,APP,PDCD1,CD44,GFAP,FCGR2A,IRF5,PYCARD,OSMR,FCGR2B,PTPRC,CLEC7A	38
Metabolic Disease	glucose metabolism disorder	glucose metabolism disorder	1.42e-14		1.511	CTSV,CX3CR1,Ccl6,TNFRSF1A,GLIPR2,NRSN1,NCF1,TNFSF8,ITGB2,FCER1G,CCL3L3,RAC2,C3AR1,C1QA,LCP1,LILRB4,CD84,TYROBP,P2RY13,GPR65,CD180,PTPN6,CCL4,TLR2,MPEG1,CTSS,PLEK,MYO1F,ITGAX,SERPINA3,APP,PDCD1,CD44,GFAP,FCGR2A,PYCARD,OSMR,CCKBR,FCGR2B,LY86	40
Cell-To-Cell Signaling and Interaction, Hematological System Development and Function, Immune Cell Trafficking, Inflammatory Response	activation	activation of T lymphocytes	1.45e-14		0.954	TNFAIP8L2,LAPTM5,NCF1,VSIR,ITGB2,FCER1G,PDCD1,CD44,IRF5,C3AR1,PYCARD,IRF8,PRNP,TYROBP,PTPN6,TREML2,PTPRC,LAG3,CCL4,SLC11A1,TLR2,CLEC7A	22
Cell Death and Survival	cell death	cell death of immune cells	1.52e-14		0.918	TNFAIP8L2,TNFRSF1A,TNFSF8,ITGB2,FCER1G,ST14,RAC2,CSF1R,C3AR1,C1QA,IRF8,TYROBP,PTPN6,HCAR2,LAG3,CCL4,CD9,CTSD,TLR2,LAIR1,CD14,SERPINA3,APP,PDCD1,CD44,IRF5,PYCARD,FCGR2B,PTPRC	29
Cellular Movement, Hematological System Development and Function, Immune Cell Trafficking, Inflammatory Response	chemotaxis	chemotaxis of neutrophils	2.24e-14	Increased	2.464	TNFRSF1A,CSF3R,MYO1F,APP,FGR,ITGB2,FCER1G,CCL3L3,RAC2,FCGR2A,C3AR1,CXCL6,GRN,PTPN6,TREML2,CCL4	16
Cellular Function and Maintenance	engulfment	engulfment of blood cells	2.65e-14	Increased	3.622	CD14,ITGAX,APP,FGR,ITGB2,FCER1G,RAC2,TREM2,CD44,FCGR2A,IRF8,FCGR2B,PTPN6,TREML2,PTPRC,TLR2	16
Hematological System Development and Function, Inflammatory Response, Tissue Morphology	quantity	quantity of phagocytes	3.74e-14		0.737	CTSS,CTSV,LAIR1,CX3CR1,TNFRSF1A,CSF3R,ITGB2,FCER1G,CCL3L3,RAC2,FCGR2A,CSF1R,GPR183,C3AR1,C1QA,LILRB4,C4A/C4B,IRF8,FCGR2B,TYROBP,PTPN6,TLR2,CLEC7A	23
Hematological System Development and Function, Humoral Immune Response, Tissue Morphology	quantity	quantity of B lymphocytes	4.17e-14		-1.156	LAIR1,TNFAIP8L2,CD72,APP,ITGB2,FCER1G,RAC2,PDCD1,FCGR2A,GPR183,SAMSN1,LILRB4,IRF8,FCGR2B,PRNP,CD84,TYROBP,KLHL6,CD180,PTPN6,PTPRC	21
Cell-To-Cell Signaling and Interaction, Cellular Function and Maintenance, Inflammatory Response	phagocytosis	phagocytosis of blood cells	5.11e-14	Increased	3.637	CD14,ITGAX,APP,FGR,ITGB2,FCER1G,RAC2,TREM2,CD44,FCGR2A,IRF8,FCGR2B,TREML2,PTPRC,TLR2	15
Cellular Development, Cellular Growth and Proliferation, Hematological System Development and Function	proliferation	proliferation of T lymphocytes	7.06e-14		-1.153	TNFRSF1A,VSIR,ITGB2,FCER1G,RAC2,LCP1,LILRB4,CD84,TYROBP,CD37,PTPN6,LAG3,CCL4,CTSD,TLR2,LAIR1,CD14,LAPTM5,ITGAX,PDCD1,CD44,PYCARD,SAMSN1,FCGR2B,PRNP,PTPRC,CTSZ	27
Cell-To-Cell Signaling and Interaction, Cellular Movement, Hematological System Development and Function, Immune Cell Trafficking, Inflammatory Response	recruitment	recruitment of phagocytes	7.7e-14	Increased	3.118	CX3CR1,TNFRSF1A,CD14,APP,FGR,ITGB2,CCL3L3,CD44,FCGR2A,IRF5,CSF1R,C3AR1,PYCARD,FCGR2B,TREML2,CCL4,HCAR2,TLR2	18
Immunological Disease	hypersensitive reaction	hypersensitive reaction	1.11e-13		1.924	CTSV,OPRK1,TNFRSF1A,LAPTM5,NCF1,MSN,TNFSF8,FGR,ITGB2,FCER1G,CCL3L3,CD44,FCGR2A,C3AR1,PYCARD,OSMR,LILRB4,FCGR2B,PTPRC,CCL4,LGALS3BP,Milr1,TLR2	23
Cellular Function and Maintenance	function	function of antigen presenting cells	1.11e-13			CTSS,TNFRSF1A,CD14,FGR,FCER1G,TREM2,FCGR2A,CSF1R,LCP1,PYCARD,SAMSN1,GRN,FCGR2B,TYROBP,CD9,TLR2,CLEC7A,CTSZ	18
Endocrine System Disorders, Gastrointestinal Disease, Metabolic Disease	diabetes mellitus	diabetes mellitus	1.34e-13		1.736	CTSV,CX3CR1,Ccl6,TNFRSF1A,GLIPR2,NRSN1,NCF1,TNFSF8,ITGB2,FCER1G,CCL3L3,RAC2,C3AR1,LCP1,LILRB4,CD84,TYROBP,P2RY13,GPR65,CD180,PTPN6,CCL4,TLR2,MPEG1,CTSS,PLEK,MYO1F,ITGAX,SERPINA3,PDCD1,CD44,GFAP,FCGR2A,FCGR2B,LY86	35
Inflammatory Response	inflammation	inflammation of body region	1.81e-13		-1.339	CTSV,CX3CR1,Ccl6,TNFAIP8L2,TNFRSF1A,CD72,NCF1,VSIR,ITGB2,FCER1G,CCL3L3,CSF1R,C3AR1,C1QA,CXCL6,C4A/C4B,TYROBP,PTPN6,CCL4,TLR2,CTSS,CD14,ITGAX,APP,PDCD1,CD44,GFAP,FCGR2A,IRF5,PYCARD,FCGR2B,PTPRC,CLEC7A	33
Cell-To-Cell Signaling and Interaction	response	response of antigen presenting cells	1.87e-13	Increased	3.37	CTSS,CD14,APP,FGR,ITGB2,FCER1G,TREM2,CD44,FCGR2A,LILRB4,IRF8,FCGR2B,CD68,PTPRC,TLR2,CLEC7A	16
Cellular Function and Maintenance	engulfment	engulfment of cells	2e-13	Increased	4.054	CD14,CSF3R,ITGAX,APP,FGR,ITGB2,FCER1G,RAC2,TREM2,CD44,FCGR2A,PYCARD,C1QA,IRF8,FCGR2B,PTPN6,TREML2,PTPRC,CCL4,SLC11A1,TLR2,CLEC7A	22
Humoral Immune Response, Protein Synthesis	quantity	quantity of IgG	2.51e-13		1.43	CTSS,LAIR1,TNFAIP8L2,TNFRSF1A,Ggta1,ITGB2,FCER1G,PDCD1,C3AR1,SAMSN1,FCGR2B,LY86,CD84,TYROBP,CD37,CD180,TLR2	17
Cell Death and Survival	apoptosis	apoptosis of blood cells	2.71e-13		0.719	TNFAIP8L2,TNFRSF1A,CD14,SERPINA3,APP,ITGB2,FCER1G,ST14,CCL3L3,RAC2,PDCD1,CD44,IRF5,C3AR1,C1QA,IRF8,FCGR2B,PTPN6,PTPRC,CCL4,CD9,HCAR2,CTSD,TLR2	24
Inflammatory Response	inflammation	inflammation of central nervous system	3.97e-13		0.256	HEXB,CX3CR1,TNFRSF1A,NCF1,ITGAX,VSIR,APP,FCER1G,CCL3L3,PDCD1,CD44,FCGR2A,GFAP,C3AR1,PYCARD,C4A/C4B,FCGR2B,TYROBP,PTPRC	19
Hematological System Development and Function, Tissue Morphology	quantity	quantity of antigen presenting cells	5.45e-13		1.161	CTSS,CTSV,LAIR1,CX3CR1,TNFRSF1A,APP,ITGB2,FCER1G,CSF1R,GPR183,C3AR1,LILRB4,C4A/C4B,IRF8,FCGR2B,TYROBP,PTPN6,TLR2	18
Cellular Function and Maintenance, Hematological System Development and Function	function	function of lymphocytes	6.62e-13			CTSS,CX3CR1,TNFAIP8L2,CD72,FCER1G,PDCD1,CD44,FCGR2A,IRF5,GPR183,C3AR1,LCP1,SAMSN1,IRF8,CD84,TYROBP,PTPN6,PTPRC,LAG3,TLR2	20
Cell-To-Cell Signaling and Interaction, Inflammatory Response	immune response	immune response of antigen presenting cells	7.86e-13	Increased	3.242	CTSS,CD14,APP,FGR,ITGB2,FCER1G,TREM2,CD44,FCGR2A,LILRB4,IRF8,FCGR2B,CD68,PTPRC,TLR2	15
Cellular Function and Maintenance, Hematological System Development and Function	function	function of macrophages	1.06e-12			TNFRSF1A,CD14,FGR,FCER1G,TREM2,FCGR2A,CSF1R,LCP1,PYCARD,GRN,FCGR2B,TYROBP,CD9,TLR2,CLEC7A	15
Cell-To-Cell Signaling and Interaction, Hematological System Development and Function, Immune Cell Trafficking, Inflammatory Response	activation	activation of antigen presenting cells	1.21e-12	Increased	2.421	CTSS,CX3CR1,TNFAIP8L2,TNFRSF1A,CD14,APP,FCER1G,TREM2,CD44,FCGR2A,CSF1R,PRNP,TYROBP,CD37,PTPN6,CCL4,SLC11A1,TLR2,CLEC7A	19
Cellular Function and Maintenance	engulfment	engulfment of antigen presenting cells	1.34e-12	Increased	2.916	CD14,APP,FGR,ITGB2,FCER1G,TREM2,CD44,FCGR2A,FCGR2B,PTPN6,TREML2,PTPRC,TLR2	13
Cell-To-Cell Signaling and Interaction	signaling	signaling of cells	1.37e-12		-0.728	FCGR2B,TNFAIP8L2,CD72,CD14,APP,ITGB2,PTPN6,PDCD1,TLR2,CD44,CLEC7A,CSF1R	12
Cellular Compromise	respiratory burst	respiratory burst	1.48e-12		1.016	IRF8,TNFAIP8L2,CD14,TYROBP,NCF1,FGR,APP,PTPRC,ITGB2,FCER1G,SLC11A1	11
Cellular Movement	infiltration	infiltration of cells	2.38e-12		1.095	TNFAIP8L2,TNFRSF1A,CD14,NCF1,APP,TNFSF8,ITGB2,FCER1G,CCL3L3,RAC2,PDCD1,CD44,CSF1R,GFAP,C3AR1,C4A/C4B,IRF8,FCGR2B,LAG3,CCL4,TLR2	21
Cardiovascular Disease	infarction	Infarction	2.39e-12		0.269	OPRK1,TNFAIP8L2,TNFRSF1A,CD14,CSF3R,APP,ITGB2,FCER1G,CCL3L3,TREM2,CD44,FCGR2A,CSF1R,C1QA,GRN,C4A/C4B,FCGR2B,PRNP,TLR2	19
Cellular Function and Maintenance	engulfment	engulfment of leukocytes	2.79e-12	Increased	3.48	CD14,APP,FGR,ITGB2,FCER1G,TREM2,CD44,FCGR2A,IRF8,FCGR2B,PTPN6,TREML2,PTPRC,TLR2	14
Cellular Compromise, Hypersensitivity Response, Inflammatory Response	degranulation	degranulation of mast cells	3.11e-12	Increased	2.194	FGR,FCER1G,CCL3L3,RAC2,FCGR2A,C3AR1,LILRB4,C4A/C4B,FCGR2B,PTPRC,CD9,Milr1,TLR2	13
Cell-To-Cell Signaling and Interaction, Cellular Movement, Hematological System Development and Function, Immune Cell Trafficking	recruitment	recruitment of myeloid cells	3.16e-12	Increased	3.016	CX3CR1,TNFRSF1A,CD14,APP,FGR,ITGB2,CCL3L3,CD44,FCGR2A,CSF1R,C3AR1,PYCARD,FCGR2B,TREML2,CCL4,TLR2	16
Cell Death and Survival	apoptosis	apoptosis of leukocytes	3.42e-12		0.554	TNFAIP8L2,TNFRSF1A,CD14,SERPINA3,APP,ITGB2,FCER1G,ST14,RAC2,PDCD1,CD44,IRF5,C3AR1,C1QA,IRF8,FCGR2B,PTPN6,PTPRC,CCL4,CD9,HCAR2,TLR2	22
Cellular Function and Maintenance, Hematological System Development and Function, Inflammatory Response	engulfment	engulfment by macrophages	4.17e-12	Increased	2.759	FCGR2B,CD14,FGR,APP,PTPRC,ITGB2,TREML2,FCER1G,TREM2,TLR2,CD44,FCGR2A	12
Lymphoid Tissue Structure and Development	quantity	quantity of lymphatic system component	4.52e-12		-0.514	LAIR1,TNFAIP8L2,TNFRSF1A,CD72,ITGB2,FCER1G,ST14,CD44,C4A/C4B,IRF8,FCGR2B,PRNP,CD84,TYROBP,CD37,KLHL6,CD180,PTPRC,LAG3,CTSD	20
Inflammatory Response	antibody response	antibody response	5.13e-12		0.896	CTSS,Ggta1,PDCD1,TREM2,GPR183,LCP1,PYCARD,C4A/C4B,IRF8,LY86,TYROBP,CD37,CD180,PTPRC	14
Cell-To-Cell Signaling and Interaction	response	response of mononuclear leukocytes	5.65e-12		0.563	CTSS,TNFRSF1A,APP,TNFSF8,PDCD1,FCGR2A,C3AR1,PYCARD,FCGR2B,CD180,PTPN6,TREML2,PTPRC,LAG3,TLR2,CLEC7A	16
Cell-To-Cell Signaling and Interaction, Cellular Function and Maintenance, Inflammatory Response	phagocytosis	phagocytosis of leukocytes	5.77e-12	Increased	3.499	CD14,APP,FGR,ITGB2,FCER1G,TREM2,CD44,FCGR2A,IRF8,FCGR2B,TREML2,PTPRC,TLR2	13
Protein Synthesis	quantity	quantity of interleukin	6.29e-12		0.513	HEXB,TNFAIP8L2,TNFRSF1A,CD14,ITGB2,CD44,IRF5,C3AR1,PYCARD,CXCL6,LGALS3BP,TLR2,CLEC7A	13
Cell Signaling, Molecular Transport, Vitamin and Mineral Metabolism	mobilization	mobilization of Ca2+	7.01e-12		1.266	LAIR1,CX3CR1,Ccl6,CD72,ITGB2,FCER1G,RAC2,CD44,FCGR2A,C3AR1,LILRB4,C4A/C4B,FCGR2B,CD84,CD180,PTPN6,PTPRC,CCL4,TLR2	19
Cellular Movement, Hematological System Development and Function, Immune Cell Trafficking	infiltration	infiltration of leukocytes	7.19e-12		1.23	TNFAIP8L2,TNFRSF1A,CD14,NCF1,APP,TNFSF8,ITGB2,FCER1G,CCL3L3,RAC2,PDCD1,CD44,CSF1R,GFAP,C3AR1,C4A/C4B,FCGR2B,LAG3,CCL4,TLR2	20
Cellular Function and Maintenance, Hematological System Development and Function	engulfment	engulfment of myeloid cells	7.45e-12	Increased	3.49	CD14,APP,FGR,ITGB2,FCER1G,TREM2,CD44,FCGR2A,IRF8,FCGR2B,PTPN6,PTPRC,TLR2	13
Cell-To-Cell Signaling and Interaction, Hematological System Development and Function, Immune Cell Trafficking, Inflammatory Response	activation	activation of granulocytes	8.53e-12		1.66	CXCL6,GRN,FCGR2B,TNFAIP8L2,CD14,ITGB2,TREML2,CCL4,LGALS3BP,SLC11A1,TLR2,FCGR2A	12
Hematological System Development and Function, Tissue Morphology	quantity	quantity of myeloid cells	8.62e-12		-0.181	LAIR1,TNFRSF1A,CSF3R,APP,ITGB2,CCL3L3,RAC2,PDCD1,FCGR2A,CSF1R,C3AR1,C1QA,CXCL6,C4A/C4B,IRF8,FCGR2B,TYROBP,TLR2,CLEC7A	19
Inflammatory Disease	chronic inflammatory disorder	chronic inflammatory disorder	1.41e-11		-1.98	Ccl6,TNFRSF1A,GLIPR2,CSF3R,NCF1,TNFSF8,ITGB2,C3AR1,C1QA,LCP1,CXCL6,GRN,C4A/C4B,P2RY13,CD68,PTPN6,CCL4,CTSD,TLR2,R3HDM1,OPRK1,APP,PDCD1,GFAP,FCGR2A,IRF5,PYCARD,FCGR2B,PRNP,ANXA4,PTPRC	31
Cellular Function and Maintenance	engulfment	engulfment of phagocytes	1.43e-11	Increased	2.899	CD14,APP,FGR,ITGB2,FCER1G,TREM2,CD44,FCGR2A,FCGR2B,PTPN6,TREML2,PTPRC,TLR2	13
Cell-To-Cell Signaling and Interaction, Inflammatory Response	response	response of phagocytes	1.99e-11	Increased	3.157	CD14,ITGAX,APP,FGR,ITGB2,FCER1G,TREM2,CD44,FCGR2A,IRF8,FCGR2B,TYROBP,PTPRC,TLR2,CLEC7A	15
Cell-To-Cell Signaling and Interaction, Cellular Movement, Hematological System Development and Function, Immune Cell Trafficking, Inflammatory Response	recruitment	recruitment of neutrophils	2.09e-11	Increased	2.673	CX3CR1,TNFRSF1A,CD14,FGR,ITGB2,CCL3L3,CD44,FCGR2A,C3AR1,PYCARD,FCGR2B,TREML2,CCL4,TLR2	14
Cell-To-Cell Signaling and Interaction, Inflammatory Response	response	response of macrophages	2.12e-11	Increased	3.077	CD14,APP,FGR,ITGB2,FCER1G,TREM2,CD44,FCGR2A,IRF8,FCGR2B,PTPRC,TLR2,CLEC7A	13
Connective Tissue Disorders, Inflammatory Disease, Skeletal and Muscular Disorders	experimentally-induced arthritis	experimentally-induced arthritis	2.29e-11		0.428	CTSS,TNFRSF1A,FGR,CCL3L3,CD44,FCGR2A,PYCARD,CXCL6,FCGR2B,CD180,CCL4,SLC11A1,TLR2	13
Inflammatory Disease, Inflammatory Response, Neurological Disease	encephalitis	Encephalitis	2.55e-11		0.769	CX3CR1,TNFRSF1A,NCF1,ITGAX,VSIR,APP,FCER1G,PDCD1,CD44,FCGR2A,GFAP,C3AR1,PYCARD,C4A/C4B,FCGR2B,TYROBP,PTPRC	17
Cellular Movement, Hematological System Development and Function, Immune Cell Trafficking	cell movement	cell movement of mononuclear leukocytes	3.06e-11	Increased	2.401	CTSS,CTSV,CX3CR1,Ccl6,TNFAIP8L2,TNFRSF1A,ITGAX,SERPINA3,APP,ITGB2,CCL3L3,RAC2,PDCD1,CD44,GPR183,LCP1,PYCARD,PRNP,LAG3,CCL4,TLR2	21
Cellular Development, Cellular Growth and Proliferation, Hematological System Development and Function, Humoral Immune Response	proliferation	proliferation of B lymphocytes	3.2e-11		-0.255	CD72,CD14,PDCD1,CD44,GPR183,LCP1,SAMSN1,LILRB4,IRF8,FCGR2B,LY86,TYROBP,CD180,PTPN6,PTPRC,LAG3,TLR2	17
Cell Signaling, Post-Translational Modification	tyrosine phosphorylation	tyrosine phosphorylation of protein	3.98e-11	Increased	2.018	CD72,APP,ITGB2,FCER1G,CD44,FCGR2A,CSF1R,SAMSN1,FCGR2B,TYROBP,PTPN6,PTPRC,CCL4,CD9	14
Cellular Movement, Hematological System Development and Function, Immune Cell Trafficking, Inflammatory Response	cell movement	cell movement of macrophages	4.63e-11	Increased	2.357	CX3CR1,TNFAIP8L2,APP,ITGB2,CCL3L3,RAC2,PDCD1,TREM2,CD44,CSF1R,C3AR1,PRNP,TYROBP,CCL4,HCAR2,TLR2	16
Inflammatory Response	cell-mediated response	cell-mediated response	5.1e-11		1.238	TNFRSF1A,NCF1,VSIR,APP,TNFSF8,PDCD1,CD44,C3AR1,PYCARD,FCGR2B,LAG3,SLC11A1,TLR2,CLEC7A	14
Cardiovascular Disease, Organismal Injury and Abnormalities, Skeletal and Muscular Disorders	myocardial infarction	myocardial infarction	5.1e-11			OPRK1,TNFRSF1A,CD14,CSF3R,APP,ITGB2,FCER1G,CCL3L3,CD44,FCGR2A,CSF1R,C4A/C4B,FCGR2B,TLR2	14
Cell-To-Cell Signaling and Interaction, Cellular Function and Maintenance, Hematological System Development and Function, Inflammatory Response	phagocytosis	phagocytosis by macrophages	5.4e-11	Increased	3.242	FCGR2B,CD14,FGR,APP,PTPRC,ITGB2,FCER1G,TREM2,TLR2,CD44,FCGR2A	11
Cell-To-Cell Signaling and Interaction, Cellular Function and Maintenance, Hematological System Development and Function, Inflammatory Response	phagocytosis	phagocytosis of myeloid cells	5.71e-11	Increased	3.353	IRF8,FCGR2B,CD14,FGR,APP,PTPRC,ITGB2,FCER1G,TREM2,TLR2,CD44,FCGR2A	12
Cell-To-Cell Signaling and Interaction, Inflammatory Response	immune response	immune response of phagocytes	6.13e-11	Increased	3.024	CD14,ITGAX,APP,FGR,ITGB2,FCER1G,TREM2,CD44,FCGR2A,IRF8,FCGR2B,TYROBP,PTPRC,TLR2	14
Cellular Movement, Hematological System Development and Function, Immune Cell Trafficking	cell movement	cell movement of antigen presenting cells	6.64e-11	Increased	2.408	CX3CR1,TNFAIP8L2,APP,ITGB2,CCL3L3,RAC2,PDCD1,TREM2,CD44,CSF1R,C3AR1,PRNP,TYROBP,PTPN6,CCL4,HCAR2,TLR2,CTSZ	18
Free Radical Scavenging	synthesis	synthesis of reactive oxygen species	7.6e-11	Increased	2.595	TNFAIP8L2,CD14,TNFRSF1A,NCF1,ITGAX,FGR,SERPINA3,APP,ITGB2,RAC2,CD44,C3AR1,FCGR2A,GRN,PRNP,TYROBP,PTPN6,TREML2,CCL4,TLR2,CLEC7A	21
Cell-To-Cell Signaling and Interaction	response	response of myeloid cells	8.77e-11	Increased	3.036	CD14,ITGAX,APP,FGR,ITGB2,FCER1G,TREM2,CD44,FCGR2A,IRF8,FCGR2B,TYROBP,PTPRC,TLR2	14
Hematological System Development and Function, Tissue Morphology	quantity	quantity of T lymphocytes	1.01e-10		0.798	CTSS,CTSV,HEXB,LAIR1,TNFAIP8L2,TNFRSF1A,APP,ITGB2,FCER1G,ST14,PDCD1,CD44,IRF8,FCGR2B,PRNP,CD84,PTPN6,PTPRC,LAG3,CCL4,CTSD,TLR2	22
Cell-To-Cell Signaling and Interaction, Hematological System Development and Function, Humoral Immune Response, Immune Cell Trafficking, Inflammatory Response	activation	activation of B lymphocytes	1.09e-10		-1.276	C4A/C4B,FCGR2B,TNFAIP8L2,CD72,CD180,PTPRC,ITGB2,PTPN6,PDCD1,IRF5,SAMSN1,C1QA	12
Cell-To-Cell Signaling and Interaction, Inflammatory Response	immune response	immune response of macrophages	1.27e-10	Increased	3.081	IRF8,FCGR2B,CD14,FGR,APP,PTPRC,ITGB2,FCER1G,TREM2,TLR2,CD44,FCGR2A	12
Cellular Development, Hematopoiesis	maturation	maturation of leukocytes	1.32e-10		1.816	TNFRSF1A,APP,TNFSF8,ITGB2,TREM2,CD44,LCP1,IRF8,FCGR2B,PRNP,TYROBP,PTPN6,PTPRC,TLR2,CLEC7A	15
Immunological Disease	allergy	allergy	1.51e-10		0.344	CTSS,CTSV,OPRK1,TNFRSF1A,MSN,TNFSF8,FGR,FCER1G,PDCD1,CD44,FCGR2A,C3AR1,OSMR,LILRB4,FCGR2B,PTPRC,CCL4,Milr1,TLR2	19
Cell Death and Survival	cell death	cell death of phagocytes	1.74e-10		0.88	TNFRSF1A,CD14,SERPINA3,APP,ITGB2,FCER1G,CD44,IRF5,C3AR1,PYCARD,C1QA,PTPN6,HCAR2,TLR2	14
Free Radical Scavenging	production	production of reactive oxygen species	1.83e-10	Increased	2.859	CD14,NCF1,ITGAX,SERPINA3,APP,FGR,ITGB2,RAC2,CD44,FCGR2A,GRN,PRNP,TYROBP,PTPN6,TREML2,CCL4,TLR2,CLEC7A	18
Cell Morphology, Nervous System Development and Function	morphology	morphology of neuroglia	2.02e-10			HEXB,TNFRSF1A,TYROBP,APP,PTPRC,CD9,CTSD,HEXA,TLR2,MAN2B1,GFAP	11
Cellular Function and Maintenance	ion homeostasis	ion homeostasis of cells	2.17e-10		1.248	HEXB,CD72,ATP13A4,APP,FGR,ITGB2,SLC14A1,CCL3L3,RAC2,FCGR2A,GPR183,C3AR1,CCKBR,C4A/C4B,FCGR2B,PRNP,PTPRC,CCL4,SLC11A1,TLR2,CLEC7A,TBXAS1	22
Cell-To-Cell Signaling and Interaction, Cellular Movement, Hematological System Development and Function, Immune Cell Trafficking	recruitment	recruitment of antigen presenting cells	2.21e-10	Increased	2.78	CX3CR1,FGR,APP,ITGB2,CCL4,HCAR2,TLR2,CD44,IRF5,C3AR1,CSF1R	11
Cell-To-Cell Signaling and Interaction, Hematological System Development and Function, Immune Cell Trafficking, Inflammatory Response	activation	activation of neutrophils	2.22e-10		1.129	CXCL6,GRN,TNFAIP8L2,CD14,ITGB2,TREML2,CCL4,LGALS3BP,SLC11A1,TLR2	10
Cell Death and Survival	cell death	cell death of myeloid cells	2.29e-10		1.097	TNFRSF1A,CD14,SERPINA3,APP,ITGB2,FCER1G,CD44,C3AR1,PYCARD,C1QA,IRF8,PTPN6,HCAR2,TLR2	14
Immunological Disease	abnormality	abnormality of immune system	2.86e-10			LILRB4,HEXB,FCGR2B,TNFRSF1A,CD14,Ggta1,FCER1G,CCL3L3,PDCD1,TREM2,TLR2,C3AR1	12
Protein Synthesis	quantity	quantity of cytokine	3.31e-10		-0.183	HEXB,TNFAIP8L2,TNFRSF1A,CD14,ITGB2,CD44,IRF5,GPR183,C3AR1,PYCARD,SAMSN1,CXCL6,LGALS3BP,TLR2,CLEC7A	15
Cell-To-Cell Signaling and Interaction	binding	binding of blood cells	3.69e-10	Increased	2.515	CD14,MSN,APP,FGR,ITGB2,CD44,FCGR2A,IRF8,FCGR2B,CD84,PTPN6,PTPRC,CCL4,TLR2	14
Inflammatory Response	inflammation	inflammation of body cavity	4.04e-10		-1.601	CTSS,Ccl6,TNFAIP8L2,TNFRSF1A,CD72,CD14,NCF1,VSIR,ITGB2,CCL3L3,PDCD1,CD44,FCGR2A,IRF5,C1QA,CXCL6,C4A/C4B,FCGR2B,TYROBP,PTPN6,PTPRC,CCL4,TLR2,CLEC7A	24
Cell Death and Survival	apoptosis	apoptosis of phagocytes	4.32e-10		0.553	TNFRSF1A,CD14,SERPINA3,APP,ITGB2,FCER1G,CD44,IRF5,C3AR1,C1QA,PTPN6,HCAR2,TLR2	13
Cell Death and Survival	apoptosis	apoptosis of myeloid cells	4.58e-10		0.744	TNFRSF1A,CD14,SERPINA3,APP,ITGB2,FCER1G,CD44,C3AR1,C1QA,IRF8,PTPN6,HCAR2,TLR2	13
Cell-To-Cell Signaling and Interaction	binding	binding of cells	5.78e-10	Increased	3.768	CD14,MSN,ITGAX,APP,FGR,ITGB2,CD44,FCGR2A,IRF8,FCGR2B,PRNP,CD84,CD68,PTPN6,PTPRC,CCL4,CD9,LGALS3BP,TLR2,CLEC7A	20
Cellular Movement, Hematological System Development and Function, Immune Cell Trafficking	transmigration	transmigration of mononuclear leukocytes	5.99e-10	Increased	2.06	CTSS,CTSV,TNFRSF1A,ITGAX,APP,ITGB2,CCL4,CCL3L3,CD44	9
Connective Tissue Disorders, Immunological Disease, Inflammatory Disease, Skeletal and Muscular Disorders	lupus erythematosus	lupus erythematosus	6.51e-10			C4A/C4B,FCGR2B,TNFRSF1A,C1QB,PTPRC,PTPN6,PDCD1,TLR2,CD44,FCGR2A,IRF5,C1QA	12
Cellular Movement, Hematological System Development and Function, Immune Cell Trafficking	cell movement	cell movement of lymphocytes	6.58e-10	Increased	2.479	CTSS,CTSV,CX3CR1,Ccl6,TNFAIP8L2,TNFRSF1A,APP,ITGB2,CCL3L3,RAC2,PDCD1,CD44,GPR183,LCP1,PYCARD,LAG3,CCL4,TLR2	18
Inflammatory Response, Respiratory Disease	inflammation	inflammation of respiratory system component	6.58e-10		-1.023	CTSS,Ccl6,TNFAIP8L2,TNFRSF1A,CD72,CD14,NCF1,VSIR,CCL3L3,PDCD1,CD44,FCGR2A,C3AR1,FCGR2B,PTPN6,PTPRC,TLR2,CLEC7A	18
Hematological System Development and Function, Tissue Morphology	quantity	quantity of granulocytes	7.26e-10		-0.567	LAIR1,TNFRSF1A,CSF3R,ITGB2,CCL3L3,RAC2,FCGR2A,CSF1R,C3AR1,C1QA,CXCL6,C4A/C4B,IRF8,FCGR2B,TLR2,CLEC7A	16
Cellular Movement, Hematological System Development and Function, Immune Cell Trafficking, Inflammatory Response	infiltration	infiltration by neutrophils	7.41e-10		0.831	C4A/C4B,TNFAIP8L2,TNFRSF1A,CD14,NCF1,ITGB2,FCER1G,CCL4,RAC2,TLR2,CD44,C3AR1	12
Cell-To-Cell Signaling and Interaction, Hematological System Development and Function	response	response of lymphocytes	7.65e-10		0.845	CTSS,TNFRSF1A,TNFSF8,PDCD1,FCGR2A,C3AR1,PYCARD,FCGR2B,CD180,PTPN6,TREML2,LAG3,CLEC7A	13
Cell-To-Cell Signaling and Interaction, Cellular Movement, Hematological System Development and Function, Immune Cell Trafficking, Inflammatory Response	recruitment	recruitment of macrophages	8.21e-10	Increased	2.578	CX3CR1,FGR,APP,ITGB2,CCL4,HCAR2,TLR2,CD44,C3AR1,CSF1R	10
Digestive System Development and Function, Gastrointestinal Disease, Hepatic System Development and Function, Hepatic System Disease, Inflammatory Disease, Inflammatory Response, Organ Development	inflammation	inflammation of liver	8.47e-10		-1.333	TNFAIP8L2,TNFRSF1A,CD14,VSIR,ITGB2,CCL3L3,PDCD1,CD44,FCGR2A,CXCL6,C4A/C4B,FCGR2B,TYROBP,PTPRC,CCL4	15
Cell-To-Cell Signaling and Interaction, Hematological System Development and Function, Immune Cell Trafficking, Inflammatory Response	activation	activation of macrophages	9.53e-10	Increased	2.491	CX3CR1,TNFAIP8L2,CD14,APP,FCER1G,TREM2,CD44,CSF1R,PRNP,TYROBP,PTPN6,CCL4,SLC11A1,TLR2	14
Cell-To-Cell Signaling and Interaction	response	response of lymphatic system cells	1.11e-09		0.378	IRF8,PRNP,NCF1,APP,PDCD1,TLR2,CD44	7
Cell-To-Cell Signaling and Interaction, Cellular Compromise	respiratory burst	respiratory burst of cells	1.29e-09		1.103	IRF8,CD14,TYROBP,FGR,APP,PTPRC,ITGB2,FCER1G	8
Cellular Function and Maintenance, Hematological System Development and Function	function	function of granulocytes	1.3e-09			CXCL6,CD14,NCF1,FGR,ITGB2,RAC2,CLEC7A,FCGR2A,C3AR1,LCP1	10
Immunological Disease	immediate hypersensitivity	immediate hypersensitivity	1.39e-09		0.044	CTSV,OPRK1,TNFRSF1A,MSN,TNFSF8,FGR,FCER1G,CD44,FCGR2A,C3AR1,OSMR,LILRB4,FCGR2B,PTPRC,Milr1,TLR2	16
Cellular Movement, Hematological System Development and Function, Immune Cell Trafficking	migration	migration of antigen presenting cells	1.39e-09	Increased	2.483	PRNP,TNFAIP8L2,TYROBP,PTPN6,CCL4,CCL3L3,RAC2,TREM2,TLR2,CD44,CSF1R,CTSZ	12
Cellular Function and Maintenance	homeostasis	cellular homeostasis	1.49e-09		1.944	HEXB,TNFRSF1A,CD72,ATP13A4,TNFSF8,FGR,ITGB2,FCER1G,CCL3L3,RAC2,C3AR1,CXCL6,LILRB4,C4A/C4B,IRF8,TYROBP,PTPN6,LAG3,CCL4,SLC11A1,CTSD,TLR2,TBXAS1,SERPINA3,APP,SLC14A1,PDCD1,FCGR2A,IRF5,GPR183,PYCARD,CCKBR,FCGR2B,PRNP,PTPRC,CLEC7A	36
Cellular Development, Hematological System Development and Function, Hematopoiesis	differentiation	differentiation of leukocytes	1.54e-09		1.923	LAIR1,TNFRSF1A,CD72,CD14,CSF3R,APP,TNFSF8,ITGB2,RAC2,PDCD1,IRF5,CSF1R,C3AR1,LCP1,LILRB4,C1QC,IRF8,FCGR2B,TYROBP,KLHL6,PTPN6,PTPRC,TLR2	23
Cellular Movement, Hematological System Development and Function, Immune Cell Trafficking	migration	migration of mononuclear leukocytes	1.61e-09	Increased	2.443	CTSS,CTSV,CX3CR1,Ccl6,TNFRSF1A,ITGAX,APP,ITGB2,CCL3L3,PDCD1,CD44,GPR183,LCP1,PYCARD,LAG3,CCL4,TLR2	17
Cell Morphology, Inflammatory Response	morphology	morphology of phagocytes	1.96e-09			HEXB,FCGR2B,TNFAIP8L2,TNFRSF1A,CSF3R,FGR,ITGB2,CTSD,MAN2B1,CSF1R,CTSZ	11
Hematological System Development and Function, Humoral Immune Response, Tissue Morphology	quantity	quantity of plasma cells	2e-09		0.277	LILRB4,IRF8,FCGR2B,ITGB2,PTPN6,RAC2,PDCD1,GPR183	8
Cellular Movement, Hematological System Development and Function, Immune Cell Trafficking	infiltration	infiltration of granulocytes	2.21e-09		1.057	TNFAIP8L2,TNFRSF1A,CD14,NCF1,TNFSF8,ITGB2,FCER1G,RAC2,CD44,C3AR1,C4A/C4B,CCL4,TLR2	13
Cardiovascular Disease	occlusion	occlusion of artery	2.32e-09	Increased	2.085	CTSS,CTSV,LAIR1,CX3CR1,TNFRSF1A,CD14,LAPTM5,NCF1,ITGAX,APP,ITGB2,ST14,CCL3L3,PDCD1,CD44,FCGR2A,C3AR1,LCP1,SAMSN1,IRF8,CD53,TLR2	22
Immunological Disease	abnormal quantity	abnormal quantity of cytokine	2.57e-09			LILRB4,HEXB,FCGR2B,TNFRSF1A,CD14,CCL3L3,PDCD1,TREM2,TLR2,C3AR1	10
Cellular Function and Maintenance, Hematological System Development and Function	function	function of neutrophils	2.89e-09			CXCL6,CD14,NCF1,FGR,ITGB2,RAC2,CLEC7A,FCGR2A,LCP1	9
Cellular Movement, Hematological System Development and Function, Immune Cell Trafficking, Inflammatory Response	migration	migration of macrophages	3.19e-09	Increased	2.401	PRNP,TNFAIP8L2,TYROBP,CCL4,CCL3L3,RAC2,TREM2,TLR2,CSF1R	9
Connective Tissue Disorders, Immunological Disease, Inflammatory Disease, Skeletal and Muscular Disorders	rheumatoid arthritis	rheumatoid arthritis	3.66e-09			OPRK1,Ccl6,TNFRSF1A,GLIPR2,CSF3R,ITGB2,PDCD1,FCGR2A,IRF5,GFAP,C3AR1,LCP1,C1QA,CXCL6,GRN,C4A/C4B,FCGR2B,PRNP,P2RY13,CD68,PTPRC,CCL4,TLR2	23
Cellular Movement, Hematological System Development and Function, Immune Cell Trafficking	migration	Lymphocyte migration	3.92e-09	Increased	2.349	CTSS,CTSV,CX3CR1,Ccl6,TNFRSF1A,APP,ITGB2,CCL3L3,PDCD1,CD44,GPR183,LCP1,PYCARD,LAG3,CCL4,TLR2	16
Connective Tissue Disorders, Immunological Disease, Inflammatory Disease, Skeletal and Muscular Disorders	systemic lupus erythematosus	systemic lupus erythematosus	4.11e-09			C4A/C4B,FCGR2B,TNFRSF1A,PTPRC,PTPN6,PDCD1,TLR2,CD44,FCGR2A,IRF5,C1QA	11
Cell Morphology	morphology	morphology of leukocytes	4.81e-09			HEXB,TNFAIP8L2,TNFRSF1A,CSF3R,FGR,ITGB2,FCER1G,CSF1R,LILRB4,IRF8,FCGR2B,CD84,PTPRC,CTSD,MAN2B1,CTSZ	16
Cellular Function and Maintenance, Hematological System Development and Function	function	function of T lymphocytes	4.95e-09			CTSS,TNFAIP8L2,FCER1G,PDCD1,CD44,IRF5,C3AR1,SAMSN1,IRF8,CD84,TYROBP,PTPRC,LAG3,TLR2	14
Hematological System Development and Function, Inflammatory Response, Tissue Morphology	quantity	quantity of dendritic cells	5.65e-09		0.072	IRF8,LAIR1,FCGR2B,TYROBP,ITGB2,PTPN6,FCER1G,TLR2,GPR183,CSF1R	10
Cell Morphology	morphology	morphology of cells	6.29e-09			HEXB,CX3CR1,TNFAIP8L2,TNFRSF1A,CSF3R,NCF1,FGR,ITGB2,FCER1G,ST14,RAC2,HEXA,CSF1R,C3AR1,C1QA,LCP1,LILRB4,GRN,IRF8,CD84,TYROBP,CD68,GPR65,SLC5A7,CD180,FLNC,PTPN6,CD9,CTSD,TLR2,MAN2B1,MSN,APP,CD44,GFAP,PYCARD,OSMR,CCKBR,FCGR2B,PTPRC,CTSZ	41
Cellular Function and Maintenance	internalization	internalization of cells	8.15e-09	Increased	2.318	FCGR2B,CD14,CSF3R,FGR,APP,ITGB2,PTPN6,RAC2,TLR2,CD44,FCGR2A	11
Protein Synthesis	quantity	quantity of protein in blood	9.86e-09		0.321	CTSS,HEXB,TNFAIP8L2,TNFRSF1A,CD14,NCF1,ITGB2,CD44,STARD4,IRF5,GPR183,C3AR1,PYCARD,SAMSN1,CXCL6,P2RY13,LGALS3BP,TLR2,CLEC7A	19
Lymphoid Tissue Structure and Development	quantity	quantity of lymph follicle	1.25e-08		-0.478	C4A/C4B,IRF8,LAIR1,FCGR2B,CD72,CD84,TYROBP,CD37,KLHL6,CD180	10
Cell-To-Cell Signaling and Interaction	signaling	signaling of leukocytes	1.4e-08			FCGR2B,CD72,CD14,ITGB2,CD44,CLEC7A	6
Cell Signaling, Cellular Function and Maintenance, Molecular Transport, Vitamin and Mineral Metabolism	flux	flux of Ca2+	1.61e-08		1.071	CD72,APP,FGR,ITGB2,CCL3L3,RAC2,FCGR2A,GPR183,C4A/C4B,FCGR2B,PTPRC,CCL4,TLR2,CLEC7A	14
Inflammatory Disease, Inflammatory Response, Organismal Injury and Abnormalities, Renal and Urological Disease	glomerulonephritis	glomerulonephritis	2.01e-08		-1.977	C4A/C4B,FCGR2B,TNFRSF1A,CD72,PTPRC,PTPN6,CCL4,CCL3L3,PDCD1,FCGR2A,IRF5,C1QA	12
Gastrointestinal Disease, Hepatic System Disease, Organismal Injury and Abnormalities	damage	damage of liver	2.14e-08	Increased	2.186	TNFRSF1A,CD14,NCF1,FGR,ITGB2,PDCD1,CD44,C3AR1,PYCARD,FCGR2B,PTPRC,CCL4,TLR2	13
Cell-To-Cell Signaling and Interaction, Cellular Compromise, Cellular Function and Maintenance, Inflammatory Response	respiratory burst	respiratory burst of myeloid cells	2.2e-08		1.103	IRF8,TYROBP,FGR,APP,PTPRC,ITGB2,FCER1G	7
Cellular Function and Maintenance	endocytosis	endocytosis	2.67e-08	Increased	3.232	TNFRSF1A,CD14,APP,FGR,ITGB2,RAC2,CD44,FCGR2A,PYCARD,GRN,FCGR2B,PTPN6,CCL4,LGALS3BP,TLR2	15
Cellular Movement, Hematological System Development and Function, Immune Cell Trafficking, Inflammatory Response	influx	influx of neutrophils	2.9e-08		1.342	CXCL6,CX3CR1,TNFRSF1A,CCL4,TLR2,CD44,FCGR2A	7
Molecular Transport	release	release of metal	2.9e-08		1.305	FCGR2B,PRNP,APP,PTPRC,FCER1G,ST14,CCL4,SLC11A1,TLR2,FCGR2A,CSF1R,STAC3	12
Humoral Immune Response, Protein Synthesis	quantity	quantity of IgG3	3.63e-08		0.113	FCGR2B,LY86,TYROBP,CD180,FCER1G,PDCD1,TLR2,SAMSN1	8
Cellular Development, Hematological System Development and Function	differentiation	differentiation of blood cells	3.71e-08		1.938	LAIR1,TNFRSF1A,CD72,CD14,CSF3R,APP,TNFSF8,ITGB2,RAC2,PDCD1,IRF5,CSF1R,C3AR1,LCP1,LILRB4,C1QC,IRF8,FCGR2B,TYROBP,KLHL6,PTPN6,PTPRC,ARL11,TLR2	24
Cell Death and Survival	cell death	cell death of mononuclear leukocytes	3.92e-08		-0.239	TNFAIP8L2,TNFRSF1A,APP,ST14,RAC2,PDCD1,CD44,C3AR1,FCGR2B,PTPN6,PTPRC,LAG3,CCL4,CD9,CTSD,TLR2	16
Infectious Disease	infection	infection by Herpesviridae	3.99e-08			C4A/C4B,FCGR2B,PRNP,APP,CCL4,CCL3L3,TLR2,FCGR2A	8
Inflammatory Disease, Inflammatory Response, Organismal Injury and Abnormalities, Renal and Urological Disease	nephritis	Nephritis	4.02e-08		-0.989	TNFRSF1A,CD72,CCL3L3,PDCD1,FCGR2A,IRF5,C1QA,C4A/C4B,FCGR2B,PTPN6,PTPRC,CCL4,TLR2	13
Cell-To-Cell Signaling and Interaction, Hematological System Development and Function	binding	binding of leukocytes	4.02e-08		1.96	FCGR2B,CD14,MSN,FGR,APP,PTPRC,ITGB2,PTPN6,CCL4,CD44,FCGR2A	11
Cell Death and Survival, Cellular Compromise	cytotoxicity	cytotoxicity of cells	4.14e-08		1.8	LAIR1,TNFRSF1A,TYROBP,FGR,APP,PTPRC,ITGB2,PTPN6,FCER1G,TLR2,CD44,FCGR2A	12
Cell-To-Cell Signaling and Interaction, Cellular Function and Maintenance, Hematological System Development and Function, Inflammatory Response	phagocytosis	phagocytosis of leukocyte cell lines	4.2e-08		1.253	CD14,FGR,APP,TLR2,FCGR2A	5
Cellular Development	maturation	maturation of cells	4.23e-08	Increased	2.022	TNFRSF1A,APP,TNFSF8,ITGB2,TREM2,CD44,CSF1R,LCP1,IRF8,FCGR2B,PRNP,TYROBP,PTPN6,PTPRC,TLR2,CLEC7A,KRT20	17
Immunological Disease	immunodeficiency	immunodeficiency	4.23e-08			C1QC,C4A/C4B,IRF8,FCGR2B,NCF1,C1QB,PTPRC,ITGB2,RAC2,FCGR2A,C1QA	11
Cell Death and Survival	cell death	cell death	4.3e-08		1.061	CTSV,HEXB,CX3CR1,Ccl6,TNFRSF1A,CSF3R,NCF1,FGR,ITGB2,FCER1G,C3AR1,C1QA,GRN,IRF8,C4A/C4B,TYROBP,LAG3,CD9,HCAR2,CTSD,TLR2,CTSS,LAIR1,CD14,SERPINA3,APP,FCGR2A,SYNGR2,PRNP,ARL11,CD53,TNFAIP8L2,DCLRE1B,TNFSF8,ST14,CCL3L3,RAC2,CSF1R,CD37,GPR65,PTPN6,CCL4,LGALS3BP,PTPRR,MSN,PDCD1,CD44,GFAP,IRF5,PYCARD,CCKBR,FCGR2B,LY86,ANXA4,PTPRC	55
Cellular Function and Maintenance	homeostasis	homeostasis of leukocytes	4.66e-08	Increased	2.052	TNFRSF1A,TNFSF8,ITGB2,FCER1G,PDCD1,FCGR2A,IRF5,GPR183,C3AR1,CXCL6,LILRB4,IRF8,FCGR2B,PRNP,TYROBP,PTPN6,PTPRC,LAG3,TLR2	19
Cell-To-Cell Signaling and Interaction, Inflammatory Response	immune response	immune response of leukocyte cell lines	4.85e-08		1.381	LAIR1,CD14,FGR,APP,TLR2,FCGR2A	6
Hematological System Development and Function, Immune Cell Trafficking, Inflammatory Response, Tissue Development	accumulation	accumulation of leukocytes	4.86e-08		-0.51	CX3CR1,TNFAIP8L2,TNFRSF1A,NCF1,ITGAX,VSIR,ITGB2,CCL3L3,CD44,FCGR2A,GRN,C4A/C4B,TYROBP	13
Hematological System Development and Function, Inflammatory Response, Tissue Morphology	quantity	quantity of neutrophils	4.91e-08		0.062	C4A/C4B,FCGR2B,TNFRSF1A,CSF3R,ITGB2,CCL3L3,RAC2,TLR2,CLEC7A,FCGR2A,C3AR1,C1QA	12
Cellular Movement	transmigration	transmigration of cells	5.65e-08	Increased	2.232	CTSS,CTSV,CX3CR1,TNFRSF1A,ITGAX,APP,ITGB2,CCL4,CCL3L3,CD44	10
Cell Death and Survival	apoptosis	apoptosis	5.74e-08		0.63	CTSV,HEXB,Ccl6,TNFAIP8L2,TNFRSF1A,CSF3R,NCF1,TNFSF8,FGR,ITGB2,FCER1G,ST14,CCL3L3,RAC2,CSF1R,C3AR1,C1QA,GRN,IRF8,TYROBP,GPR65,PTPN6,HCAR2,LAG3,CCL4,CD9,LGALS3BP,CTSD,TLR2,CTSS,LAIR1,CD14,MSN,SERPINA3,APP,PDCD1,CD44,IRF5,PYCARD,CCKBR,FCGR2B,PRNP,LY86,ANXA4,PTPRC,ARL11,CD53	47
Cardiovascular Disease	atherosclerotic lesion	atherosclerotic lesion	6.33e-08		1.698	CTSS,CTSV,CX3CR1,TNFRSF1A,NCF1,APP,CCL3L3,PDCD1,TLR2,CD44	10
Inflammatory Response, Respiratory Disease	inflammation	inflammation of lung	8.97e-08		-1.255	CTSS,Ccl6,TNFAIP8L2,TNFRSF1A,CD72,CD14,NCF1,VSIR,CCL3L3,CD44,FCGR2B,PTPN6,PTPRC,TLR2,CLEC7A	15
Skeletal and Muscular System Development and Function	size	size of bone	9.03e-08		-0.149	CTSV,HEXB,CD14,APP,ITGB2,FCER1G,HEXA,CD44,CSF1R,TYROBP,P2RY13,CD68,PTPN6	13
Cell Death and Survival, Hematological System Development and Function	cell viability	cell viability of myeloid cells	1.14e-07		1.706	TYROBP,TNFSF8,APP,ITGB2,FCER1G,CCL4,RAC2,CSF1R	8
Cell Death and Survival	cell death	cell death of antigen presenting cells	1.16e-07		1.301	TNFRSF1A,CD14,SERPINA3,APP,PTPN6,TLR2,IRF5,C3AR1,PYCARD,C1QA	10
Cellular Development, Hematological System Development and Function, Hematopoiesis, Lymphoid Tissue Structure and Development	development	development of leukocytes	1.24e-07		1.483	TNFRSF1A,CSF3R,TNFSF8,ITGB2,FCER1G,PDCD1,FCGR2A,IRF5,CSF1R,C3AR1,LILRB4,IRF8,FCGR2B,PRNP,TYROBP,PTPN6,PTPRC,CD9,TLR2	19
Cell Death and Survival	cell death	cell death of macrophages	1.25e-07		1.098	TNFRSF1A,CD14,SERPINA3,APP,PTPN6,TLR2,C3AR1,PYCARD,C1QA	9
Connective Tissue Development and Function, Skeletal and Muscular System Development and Function, Tissue Development	abnormal morphology	abnormal morphology of trabecular bone	1.34e-07			CTSV,HEXB,TNFRSF1A,TYROBP,CD68,FCER1G,HEXA,CSF1R	8
Cellular Movement, Hematological System Development and Function, Immune Cell Trafficking, Inflammatory Response	transmigration	transmigration of monocytes	1.34e-07		1.513	CTSS,CTSV,TNFRSF1A,ITGAX,APP,ITGB2	6
Cellular Development, Hematopoiesis	maturation	maturation of dendritic cells	1.41e-07		1.562	IRF8,FCGR2B,TNFRSF1A,TYROBP,ITGB2,TREM2,TLR2,CD44,CLEC7A	9
Cellular Movement, Hematological System Development and Function, Immune Cell Trafficking, Inflammatory Response	cell movement	cell movement of monocytes	1.43e-07	Increased	2.214	CTSS,CTSV,CX3CR1,PRNP,TNFRSF1A,ITGAX,SERPINA3,APP,ITGB2,CCL4	10
Cellular Growth and Proliferation	proliferation	proliferation of cells	1.61e-07		0.167	CTSV,HEXB,CX3CR1,CD72,TNFRSF1A,CSF3R,NCF1,VSIR,ITGB2,FCER1G,C3AR1,LILRB4,GRN,IRF8,CD84,TYROBP,CD180,LAG3,CD9,CTSD,TLR2,CTSS,LAIR1,CD14,LAPTM5,SERPINA3,APP,Wfdc17,OSMR,SAMSN1,PRNP,ARL11,CLEC7A,CTSZ,TNFAIP8L2,TNFSF8,ST14,CCL3L3,RAC2,TREM2,CSF1R,LCP1,CD37,PTPN6,CCL4,PTPRR,CREG1,ITGAX,PDCD1,CD44,GFAP,GPR183,PYCARD,CCKBR,FCGR2B,LY86,PTPRC	57
Cell Death and Survival	cell death	cell death of lymphocytes	1.66e-07		-0.597	TNFAIP8L2,TNFRSF1A,ST14,RAC2,PDCD1,CD44,C3AR1,FCGR2B,PTPN6,PTPRC,LAG3,CCL4,CD9,CTSD,TLR2	15
Cellular Development, Hematological System Development and Function, Hematopoiesis	differentiation	differentiation of mononuclear leukocytes	1.67e-07	Increased	2.265	LAIR1,CD72,CD14,APP,TNFSF8,ITGB2,PDCD1,IRF5,CSF1R,C3AR1,LCP1,LILRB4,IRF8,FCGR2B,KLHL6,PTPN6,PTPRC,TLR2	18
Cell Signaling, Molecular Transport, Small Molecule Biochemistry, Vitamin and Mineral Metabolism	release	release of Ca2+	1.71e-07		1.051	FCGR2B,PRNP,APP,PTPRC,FCER1G,ST14,CCL4,TLR2,FCGR2A,CSF1R,STAC3	11
Cell-To-Cell Signaling and Interaction	response	response of granulocytes	1.83e-07		1.886	TYROBP,ITGAX,FGR,ITGB2,FCER1G,TLR2,CD44,FCGR2A	8
Cardiovascular Disease	vascular disease	vascular disease	1.9e-07		0.964	CTSV,CX3CR1,TNFRSF1A,NCF1,ITGB2,ST14,CCL3L3,C3AR1,C1QA,LCP1,IRF8,CTSD,TLR2,CTSS,LAIR1,CD14,LAPTM5,ITGAX,APP,PDCD1,CD44,FCGR2A,SAMSN1,FCGR2B,CD53	25
Hematological System Development and Function, Hematopoiesis, Tissue Morphology	quantity	quantity of hematopoietic progenitor cells	1.95e-07		-0.467	LAIR1,CD72,CSF3R,ITGB2,FCER1G,ST14,RAC2,CD44,IRF8,FCGR2B,CD180,PTPN6,PTPRC,LAG3,CD9,CTSD	16
Immunological Disease, Inflammatory Disease, Inflammatory Response, Neurological Disease	experimental autoimmune encephalomyelitis	experimental autoimmune encephalomyelitis	1.97e-07		0.484	CX3CR1,TNFRSF1A,TYROBP,NCF1,ITGAX,VSIR,PTPRC,FCER1G,PDCD1,CD44,FCGR2A,C3AR1	12
Cell Death and Survival	necrosis	necrosis	2e-07		0.82	CTSV,TNFAIP8L2,TNFRSF1A,DCLRE1B,CSF3R,NCF1,TNFSF8,FGR,ITGB2,FCER1G,ST14,CCL3L3,RAC2,CSF1R,C3AR1,C1QA,GRN,IRF8,TYROBP,GPR65,PTPN6,HCAR2,LAG3,CCL4,CD9,LGALS3BP,CTSD,TLR2,PTPRR,CTSS,LAIR1,CD14,MSN,SERPINA3,APP,PDCD1,CD44,GFAP,IRF5,PYCARD,SYNGR2,FCGR2B,PRNP,PTPRC,ARL11	45
Developmental Disorder, Hereditary Disorder, Immunological Disease	complement component C1q deficiency	complement component C1q deficiency	2.11e-07			C1QC,C1QB,C1QA	3
Organismal Injury and Abnormalities, Tissue Morphology	size	size of lesion	2.2e-07		0.706	CTSS,GRN,CTSV,CX3CR1,PRNP,TNFAIP8L2,TNFRSF1A,APP,FCER1G,TLR2,CD44,C1QA	12
Free Radical Scavenging, Molecular Transport	release	release of superoxide	2.22e-07		1.154	FGR,APP,ITGB2,FCER1G,FCGR2A	5
Lipid Metabolism, Molecular Transport, Small Molecule Biochemistry	release	release of lipid	2.29e-07	Increased	2.397	LILRB4,FCGR2B,TNFRSF1A,CD14,FGR,APP,FCER1G,HCAR2,TLR2,CLEC7A,FCGR2A	11
Organismal Injury and Abnormalities	shock response	Shock Response	2.36e-07	Increased	2.205	CXCL6,C4A/C4B,OPRK1,FCGR2B,TNFRSF1A,CD14,TLR2,FCGR2A,IRF5,PYCARD	10
Endocrine System Disorders, Gastrointestinal Disease, Inflammatory Disease	insulitis	insulitis	2.42e-07		-0.211	CTSS,CTSV,TNFRSF1A,ITGB2,CCL3L3,TLR2	6
Cell Death and Survival	cell viability	cell viability of leukocytes	2.54e-07		0.993	TYROBP,TNFSF8,APP,PTPRC,ITGB2,PTPN6,FCER1G,CCL4,RAC2,PDCD1,CD44,CSF1R	12
Tissue Development	accumulation	accumulation of cells	2.64e-07		-0.277	CX3CR1,TNFAIP8L2,TNFRSF1A,NCF1,ITGAX,VSIR,ITGB2,CCL3L3,RAC2,CD44,FCGR2A,GRN,C4A/C4B,TYROBP	14
Cellular Movement, Hematological System Development and Function, Immune Cell Trafficking, Inflammatory Response	chemotaxis	chemotaxis of macrophages	2.66e-07	Increased	2.137	CX3CR1,APP,CCL4,CCL3L3,HCAR2,TLR2,C3AR1,CSF1R	8
Cell Death and Survival	apoptosis	apoptosis of antigen presenting cells	2.74e-07		0.947	TNFRSF1A,CD14,SERPINA3,APP,PTPN6,TLR2,IRF5,C3AR1,C1QA	9
Cellular Movement, Hematological System Development and Function, Immune Cell Trafficking	transmigration	transmigration of lymphocytes	2.78e-07		1.633	CTSS,CTSV,TNFRSF1A,CCL4,CCL3L3,CD44	6
Cell Death and Survival	apoptosis	apoptosis of lymphoma cell lines	2.86e-07		0.745	IRF8,LAIR1,FCGR2B,TNFRSF1A,MSN,GPR65,SERPINA3,PTPRC,PTPN6,CD44	10
Cell-To-Cell Signaling and Interaction	binding	binding of tumor cell lines	3.14e-07	Increased	2.52	PRNP,CD14,CD68,APP,ITGB2,PTPN6,LGALS3BP,CD44,CLEC7A,FCGR2A	10
Cellular Movement, Hematological System Development and Function, Immune Cell Trafficking, Inflammatory Response	infiltration	infiltration of phagocytes	3.14e-07		1.404	TNFAIP8L2,TNFRSF1A,APP,ITGB2,CCL4,RAC2,PDCD1,TLR2,CD44,CSF1R	10
Cell Death and Survival	apoptosis	apoptosis of macrophages	3.29e-07		0.61	CD14,TNFRSF1A,SERPINA3,APP,PTPN6,TLR2,C3AR1,C1QA	8
Cellular Movement, Hematological System Development and Function, Immune Cell Trafficking, Inflammatory Response	transmigration	transmigration of phagocytes	3.35e-07		1.807	CTSS,CTSV,TNFRSF1A,ITGAX,APP,ITGB2,CCL4	7
Antimicrobial Response, Inflammatory Response	antimicrobial response	antimicrobial response	3.37e-07			IRF8,TNFRSF1A,NCF1,Tlr13,MYO1F,FGR,FCER1G,CCL4,SLC11A1,TLR2,CLEC7A,PYCARD	12
Lymphoid Tissue Structure and Development, Organ Morphology	quantity	quantity of lymphoid organ	3.38e-07		-0.608	LAIR1,TNFAIP8L2,TNFRSF1A,ITGB2,FCER1G,ST14,CD44,IRF8,FCGR2B,PRNP,PTPRC,LAG3,CTSD	13
Cell Death and Survival	apoptosis	apoptosis of mononuclear leukocytes	3.6e-07		0.064	TNFAIP8L2,TNFRSF1A,APP,ST14,RAC2,PDCD1,CD44,C3AR1,FCGR2B,PTPN6,PTPRC,CCL4,CD9,TLR2	14
Cell-To-Cell Signaling and Interaction, Cellular Compromise, Cellular Function and Maintenance, Inflammatory Response	respiratory burst	respiratory burst of phagocytes	3.63e-07		1.103	IRF8,TYROBP,FGR,APP,ITGB2,FCER1G	6
Cardiovascular Disease	vascular lesion	vascular lesion	3.73e-07		1.254	CTSS,CTSV,CX3CR1,TNFRSF1A,NCF1,APP,CCL3L3,PDCD1,TLR2,CD44,C1QA	11
Organismal Survival	survival	survival of organism	3.73e-07		-0.247	TNFAIP8L2,TNFRSF1A,CD14,NCF1,APP,ST14,SLC14A1,CCL3L3,RAC2,PDCD1,CD44,IRF5,C3AR1,IRF8,FCGR2B,PRNP,PTPRC,LAG3,SLC11A1,TLR2	20
Cell-To-Cell Signaling and Interaction, Hematological System Development and Function, Immune Cell Trafficking, Inflammatory Response	adhesion	adhesion of phagocytes	3.84e-07	Increased	2.28	CSF3R,ITGAX,ITGB2,PTPN6,RAC2,TLR2,CD44,CTSZ,LCP1	9
Cell-mediated Immune Response, Cellular Function and Maintenance, Hematological System Development and Function	homeostasis	T cell homeostasis	4e-07	Increased	2.052	TNFRSF1A,TNFSF8,ITGB2,FCER1G,PDCD1,FCGR2A,IRF5,C3AR1,LILRB4,IRF8,FCGR2B,PRNP,TYROBP,PTPN6,PTPRC,LAG3,TLR2	17
Cell-To-Cell Signaling and Interaction, Hematological System Development and Function, Immune Cell Trafficking	adhesion	adhesion of myeloid cells	4.05e-07	Increased	2.768	CSF3R,ITGAX,FGR,APP,ITGB2,TLR2,CD44,LCP1	8
Dermatological Diseases and Conditions, Infectious Disease	lepromatous leprosy	lepromatous leprosy	4.13e-07			LY86,CD14,FCER1G,CCL4,TLR2,FCGR2A	6
Lipid Metabolism, Small Molecule Biochemistry	biosynthesis	biosynthesis of polyunsaturated fatty acids	4.19e-07	Increased	3.107	FCGR2B,PRNP,TNFRSF1A,CD14,NCF1,FGR,APP,FCER1G,TLR2,CLEC7A,FCGR2A	11
Cell-To-Cell Signaling and Interaction, Cellular Function and Maintenance, Hematological System Development and Function, Inflammatory Response	phagocytosis	phagocytosis of red blood cells	4.27e-07	Increased	2.182	FGR,ITGB2,RAC2,CD44,FCGR2A	5
Cellular Development, Cellular Growth and Proliferation, Hematological System Development and Function	expansion	expansion of mononuclear leukocytes	4.33e-07		0.201	FCGR2B,TNFRSF1A,CD180,PTPRC,LAG3,CTSD,PDCD1,TLR2,CSF1R,LCP1	10
Cellular Function and Maintenance, Hematological System Development and Function, Humoral Immune Response	function	function of B lymphocytes	4.33e-07			CTSS,TNFAIP8L2,CD72,PTPRC,PTPN6,GPR183,FCGR2A,LCP1	8
Cell Death and Survival	cell death	cell death of T lymphocytes	4.59e-07		-0.221	TNFAIP8L2,TNFRSF1A,ST14,RAC2,PDCD1,CD44,C3AR1,PTPN6,PTPRC,LAG3,CCL4,CD9,CTSD	13
Cellular Development, Cellular Growth and Proliferation	expansion	expansion of blood cells	4.89e-07		0.007	FCGR2B,TNFRSF1A,CD180,PTPRC,LAG3,RAC2,CTSD,PDCD1,TLR2,CSF1R,LCP1	11
Immunological Disease, Organismal Injury and Abnormalities	formation	formation of granuloma	5.22e-07			CTSS,IRF8,TNFRSF1A,TREM2,CD44	5
Cellular Compromise, Inflammatory Response	degranulation	degranulation of granulocytes	5.3e-07		-0.447	FCGR2B,MYO1F,ITGB2,TREML2,CCL4,FCGR2A	6
Lymphoid Tissue Structure and Development	morphology	morphology of lymphatic system component	5.52e-07			TNFAIP8L2,TNFRSF1A,ITGB2,PDCD1,CSF1R,PYCARD,C4A/C4B,IRF8,FCGR2B,CD37,KLHL6,PTPRC,LAG3,CTSD,MAN2B1	15
Cell-To-Cell Signaling and Interaction, Hematological System Development and Function, Inflammatory Response	immune response	immune response of neutrophils	5.69e-07		1.604	TYROBP,ITGAX,FGR,ITGB2,FCER1G,CD44,FCGR2A	7
Free Radical Scavenging, Molecular Transport	release	release of reactive oxygen species	5.98e-07		0.951	GRN,FGR,APP,ITGB2,FCER1G,FCGR2A	6
Neurological Disease, Organismal Injury and Abnormalities, Psychological Disorders	frontotemporal dementia	frontotemporal dementia	6.32e-07			GRN,PRNP,SERPINA3,APP,CSF1R	5
Cell-To-Cell Signaling and Interaction, Hematological System Development and Function, Inflammatory Response	binding	binding of professional phagocytic cells	6.42e-07		1.363	CD14,MSN,FGR,APP,PTPRC,ITGB2,PTPN6,FCGR2A	8
Cell Morphology	morphology	morphology of antigen presenting cells	6.42e-07			HEXB,TNFAIP8L2,TNFRSF1A,FGR,CTSD,MAN2B1,CSF1R,CTSZ	8
Lymphoid Tissue Structure and Development, Tissue Morphology	quantity	quantity of lymphatic system cells	6.58e-07		-1.212	IRF8,LAIR1,TNFRSF1A,CD72,CD84,TYROBP,CSF3R,KLHL6,CD180,ITGB2,CD9,CD44	12
Cell-To-Cell Signaling and Interaction, Hematological System Development and Function	aggregation	aggregation of blood cells	6.59e-07	Increased	2.005	PLEK,TNFRSF1A,APP,ITGB2,PTPN6,FCER1G,CD9,TLR2,CD44,FCGR2A,TBXAS1	11
Cellular Movement, Hematological System Development and Function, Immune Cell Trafficking	trafficking	trafficking of leukocytes	6.72e-07		1.253	CX3CR1,TNFRSF1A,ITGB2,CCL4,CCL3L3,CD44	6
Connective Tissue Disorders, Hematological Disease	thrombocytopenia	thrombocytopenia	6.87e-07			C4A/C4B,FCGR2B,CSF3R,APP,FCER1G,CCL3L3,SLC11A1,CD44,FCGR2A	9
Cellular Development, Connective Tissue Development and Function, Skeletal and Muscular System Development and Function, Tissue Development	differentiation	differentiation of osteoclasts	7.63e-07		0.522	LILRB4,FCGR2B,TYROBP,FCER1G,CD9,CCL3L3,TREM2,TLR2,C3AR1,CSF1R	10
Cellular Movement	mobilization	mobilization of cells	7.92e-07		1.27	CX3CR1,CSF3R,APP,ITGB2,CCL4,CCL3L3,C3AR1	7
Protein Synthesis	quantity	quantity of IL-6 in blood	7.92e-07		1.238	CXCL6,TNFAIP8L2,TNFRSF1A,CD14,ITGB2,IRF5,C3AR1	7
Hematological System Development and Function, Inflammatory Response, Tissue Morphology	quantity	quantity of macrophages	7.95e-07		1.066	LILRB4,CTSS,CTSV,C4A/C4B,IRF8,CX3CR1,TNFRSF1A,ITGB2,C3AR1,CSF1R	10
Cellular Development	differentiation	differentiation of cells	7.96e-07		1.529	CTSV,TNFRSF1A,CD72,CSF3R,VSIR,TNFSF8,ITGB2,FCER1G,ST14,CCL3L3,RAC2,TREM2,CSF1R,C3AR1,LCP1,LILRB4,GRN,IRF8,TYROBP,KLHL6,FLNC,PTPN6,CD9,TLR2,CREG1,LAIR1,OPRK1,CD14,APP,PDCD1,TRPM1,CD44,GFAP,IRF5,CCKBR,C1QC,FCGR2B,PRNP,PTPRC,ARL11	40
Lymphoid Tissue Structure and Development, Organ Morphology, Organismal Development	morphology	morphology of spleen	7.97e-07			IRF8,FCGR2B,TNFAIP8L2,TNFRSF1A,KLHL6,PTPRC,ITGB2,LAG3,CTSD,PDCD1,MAN2B1,CSF1R	12
Cancer, Endocrine System Disorders, Gastrointestinal Disease, Organismal Injury and Abnormalities, Tumor Morphology	invasion	invasion of islet cell tumor	8.41e-07			CTSS,CTSV,CTSZ	3
Cell Morphology, Nervous System Development and Function	abnormal morphology	abnormal morphology of neuroglia	8.58e-07			HEXB,TYROBP,PTPRC,HEXA,TLR2,MAN2B1,GFAP	7
Free Radical Scavenging	production	production of superoxide	8.77e-07	Increased	2.725	TYROBP,NCF1,ITGAX,FGR,APP,ITGB2,RAC2,TLR2	8
Dermatological Diseases and Conditions, Infectious Disease	leprosy	leprosy	1e-06			LY86,CD14,APP,FCER1G,CCL4,TLR2,FCGR2A	7
Cardiovascular Disease	peripheral arterial occlusive disease	intermediate disease stage peripheral arterial occlusive disease	1.07e-06			CTSS,IRF8,LAIR1,LAPTM5,CD53,FCGR2A,C3AR1,LCP1,SAMSN1	9
Cellular Development, Hematological System Development and Function, Hematopoiesis, Lymphoid Tissue Structure and Development	development	development of lymphocytes	1.15e-06		1.549	TNFRSF1A,CSF3R,TNFSF8,ITGB2,FCER1G,PDCD1,FCGR2A,IRF5,C3AR1,LILRB4,IRF8,FCGR2B,PRNP,TYROBP,PTPN6,PTPRC,TLR2	17
Organismal Development	abnormal morphology	abnormal morphology of abdomen	1.18e-06			HEXB,TNFAIP8L2,TNFRSF1A,ITGB2,FCER1G,HEXA,PDCD1,CD44,CSF1R,PYCARD,CCKBR,GRN,C4A/C4B,IRF8,FCGR2B,KLHL6,PTPRC,LAG3,CTSD,TLR2,MAN2B1,CLEC7A	22
Cell-To-Cell Signaling and Interaction, Cellular Function and Maintenance, Hematological System Development and Function, Inflammatory Response	phagocytosis	phagocytosis by microglia	1.18e-06		1.941	CD14,APP,TREM2,TLR2	4
Hematological Disease	hemorrhagic disease	hemorrhagic disease	1.2e-06			C4A/C4B,FCGR2B,CSF3R,APP,FCER1G,CCL4,CCL3L3,SLC11A1,CD44,FCGR2A	10
Antigen Presentation, Inflammatory Response	antigen presentation	antigen presentation	1.36e-06			LILRB4,CTSS,CTSV,CD68,FCER1G,CTSD,FCGR2A	7
Cellular Movement	cell rolling	cell rolling	1.36e-06		0.088	CD14,FGR,ITGB2,RAC2,ST6GALNAC2,CD44,FCGR2A	7
Cell-mediated Immune Response, Cellular Development, Cellular Function and Maintenance, Hematological System Development and Function, Hematopoiesis, Lymphoid Tissue Structure and Development	development	T cell development	1.39e-06		1.854	TNFRSF1A,TNFSF8,ITGB2,FCER1G,PDCD1,FCGR2A,IRF5,C3AR1,LILRB4,IRF8,FCGR2B,PRNP,TYROBP,PTPN6,PTPRC,TLR2	16
Infectious Disease	infection	Viral Infection	1.4e-06		0.472	CTSV,TNFRSF1A,NCF1,ITGB2,CCL3L3,C3AR1,C4A/C4B,IRF8,TYROBP,PTPN6,CCL4,CD9,TLR2,MAN2B1,CTSS,R3HDM1,OPRK1,CD14,LAPTM5,MYO1F,APP,PDCD1,CD44,FCGR2A,IRF5,PYCARD,SAMSN1,FCGR2B,PRNP,Tlr13,PTPRC,CTSZ	32
Cellular Function and Maintenance, Connective Tissue Development and Function, Skeletal and Muscular System Development and Function, Tissue Development	function	function of osteoclasts	1.44e-06			CTSV,TYROBP,CD68,PTPRC,FCER1G,TLR2	6
Connective Tissue Development and Function, Skeletal and Muscular System Development and Function	resorption	resorption of bone	1.49e-06		0.915	CTSS,TNFRSF1A,TYROBP,CD68,GPR65,FCER1G,RAC2,CD44,CSF1R	9
Cell Death and Survival	apoptosis	apoptosis of lymphocytes	1.53e-06		-0.317	TNFAIP8L2,TNFRSF1A,ST14,RAC2,PDCD1,CD44,C3AR1,FCGR2B,PTPN6,PTPRC,CCL4,CD9,TLR2	13
Cell Death and Survival, Cellular Compromise	cytotoxicity	cytotoxicity of leukocytes	1.56e-06		0.967	LAIR1,TYROBP,FGR,PTPRC,ITGB2,PTPN6,TLR2,CD44,FCGR2A	9
Cellular Movement, Hematological System Development and Function, Immune Cell Trafficking, Inflammatory Response	migration	migration of monocytes	1.57e-06		1.756	CTSS,CTSV,CX3CR1,TNFRSF1A,ITGAX,APP,ITGB2	7
Hematological Disease	cytopenia	cytopenia	1.58e-06		1.96	C4A/C4B,IRF8,FCGR2B,CD14,CSF3R,APP,FCER1G,CCL3L3,SLC11A1,CD44,FCGR2A	11
Cellular Development, Cellular Growth and Proliferation, Hematological System Development and Function, Inflammatory Response	proliferation	proliferation of macrophages	1.59e-06			IRF8,TYROBP,PTPRC,PTPN6,LAG3,CSF1R	6
Cell-mediated Immune Response, Cellular Movement, Hematological System Development and Function, Immune Cell Trafficking	migration	T cell migration	1.63e-06		1.572	CTSS,CTSV,TNFRSF1A,APP,ITGB2,CCL4,CCL3L3,LAG3,PDCD1,CD44,LCP1	11
Immunological Disease	abnormal quantity	abnormal quantity of INTERLEUKIN	1.74e-06			LILRB4,CD14,TREM2,TLR2,C3AR1	5
Endocrine System Disorders, Gastrointestinal Disease, Inflammatory Disease	pancreatitis	Pancreatitis	1.85e-06		-0.211	CTSS,CTSV,TNFRSF1A,ANXA4,ITGB2,CCL3L3,CTSD,TLR2	8
Immunological Disease	abnormal quantity	abnormal quantity of TNF	2.02e-06			HEXB,CD14,CCL3L3,TREM2,TLR2	5
Infectious Disease	infection	Parasitic Infection	2.04e-06		-1.912	C4A/C4B,IRF8,FCGR2B,TNFRSF1A,FCER1G,SLC11A1,TLR2,CD44,FCGR2A	9
Cell-mediated Immune Response, Cellular Movement, Hematological System Development and Function, Immune Cell Trafficking	transmigration	transmigration of Th1 cells	2.09e-06			CCL4,CCL3L3,CD44	3
Cardiovascular Disease, Organismal Injury and Abnormalities, Tissue Morphology	size	size of infarct	2.32e-06		-0.147	GRN,PRNP,TNFAIP8L2,TNFRSF1A,APP,FCER1G,TLR2,CD44,C1QA	9
Antimicrobial Response, Inflammatory Response	antibacterial response	antibacterial response	2.42e-06			IRF8,TNFRSF1A,NCF1,MYO1F,FGR,FCER1G,SLC11A1,TLR2	8
Immunological Disease	delayed hypersensitive reaction	delayed hypersensitive reaction	2.42e-06		1.4	FCGR2B,NCF1,LAPTM5,ITGB2,FCER1G,LGALS3BP,CD44,PYCARD	8
Connective Tissue Development and Function, Skeletal and Muscular System Development and Function	bone mineral density	bone mineral density	2.42e-06		-0.617	TNFRSF1A,CD14,TYROBP,CD68,ITGB2,PTPN6,CD9,RAC2,CSF1R	9
Connective Tissue Disorders, Inflammatory Disease, Skeletal and Muscular Disorders	collagen-induced arthritis	collagen-induced arthritis	2.55e-06		-0.107	CTSS,FCGR2B,TNFRSF1A,CD180,TLR2,CD44,PYCARD	7
Hematological System Development and Function, Immune Cell Trafficking, Inflammatory Response, Tissue Development	accumulation	accumulation of myeloid cells	2.64e-06		0.627	GRN,CX3CR1,TNFAIP8L2,TNFRSF1A,NCF1,ITGAX,ITGB2,CD44,FCGR2A	9
Cell Morphology, Connective Tissue Development and Function, Skeletal and Muscular System Development and Function, Tissue Development, Tissue Morphology	morphology	morphology of osteoclasts	2.69e-06			TYROBP,CD68,GPR65,PTPRC,CSF1R	5
Developmental Disorder, Hereditary Disorder, Immunological Disease	complement component deficiency	complement component deficiency	2.77e-06			C1QC,C4A/C4B,C1QB,C1QA	4
Cellular Development, Cellular Growth and Proliferation, Hematological System Development and Function	expansion	expansion of lymphocytes	2.87e-06		-0.105	FCGR2B,TNFRSF1A,CD180,PTPRC,LAG3,CTSD,PDCD1,TLR2,LCP1	9
Lipid Metabolism, Small Molecule Biochemistry	synthesis	synthesis of eicosanoid	3.05e-06	Increased	2.953	FCGR2B,PRNP,TNFRSF1A,CD14,NCF1,FGR,FCER1G,TLR2,CLEC7A,FCGR2A	10
Cell-mediated Immune Response, Cellular Movement, Hematological System Development and Function, Immune Cell Trafficking	transmigration	transmigration of T lymphocytes	3.08e-06	Increased	2.236	CTSS,CTSV,CCL4,CCL3L3,CD44	5
Humoral Immune Response, Protein Synthesis	quantity	quantity of IgM	3.13e-06		-1.414	CTSS,IRF8,FCGR2B,LY86,CD72,Ggta1,ITGB2,SAMSN1	8
Lymphoid Tissue Structure and Development, Organ Morphology, Organismal Development	abnormal morphology	abnormal morphology of spleen	3.18e-06			IRF8,FCGR2B,TNFAIP8L2,KLHL6,PTPRC,ITGB2,LAG3,CTSD,PDCD1,MAN2B1,CSF1R	11
Cell Death and Survival	cytolysis	cytolysis	3.59e-06	Increased	2.119	C4A/C4B,CX3CR1,FCGR2B,TNFRSF1A,TYROBP,APP,PTPRC,ITGB2,FCER1G,CD44,FCGR2A	11
Cell-mediated Immune Response, Cellular Movement, Hematological System Development and Function, Immune Cell Trafficking	cell movement	cell movement of T lymphocytes	3.75e-06		1.351	CTSS,CTSV,APP,ITGB2,CCL4,CCL3L3,LAG3,PDCD1,CD44,LCP1	10
Cell-To-Cell Signaling and Interaction	aggregation	aggregation of cells	3.89e-06	Increased	2.011	PLEK,TNFRSF1A,APP,PTPRC,ITGB2,PTPN6,FCER1G,CD9,TLR2,CD44,FCGR2A,TBXAS1	12
Cellular Movement, Hematological System Development and Function	mobilization	mobilization of blood cells	3.97e-06		1.206	CSF3R,APP,ITGB2,CCL4,CCL3L3,C3AR1	6
Organismal Survival	organismal death	organismal death	4.05e-06	Decreased	-5.232	CTSV,HEXB,CX3CR1,TNFAIP8L2,TNFRSF1A,DCLRE1B,NCF1,ITGB2,FCER1G,ST14,CCL3L3,RAC2,HEXA,CSF1R,C3AR1,C1QA,LCP1,GRN,C4A/C4B,IRF8,CD68,SLC5A7,FLNC,PTPN6,CTSD,TLR2,CD14,DERL1,MSN,APP,SLC14A1,PDCD1,CD44,GFAP,IRF5,PYCARD,FCGR2B,PRNP,PTPRC,CLEC7A	40
Cell Morphology, Tissue Morphology	morphology	morphology of epithelial cells	4.3e-06			GRN,HEXB,NCF1,ST14,HEXA,TLR2,MAN2B1,C3AR1,OSMR,CCKBR	10
Neurological Disease	neurodegeneration	Neurodegeneration	4.32e-06		-1.002	GRN,CTSV,HEXB,PRNP,TYROBP,SERPINA3,APP,CTSD,PDCD1,TLR2,GFAP,CSF1R	12
Hematological System Development and Function, Immune Cell Trafficking, Inflammatory Response, Tissue Development	accumulation	accumulation of phagocytes	4.41e-06		1.268	GRN,CX3CR1,TNFAIP8L2,TYROBP,ITGAX,ITGB2,CD44,FCGR2A	8
Cell Morphology, Hematological System Development and Function	morphology	morphology of myeloid cells	4.41e-06			HEXB,FCGR2B,TNFRSF1A,CSF3R,FGR,ITGB2,CTSD,MAN2B1	8
Cell-To-Cell Signaling and Interaction, Hematological System Development and Function, Immune Cell Trafficking	adhesion	adhesion of granulocytes	4.51e-06	Increased	2.588	CSF3R,ITGAX,FGR,ITGB2,TLR2,CD44,LCP1	7
Hematological System Development and Function, Humoral Immune Response, Lymphoid Tissue Structure and Development, Tissue Morphology	quantity	quantity of follicular B lymphocytes	4.51e-06		-0.447	IRF8,LAIR1,CD72,CD84,TYROBP,KLHL6,CD180	7
Hereditary Disorder, Neurological Disease, Psychological Disorders	familial dementia	familial dementia	4.53e-06			GRN,SERPINA3,APP,CTSD,CSF1R	5
Inflammatory Response	function	function of immune system	4.63e-06			LILRB4,C4A/C4B,FCGR2B,TNFRSF1A,FCER1G,CD44,FCGR2A,C3AR1	8
Dermatological Diseases and Conditions, Inflammatory Disease, Inflammatory Response	dermatitis	Dermatitis	4.66e-06		1.213	CTSV,OPRK1,TNFRSF1A,MSN,TNFSF8,FGR,ITGB2,FCER1G,CD44,FCGR2A,C3AR1,OSMR,FCGR2B,TLR2	14
Lymphoid Tissue Structure and Development, Organ Morphology	abnormal morphology	abnormal morphology of lymphoid organ	4.77e-06			TNFAIP8L2,TNFRSF1A,ITGB2,PDCD1,CSF1R,PYCARD,IRF8,FCGR2B,KLHL6,PTPRC,LAG3,CTSD,MAN2B1	13
Cell Death and Survival	cell viability	cell viability of phagocytes	4.79e-06		1.506	TYROBP,APP,PTPN6,FCER1G,CCL4,RAC2,CSF1R	7
Cellular Development, Cellular Growth and Proliferation, Hematological System Development and Function, Inflammatory Response	proliferation	proliferation of phagocytes	4.79e-06		0.636	IRF8,FCGR2B,TYROBP,PTPRC,PTPN6,LAG3,CSF1R	7
Immunological Disease	primary immunodeficiency disorder	primary immunodeficiency disorder	5.09e-06			C4A/C4B,IRF8,FCGR2B,NCF1,PTPRC,ITGB2,FCGR2A	7
Cell Death and Survival	apoptosis	apoptosis of T lymphocytes	5.4e-06		-0.188	TNFAIP8L2,TNFRSF1A,PTPRC,PTPN6,ST14,CCL4,CD9,RAC2,PDCD1,CD44,C3AR1	11
Hematological System Development and Function, Humoral Immune Response, Tissue Morphology	quantity	quantity of B-1 lymphocytes	5.49e-06		-1.165	IRF8,CD72,PTPN6,RAC2,PDCD1,SAMSN1	6
Humoral Immune Response, Protein Synthesis	quantity	quantity of IgG2b	5.49e-06		0.816	FCGR2B,TNFAIP8L2,LY86,CD180,FCER1G,PDCD1	6
Hematological System Development and Function, Tissue Morphology	quantity	quantity of regulatory T lymphocytes	5.72e-06		-0.343	CTSV,FCGR2B,TNFRSF1A,ITGB2,CCL4,PDCD1,TLR2	7
Neurological Disease, Psychological Disorders	dementia	Dementia	5.77e-06			CTSS,CD14,SERPINA3,APP,FCGR2A,CSF1R,GFAP,GRN,C4A/C4B,FCGR2B,PRNP,TYROBP,CD68,SLC5A7,CCL4,CTSD	16
Hematological Disease, Immunological Disease, Organismal Injury and Abnormalities	leukocytosis	leukocytosis	6.06e-06		-1.154	GRN,CSF3R,APP,ITGB2,RAC2,TLR2,CSF1R	7
Cellular Movement	extravasation	extravasation of cells	6.42e-06		1.982	LILRB4,ITGB2,CCL4,CCL3L3,TLR2,CD44	6
Cell-To-Cell Signaling and Interaction, Hematological System Development and Function, Immune Cell Trafficking	adhesion	adhesion of antigen presenting cells	6.47e-06			APP,ITGB2,PTPN6,CD44,CTSZ	5
Metabolic Disease	amyloidosis	amyloidosis	6.76e-06			CTSS,CTSV,CD14,SERPINA3,APP,FCGR2A,GFAP,OSMR,C4A/C4B,FCGR2B,PRNP,TYROBP,CD68,SLC5A7,CCL4,CTSD	16
Neurological Disease	degeneration	degeneration of nervous system	6.95e-06		-0.761	CTSV,HEXB,PRNP,TYROBP,APP,CTSD,PDCD1,TLR2,GFAP,CSF1R,PYCARD	11
Infectious Disease, Organismal Injury and Abnormalities	septic shock	septic shock	7.32e-06		1.97	CXCL6,C4A/C4B,FCGR2B,TNFRSF1A,CD14,TLR2,FCGR2A,PYCARD	8
Cardiovascular Disease, Organismal Injury and Abnormalities	atherogenesis	atherogenesis	7.47e-06			CX3CR1,NCF1,APP,CCL3L3,TLR2,CD44	6
Protein Synthesis	quantity	quantity of TNF in blood	7.47e-06		0.243	TNFAIP8L2,TNFRSF1A,CD14,TLR2,CD44,IRF5	6
Cellular Movement, Hematological System Development and Function, Immune Cell Trafficking	cell rolling	cell rolling of leukocytes	8.04e-06		0.498	CD14,FGR,ITGB2,RAC2,CD44,FCGR2A	6
Cellular Movement, Immune Cell Trafficking	emigration	emigration of leukocytes	8.09e-06	Increased	2.2	CXCL6,TNFRSF1A,ITGB2,CD44,FCGR2A	5
Infectious Disease	infection	infection by cytomegalovirus	8.32e-06			C4A/C4B,FCGR2B,CCL4,FCGR2A	4
Cell-To-Cell Signaling and Interaction	signaling	signaling of lymphocytes	8.32e-06			FCGR2B,CD72,ITGB2,CD44	4
Cell-mediated Immune Response, Cellular Movement, Hematological System Development and Function, Immune Cell Trafficking	migration	NK cell migration	9.01e-06	Increased	2.213	CX3CR1,Ccl6,CCL3L3,TLR2,CD44	5
Cellular Movement, Hematological System Development and Function, Immune Cell Trafficking	mobilization	mobilization of leukocytes	9.01e-06		0.762	APP,ITGB2,CCL4,CCL3L3,C3AR1	5
Cell-To-Cell Signaling and Interaction, Hematological System Development and Function, Immune Cell Trafficking, Inflammatory Response	adhesion	adhesion of neutrophils	9.3e-06	Increased	2.393	CSF3R,ITGAX,ITGB2,TLR2,CD44,LCP1	6
Cell Death and Survival, Cellular Compromise	cytotoxicity	cytotoxicity of lymphocytes	9.5e-06		0.711	LAIR1,TYROBP,PTPRC,ITGB2,PTPN6,TLR2,CD44,FCGR2A	8
Cell Morphology	abnormal morphology	abnormal morphology of cells	1.01e-05			HEXB,CX3CR1,TNFAIP8L2,NCF1,ITGB2,FCER1G,ST14,HEXA,CSF1R,C3AR1,C1QA,LILRB4,GRN,IRF8,CD84,TYROBP,CD68,FLNC,TLR2,MAN2B1,APP,CD44,GFAP,CCKBR,FCGR2B,PTPRC	26
Cellular Movement, Hematological System Development and Function, Immune Cell Trafficking, Inflammatory Response	infiltration	infiltration of macrophages	1.03e-05		0.811	TNFAIP8L2,APP,ITGB2,RAC2,PDCD1,TLR2,CD44,CSF1R	8
Cellular Movement, Hematological System Development and Function, Immune Cell Trafficking	migration	migration of myeloid cells	1.03e-05	Increased	2.57	CXCL6,PRNP,TNFRSF1A,FGR,ITGB2,CCL4,CCL3L3,CD44	8
Cardiovascular Disease	atherosclerosis	atherosclerosis	1.05e-05	Increased	2.085	CTSS,CTSV,CX3CR1,TNFRSF1A,CD14,NCF1,ITGAX,APP,ITGB2,ST14,CCL3L3,PDCD1,CD44,TLR2	14
Cell-To-Cell Signaling and Interaction, Hematological System Development and Function	response	T cell response	1.12e-05		0.354	TNFRSF1A,TNFSF8,PTPN6,LAG3,PDCD1,CLEC7A,C3AR1,PYCARD	8
Lipid Metabolism, Small Molecule Biochemistry	synthesis	synthesis of lipid	1.14e-05	Increased	3.578	HEXB,OPRK1,TNFRSF1A,CD14,NCF1,APP,FGR,ITGB2,FCER1G,FCGR2A,STARD4,FCGR2B,PRNP,CD9,TLR2,MAN2B1,CLEC7A,TBXAS1	18
Cellular Development, Cellular Growth and Proliferation, Hematological System Development and Function, Hematopoiesis	proliferation	proliferation of hematopoietic cells	1.14e-05		0.447	LILRB4,IRF8,TNFRSF1A,CSF3R,PTPRC,PTPN6,CCL4,CCL3L3,RAC2,CSF1R	10
Cell Signaling, Molecular Transport, Vitamin and Mineral Metabolism	quantity	quantity of Ca2+	1.15e-05		1.364	LAIR1,CX3CR1,APP,FCER1G,CCL3L3,FCGR2A,C3AR1,CCKBR,LILRB4,PRNP,PTPN6,PTPRC,CCL4	13
Lipid Metabolism, Molecular Transport, Small Molecule Biochemistry	release	release of prostaglandin D2	1.16e-05			LILRB4,FCGR2B,FCER1G	3
Gastrointestinal Disease, Hepatic System Disease, Organismal Injury and Abnormalities	injury	injury of liver	1.16e-05		1.648	FCGR2B,TNFRSF1A,CD14,NCF1,PTPRC,ITGB2,CCL4,PDCD1,TLR2	9
Cell-To-Cell Signaling and Interaction, Inflammatory Response	immune response	immune response of T lymphocytes	1.16e-05		1.605	TNFRSF1A,TNFSF8,APP,PTPRC,TREML2,C3AR1,PYCARD	7
Cell-To-Cell Signaling and Interaction, Cellular Movement, Hematological System Development and Function, Immune Cell Trafficking	recruitment	recruitment of mononuclear leukocytes	1.23e-05		1.446	CX3CR1,FCGR2B,Ccl6,CCL4,TLR2,CD44,PYCARD	7
Connective Tissue Development and Function, Skeletal and Muscular System Development and Function, Tissue Morphology	quantity	quantity of osteoclasts	1.29e-05		0.816	CTSV,TYROBP,P2RY13,PTPN6,CD9,CD44,C3AR1	7
Cell Morphology, Digestive System Development and Function, Hepatic System Development and Function, Organ Morphology, Organismal Development, Tissue Morphology	morphology	morphology of hepatocytes	1.31e-05			GRN,HEXB,HEXA,TLR2,MAN2B1,OSMR	6
Inflammatory Response	inflammation	inflammation of secretory structure	1.35e-05		-1.387	CTSS,CTSV,FCGR2B,TNFRSF1A,VSIR	5
Humoral Immune Response, Lymphoid Tissue Structure and Development	quantity	quantity of germinal center	1.49e-05		-0.152	C4A/C4B,FCGR2B,CD84,TYROBP,CD37	5
Hematological System Development and Function, Immune Cell Trafficking, Inflammatory Response, Tissue Development	accumulation	accumulation of antigen presenting cells	1.5e-05		0.557	GRN,CX3CR1,TNFAIP8L2,TYROBP,ITGAX,CD44	6
Cell Death and Survival	cytolysis	cytolysis of blood cells	1.57e-05			TYROBP,APP,PTPRC,ITGB2,FCER1G,CD44,FCGR2A	7
Cellular Function and Maintenance, Nervous System Development and Function	function	function of neuroglia	1.64e-05			GRN,TNFRSF1A,CCL3L3,TLR2,GFAP	5
Cell Death and Survival, Connective Tissue Disorders, Hematological Disease, Immunological Disease	autoimmune hemolytic anemia	autoimmune hemolytic anemia	1.67e-05			C4A/C4B,FCGR2B,FCER1G,FCGR2A	4
Cardiovascular Disease	plaque	plaque	1.67e-05			CTSV,PRNP,SERPINA3,APP	4
Lipid Metabolism, Molecular Transport, Small Molecule Biochemistry	release	release of fatty acid	1.68e-05		1.718	LILRB4,FCGR2B,TNFRSF1A,FGR,FCER1G,HCAR2,CLEC7A,FCGR2A	8
Connective Tissue Disorders, Dermatological Diseases and Conditions, Hematological Disease, Immunological Disease, Organismal Injury and Abnormalities	immune thrombocytopenic purpura	acute immune thrombocytopenic purpura	1.73e-05			C4A/C4B,FCGR2B,FCGR2A	3
Connective Tissue Disorders, Dermatological Diseases and Conditions, Hematological Disease, Immunological Disease, Organismal Injury and Abnormalities	immune thrombocytopenic purpura	chronic immune thrombocytopenic purpura	1.73e-05			C4A/C4B,FCGR2B,FCGR2A	3
Developmental Disorder, Hematological Disease, Hereditary Disorder, Immunological Disease	congenital agammaglobulinemia	congenital agammaglobulinemia	1.73e-05			C4A/C4B,FCGR2B,FCGR2A	3
Cell Death and Survival, Connective Tissue Disorders, Hematological Disease	fetal erythroblastosis	fetal erythroblastosis	1.73e-05			C4A/C4B,FCGR2B,FCGR2A	3
Respiratory Disease	sinopulmonary infection	recurrent sinopulmonary infection	1.73e-05			C4A/C4B,FCGR2B,FCGR2A	3
Infectious Disease	production	production of HIV	1.8e-05		1.067	PRNP,TNFRSF1A,CD14,PTPN6,TLR2	5
Connective Tissue Disorders, Hematological Disease, Immunological Disease	immune thrombocytopenia	immune thrombocytopenia	1.82e-05			C4A/C4B,FCGR2B,CSF3R,SLC11A1,CD44,FCGR2A	6
Cellular Movement, Hematological System Development and Function, Immune Cell Trafficking, Inflammatory Response	cell movement	cell movement of bone marrow-derived macrophages	1.95e-05		0.152	TNFAIP8L2,CCL3L3,HCAR2,RAC2	4
Hematological System Development and Function, Inflammatory Response, Tissue Morphology	quantity	quantity of plasmacytoid dendritic cells	1.95e-05		0.038	IRF8,FCGR2B,TYROBP,GPR183	4
Cell-To-Cell Signaling and Interaction, Cellular Movement, Hematological System Development and Function, Immune Cell Trafficking	recruitment	recruitment of inflammatory leukocytes	1.95e-05		0.762	C4A/C4B,FCGR2B,CCL3L3,CLEC7A	4
Cell-To-Cell Signaling and Interaction	binding	binding of leukemia cell lines	1.97e-05	Increased	2.2	CD14,CD68,APP,ITGB2,CD44	5
Cell Death and Survival	cell death	cell death of cortical neurons	2.03e-05		1.83	PRNP,TNFRSF1A,NCF1,SERPINA3,APP,CCL4,CTSD,TLR2	8
Organismal Injury and Abnormalities, Renal and Urological Disease	damage	damage of kidney	2.1e-05	Increased	2.563	C4A/C4B,FGR,TLR2,CD44,FCGR2A,C3AR1,C1QA	7
Developmental Disorder, Hereditary Disorder, Metabolic Disease	lysosomal storage disease	lysosomal storage disease	2.19e-05			GRN,HEXB,GUSB,CD14,CTSD,HEXA	6
Cellular Function and Maintenance	endocytosis	endocytosis by kidney cell lines	2.27e-05		1.964	APP,ITGB2,CCL4,FCGR2A	4
Hematological Disease	microcytic anemia	microcytic anemia	2.27e-05			C4A/C4B,FCGR2B,RAC2,FCGR2A	4
Lipid Metabolism, Small Molecule Biochemistry	synthesis	synthesis of prostaglandin	2.27e-05	Increased	2.407	FCGR2B,PRNP,TNFRSF1A,CD14,NCF1,FCER1G,CLEC7A,FCGR2A	8
Cellular Development, Hematological System Development and Function, Hematopoiesis	maturation	maturation of lymphocytes	2.3e-05		0.651	PRNP,TYROBP,TNFSF8,APP,PTPRC,PTPN6,LCP1	7
Cell Death and Survival	cytolysis	cytolysis of leukocytes	2.33e-05			TYROBP,PTPRC,ITGB2,FCER1G,CD44,FCGR2A	6
Cell Death and Survival	removal	removal of cells	2.33e-05		1.96	CD14,CD68,FCER1G,TLR2,CD44,FCGR2A	6
Hematological Disease, Hereditary Disorder, Immunological Disease	X-linked agammaglobulinemia	X-linked agammaglobulinemia	2.46e-05			C4A/C4B,FCGR2B,FCGR2A	3
Cell Cycle	cell cycle progression	cell cycle progression of myeloid cells	2.46e-05			FCGR2B,CD44,FCGR2A	3
Cellular Assembly and Organization, Neurological Disease, Organismal Development, Tissue Development	formation	formation of amyloid-beta plaques	2.46e-05			TNFRSF1A,SERPINA3,APP	3
Cardiovascular Disease, Organismal Injury and Abnormalities, Skeletal and Muscular Disorders	acute myocardial infarction	acute myocardial infarction	2.47e-05			C4A/C4B,OPRK1,FCGR2B,APP,TLR2,FCGR2A	6
Cell Morphology	cell spreading	cell spreading	2.5e-05		1.998	PRNP,FLNC,SERPINA3,FGR,ITGB2,CD9,CD44,FCGR2A,GFAP,SAMSN1	10
Cellular Growth and Proliferation, Lymphoid Tissue Structure and Development	proliferation	proliferation of lymphatic system cells	2.53e-05		0.555	IRF8,FCGR2B,TNFRSF1A,CD180,APP,RAC2,TLR2,CD44,CSF1R	9
Carbohydrate Metabolism, Small Molecule Biochemistry	metabolism	metabolism of glycosaminoglycan	2.62e-05			HEXB,GUSB,HEXA,CD44	4
Humoral Immune Response, Lymphoid Tissue Structure and Development	size	size of germinal center	2.62e-05		1	C4A/C4B,CD84,TYROBP,CD37	4
Cellular Movement, Hematological System Development and Function, Immune Cell Trafficking	infiltration	infiltration by mononuclear leukocytes	2.63e-05		0.643	TNFAIP8L2,TNFRSF1A,APP,CCL4,CCL3L3,LAG3,PDCD1,CD44	8
Cell-To-Cell Signaling and Interaction	adhesion	adhesion of tumor cell lines	2.63e-05		1.921	ITGAX,ITGB2,PTPN6,CCL4,CD9,TLR2,CD44,ST6GALNAC2,GFAP,CTSZ	10
Cellular Development, Hematological System Development and Function, Hematopoiesis	differentiation	differentiation of lymphocytes	2.67e-05		1.928	CD72,CD14,TNFSF8,ITGB2,PDCD1,IRF5,C3AR1,LCP1,LILRB4,IRF8,FCGR2B,KLHL6,PTPN6,PTPRC	14
Organismal Development	morphology	morphology of body cavity	2.85e-05			HEXB,TNFAIP8L2,TNFRSF1A,NCF1,ITGB2,FCER1G,HEXA,PDCD1,CD44,CSF1R,PYCARD,OSMR,CCKBR,GRN,IRF8,FCGR2B,KLHL6,PTPRC,LAG3,CD9,CTSD,TLR2,MAN2B1,CLEC7A	24
Inflammatory Disease, Respiratory Disease	asthma	Asthma	2.93e-05			C4A/C4B,CX3CR1,FCGR2B,CD68,PTPRC,TLR2,FCGR2A,C3AR1	8
Cell-To-Cell Signaling and Interaction, Cellular Movement, Hematological System Development and Function, Immune Cell Trafficking	recruitment	recruitment of lymphocytes	2.94e-05		1.969	CX3CR1,Ccl6,CCL4,TLR2,CD44,PYCARD	6
Carbohydrate Metabolism	binding	binding of polysaccharide	3.01e-05		0.119	GUSB,PRNP,CD14,TLR2,CD44	5
Renal and Urological System Development and Function	homeostasis	homeostasis of urine	3.01e-05			HEXB,RENBP,SLC14A1,HEXA,MAN2B1	5
Cellular Movement, Hematological System Development and Function, Immune Cell Trafficking	migration	migration of granulocytes	3.28e-05	Increased	2.58	CXCL6,TNFRSF1A,FGR,ITGB2,CCL4,CCL3L3,CD44	7
Cardiovascular Disease, Developmental Disorder, Organismal Injury and Abnormalities	congenital heart block	congenital heart block	3.36e-05			C4A/C4B,FCGR2B,FCGR2A	3
Connective Tissue Disorders, Hematological Disease	neonatal alloimmune thrombocytopenia	neonatal alloimmune thrombocytopenia	3.36e-05			C4A/C4B,FCGR2B,FCGR2A	3
Tissue Morphology	quantity	quantity of Listeria monocytogenes	3.36e-05			TNFRSF1A,TLR2,C3AR1	3
Cell-To-Cell Signaling and Interaction, Cellular Compromise, Cellular Function and Maintenance, Inflammatory Response	respiratory burst	respiratory burst of macrophages	3.36e-05			IRF8,FGR,APP	3
Infectious Disease, Respiratory Disease	whooping cough	whooping cough	3.36e-05			C4A/C4B,FCGR2B,FCGR2A	3
Drug Metabolism, Lipid Metabolism, Small Molecule Biochemistry	synthesis	synthesis of prostaglandin E2	3.42e-05	Increased	2.186	FCGR2B,PRNP,TNFRSF1A,CD14,NCF1,FCER1G,FCGR2A	7
Connective Tissue Disorders, Inflammatory Disease, Skeletal and Muscular Disorders	adjuvant arthritis	adjuvant arthritis	3.43e-05			FCGR2B,CCL4,CCL3L3,FCGR2A	4
Cellular Compromise, Inflammatory Response	degranulation	degranulation of neutrophils	3.43e-05			MYO1F,ITGB2,TREML2,CCL4	4
Cellular Movement, Hematological System Development and Function, Immune Cell Trafficking	mobilization	mobilization of myeloid cells	3.43e-05			APP,CCL4,CCL3L3,C3AR1	4
Hematological System Development and Function, Humoral Immune Response, Tissue Morphology	quantity	quantity of B-1a lymphocytes	3.43e-05		-1.067	CD72,PTPN6,RAC2,SAMSN1	4
Protein Synthesis	quantity	quantity of IL-1b in blood	3.43e-05		0	TNFAIP8L2,TLR2,C3AR1,PYCARD	4
Free Radical Scavenging, Small Molecule Biochemistry	biosynthesis	biosynthesis of hydrogen peroxide	3.48e-05		1.324	NCF1,APP,PTPN6,CCL4,TLR2,FCGR2A	6
Cellular Compromise, Inflammatory Response	degranulation	degranulation of leukocyte cell lines	3.54e-05		1.686	LAIR1,FCGR2B,FGR,FCER1G,C3AR1	5
Connective Tissue Development and Function, Organ Morphology, Organismal Development, Skeletal and Muscular System Development and Function, Tissue Development	abnormal morphology	abnormal morphology of broad rib	3.58e-05			HEXB,HEXA	2
Developmental Disorder, Hereditary Disorder, Metabolic Disease, Neurological Disease	adult GM2 gangliosidosis	adult GM2 gangliosidosis	3.58e-05			HEXB,HEXA	2
Immunological Disease, Organismal Injury and Abnormalities, Renal and Urological Disease	autoimmune hydronephrosis	autoimmune hydronephrosis	3.58e-05			FCGR2B,PDCD1	2
Cell-To-Cell Signaling and Interaction, Cellular Movement, Hematological System Development and Function, Immune Cell Trafficking	detachment	detachment of macrophages	3.58e-05			PTPRC,PTPN6	2
Lipid Metabolism, Small Molecule Biochemistry	hydrolysis	hydrolysis of gangliotriaosylceramide II3-sulfate	3.58e-05			HEXB,HEXA	2
Lipid Metabolism, Small Molecule Biochemistry	hydrolysis	hydrolysis of lactosylceramide II3-sulfate	3.58e-05			HEXB,HEXA	2
Developmental Disorder, Hereditary Disorder, Metabolic Disease, Neurological Disease	juvenile GM2 gangliosidosis	juvenile GM2 gangliosidosis	3.58e-05			HEXB,HEXA	2
Neurological Disease, Organismal Injury and Abnormalities	pathogenesis	pathogenesis of medulla oblongata	3.58e-05			PRNP,APP	2
Connective Tissue Disorders, Developmental Disorder, Hereditary Disorder, Metabolic Disease, Skeletal and Muscular Disorders	polycystic lipomembranous osteodysplasia with sclerosing leukoencephalopathy	polycystic lipomembranous osteodysplasia with sclerosing leukoencephalopathy	3.58e-05			TYROBP,TREM2	2
Developmental Disorder, Neurological Disease, Organismal Injury and Abnormalities, Psychological Disorders	primary progressive aphasia	primary progressive aphasia	3.58e-05			GRN,PRNP	2
Lipid Metabolism, Molecular Transport, Small Molecule Biochemistry	release	release of eicosanoid	3.73e-05	Increased	2.183	LILRB4,FCGR2B,TNFRSF1A,FGR,FCER1G,CLEC7A,FCGR2A	7
Cell-To-Cell Signaling and Interaction, Hematological System Development and Function	interaction	interaction of mononuclear leukocytes	3.89e-05	Increased	2.2	CD14,MSN,ITGB2,CCL4,TLR2,CD44	6
Cell-To-Cell Signaling and Interaction, Hematological System Development and Function, Immune Cell Trafficking, Inflammatory Response	aggregation	aggregation of phagocytes	3.9e-05		0.882	TNFRSF1A,ITGB2,TLR2,CD44	4
Cellular Assembly and Organization, Neurological Disease, Organismal Development, Tissue Development	formation	formation of amyloid fibrils	3.9e-05			PRNP,TNFRSF1A,SERPINA3,APP	4
Cell Morphology, Inflammatory Response	morphology	morphology of dendritic cells	3.9e-05			TNFAIP8L2,TNFRSF1A,CSF1R,CTSZ	4
Cellular Growth and Proliferation	colony formation	colony formation	3.94e-05		0.212	CSF3R,CCL3L3,RAC2,CD44,CSF1R,PYCARD,GRN,IRF8,PTPN6,CCL4,CD9,HCAR2,CTSD,TLR2	14
Organismal Development	abnormal morphology	abnormal morphology of body cavity	4.02e-05			HEXB,TNFAIP8L2,TNFRSF1A,NCF1,ITGB2,FCER1G,HEXA,PDCD1,CD44,CSF1R,PYCARD,CCKBR,GRN,IRF8,FCGR2B,KLHL6,PTPRC,LAG3,CD9,CTSD,TLR2,MAN2B1,CLEC7A	23
Cellular Function and Maintenance, Hematological System Development and Function	function	function of CD4+ T-lymphocytes	4.13e-05			TNFAIP8L2,CD84,FCER1G,LAG3,CD44	5
Organismal Survival	mortality	mortality	4.22e-05		-1.387	C4A/C4B,Ccl6,TNFRSF1A,CD14,APP,TLR2,PYCARD	7
Post-Translational Modification	phosphorylation	phosphorylation of protein	4.25e-05	Increased	2.29	CD72,APP,FGR,ITGB2,FCER1G,KIRREL2,CD44,FCGR2A,CSF1R,SAMSN1,FCGR2B,PRNP,TYROBP,PTPN6,PTPRC,CCL4,CD9	17
Cell Death and Survival	cell death	cell death of liver	4.42e-05		1.13	IRF8,TNFRSF1A,CD14,TYROBP,NCF1,APP,PTPRC,ITGB2,IRF5	9
Cell Morphology, Connective Tissue Development and Function, Skeletal and Muscular System Development and Function, Tissue Development, Tissue Morphology	abnormal morphology	abnormal morphology of osteoclasts	4.42e-05			TYROBP,CD68,PTPRC,CSF1R	4
Cardiovascular System Development and Function, Cellular Function and Maintenance, Tissue Development	function	function of vascular endothelial cells	4.42e-05			CTSS,NCF1,RAC2,CD44	4
Cell-To-Cell Signaling and Interaction, Molecular Transport, Small Molecule Biochemistry	release	release of 5-hydroxytryptamine	4.42e-05			TYROBP,FCER1G,CD9,FCGR2A	4
Cellular Movement, Hematological System Development and Function, Immune Cell Trafficking	trafficking	trafficking of lymphocytes	4.42e-05			TNFRSF1A,CCL4,CCL3L3,CD44	4
Cell-To-Cell Signaling and Interaction, Hematological System Development and Function, Inflammatory Response	aggregation	aggregation of blood platelets	4.42e-05	Increased	2.027	PLEK,APP,PTPN6,FCER1G,CD9,TLR2,FCGR2A,TBXAS1	8
Cell Morphology, Nervous System Development and Function	abnormal morphology	abnormal morphology of oligodendrocytes	4.47e-05			TYROBP,PTPRC,GFAP	3
Cellular Movement, Hematological System Development and Function, Immune Cell Trafficking, Inflammatory Response	emigration	emigration of neutrophils	4.47e-05			TNFRSF1A,ITGB2,CD44	3
Cell-To-Cell Signaling and Interaction, Inflammatory Response	immune response	immune response of lymph node cells	4.47e-05			NCF1,PDCD1,CD44	3
Cellular Function and Maintenance, Hematological System Development and Function, Inflammatory Response	presence	presence of phagocytes	4.47e-05			FGR,TLR2,CD44	3
Cellular Movement, Hematological System Development and Function, Immune Cell Trafficking, Inflammatory Response	migration	migration of neutrophils	4.56e-05	Increased	2.39	CXCL6,TNFRSF1A,FGR,ITGB2,CCL3L3,CD44	6
Cellular Development, Hematological System Development and Function, Hematopoiesis	differentiation	differentiation of antigen presenting cells	4.57e-05		1.111	C1QC,IRF8,LAIR1,TNFRSF1A,TYROBP,APP,TLR2,CSF1R	8
Cell Morphology, Cellular Assembly and Organization, Cellular Function and Maintenance	reorganization	reorganization of cytoskeleton	4.57e-05	Increased	2.387	PLEK,MSN,GPR65,FLNC,APP,TREM2,CD44,LCP1	8
Cell Morphology, Tissue Morphology	morphology	morphology of connective tissue cells	4.73e-05			TYROBP,CD68,GPR65,PTPRC,PTPN6,RAC2,MAN2B1,CSF1R	8
Infectious Disease	quantity	quantity of virus	4.79e-05		-1.131	CTSV,TNFRSF1A,TYROBP,ITGB2,CCL3L3	5
Lymphoid Tissue Structure and Development	morphology	morphology of lymph follicle	4.81e-05			C4A/C4B,TNFRSF1A,CD37,KLHL6,PTPRC,CTSD	6
Cancer, Endocrine System Disorders, Gastrointestinal Disease, Organismal Injury and Abnormalities	islet cell tumor	islet cell tumor	4.99e-05			CTSS,CTSV,CSF1R,CTSZ	4
Cell Death and Survival, Cellular Compromise	cytotoxicity	cytotoxicity of natural killer cells	5.06e-05		0.068	LAIR1,TYROBP,ITGB2,PTPN6,CD44,FCGR2A	6
Cell-To-Cell Signaling and Interaction, Hematological System Development and Function	binding	binding of myeloid cells	5.15e-05		0.548	FGR,APP,ITGB2,PTPN6,FCGR2A	5
Cell-To-Cell Signaling and Interaction, Hematological System Development and Function, Immune Cell Trafficking	adhesion	adhesion of mononuclear leukocytes	5.16e-05	Increased	2.012	ITGAX,ITGB2,PTPN6,CCL4,TLR2,CD44,LCP1	7
Cell Signaling	cell surface receptor linked signal transduction	cell surface receptor linked signal transduction	5.3e-05			PLEK,CX3CR1,TNFRSF1A,TYROBP,FGR,PTPRC,ITGB2,PTPN6,FCER1G,CSF1R	10
Organismal Survival	morbidity or mortality	morbidity or mortality	5.36e-05		0.553	CXCL6,C4A/C4B,Ccl6,TNFRSF1A,CD14,APP,FCER1G,TLR2,PYCARD	9
Lipid Metabolism, Molecular Transport, Small Molecule Biochemistry	accumulation	accumulation of lipid	5.56e-05		-0.706	HEXB,IRF8,RDH11,RENBP,FGR,APP,HEXA,CD44,FCGR2A,C3AR1	10
Cellular Function and Maintenance	function	function of dendritic cells	5.61e-05			TYROBP,TLR2,CLEC7A,CSF1R,CTSZ,SAMSN1	6
Cell-To-Cell Signaling and Interaction, Cellular Compromise, Cellular Function and Maintenance, Hematological System Development and Function, Inflammatory Response	respiratory burst	respiratory burst of neutrophils	5.61e-05			TYROBP,FGR,ITGB2,FCER1G	4
Cell-To-Cell Signaling and Interaction	communication	communication	5.63e-05		-0.958	CTSV,TNFAIP8L2,TNFRSF1A,CD72,TNFSF8,ITGB2,FCER1G,RAC2,TREM2,CSF1R,C1QA,CXCL6,LILRB4,TYROBP,GPR65,PTPN6,LAG3,CCL4,LGALS3BP,TLR2,CD14,APP,PDCD1,TRPM1,CD44,FCGR2A,GPR183,OSMR,FCGR2B,ANXA4,PTPRC,CLEC7A	32
Cell-To-Cell Signaling and Interaction, Hematological System Development and Function, Immune Cell Trafficking, Inflammatory Response	activation	activation of bone marrow-derived macrophages	5.78e-05			TNFAIP8L2,FCER1G,TLR2	3
Cellular Function and Maintenance, Nervous System Development and Function	function	function of astrocytes	5.78e-05			CCL3L3,TLR2,GFAP	3
Dermatological Diseases and Conditions	toxic epidermal necrolysis	toxic epidermal necrolysis	5.78e-05			C4A/C4B,FCGR2B,FCGR2A	3
Cell Death and Survival	apoptosis	apoptosis of tumor cell lines	6.15e-05		1.17	LAIR1,TNFRSF1A,MSN,FGR,SERPINA3,APP,CD44,IRF5,CSF1R,PYCARD,GRN,IRF8,PRNP,FCGR2B,GPR65,ARL11,PTPN6,PTPRC,LGALS3BP,HCAR2,LAG3,CTSD,TLR2	23
Cardiovascular Disease	peripheral arterial occlusive disease	advanced stage peripheral arterial occlusive disease	6.28e-05			CTSS,IRF8,LAIR1,LAPTM5,CD53,C3AR1,LCP1	7
Metabolic Disease, Neurological Disease, Psychological Disorders	Alzheimer's disease	Alzheimer's disease	6.38e-05			CTSS,CD14,SERPINA3,APP,FCGR2A,GFAP,C4A/C4B,FCGR2B,PRNP,TYROBP,CD68,SLC5A7,CCL4,CTSD	14
Digestive System Development and Function, Gastrointestinal Disease, Hepatic System Development and Function, Hepatic System Disease, Infectious Disease, Inflammatory Disease, Inflammatory Response, Organ Development	viral hepatitis	viral hepatitis	6.51e-05			C4A/C4B,FCGR2B,PTPRC,CCL4,PDCD1,FCGR2A	6
Cellular Growth and Proliferation	colony formation	colony formation of cells	6.81e-05		0.54	CSF3R,CCL3L3,RAC2,CD44,CSF1R,GRN,IRF8,PTPN6,CCL4,CD9,HCAR2,CTSD,TLR2	13
Free Radical Scavenging, Small Molecule Biochemistry	production	production of hydrogen peroxide	6.82e-05		1.324	APP,PTPN6,CCL4,TLR2,FCGR2A	5
Organismal Injury and Abnormalities	cytosis	Cytosis	6.85e-05		-1.506	GRN,CTSV,PRNP,CSF3R,APP,ITGB2,PTPN6,RAC2,TLR2,CSF1R	10
Cellular Movement, Hematological System Development and Function, Immune Cell Trafficking, Inflammatory Response	cell movement	cell movement of microglia	7.01e-05		1.982	CX3CR1,PRNP,APP,CSF1R	4
Tissue Morphology	abnormal morphology	abnormal morphology of epithelial tissue	7.29e-05			GRN,HEXB,CX3CR1,FCGR2B,NCF1,PDCD1,HEXA,TLR2,CD44,MAN2B1,C3AR1,CCKBR	12
Carbohydrate Metabolism, Drug Metabolism, Molecular Transport, Small Molecule Biochemistry	accumulation	accumulation of hyaluronic acid	7.32e-05			HEXB,HEXA,CD44	3
Cell-To-Cell Signaling and Interaction	communication	communication of cells	7.37e-05		-0.958	CTSV,TNFAIP8L2,TNFRSF1A,CD72,TNFSF8,ITGB2,FCER1G,RAC2,TREM2,CSF1R,CXCL6,LILRB4,TYROBP,GPR65,PTPN6,LAG3,CCL4,LGALS3BP,TLR2,CD14,APP,PDCD1,TRPM1,CD44,FCGR2A,GPR183,OSMR,FCGR2B,ANXA4,PTPRC,CLEC7A	31
Cellular Development, Cellular Growth and Proliferation, Hematological System Development and Function	proliferation	proliferation of myeloid cells	7.52e-05		-0.447	IRF8,CSF3R,PTPRC,LAG3,TLR2,CSF1R	6
Infectious Disease	sepsis	sepsis	7.57e-05			C4A/C4B,FCGR2B,TNFRSF1A,CD14,ITGB2,CCL3L3,FCGR2A	7
Cell Morphology, Tissue Morphology	abnormal morphology	abnormal morphology of epithelial cells	7.59e-05			GRN,HEXB,NCF1,HEXA,TLR2,MAN2B1,C3AR1,CCKBR	8
Cardiovascular System Development and Function, Organismal Development	angiogenesis	angiogenesis	7.89e-05	Increased	2.013	CTSS,CX3CR1,TNFRSF1A,NCF1,SERPINA3,APP,FGR,ITGB2,RAC2,CD44,CSF1R,C3AR1,C1QA,CXCL6,GRN,PTPN6,CD9,TLR2,MAN2B1	19
Hematological System Development and Function, Tissue Morphology	quantity	quantity of CD4+ T-lymphocytes	8.15e-05		1.336	CTSV,LAIR1,CD84,PTPRC,ITGB2,PTPN6,LAG3	7
Cell Death and Survival	cell death	cell death of leukemia cell lines	8.39e-05		0.799	LAIR1,TNFRSF1A,MSN,FGR,PTPRC,LGALS3BP,CTSD,TLR2,CD44,PYCARD	10
Free Radical Scavenging	generation	generation of reactive oxygen species	8.56e-05		1.593	TNFAIP8L2,NCF1,FGR,APP,RAC2,TLR2,FCGR2A,C3AR1	8
Cellular Development, Cellular Growth and Proliferation, Hematological System Development and Function, Humoral Immune Response	expansion	expansion of B lymphocytes	8.65e-05		-1	FCGR2B,CD180,LAG3,LCP1	4
Infectious Disease, Respiratory Disease	severe acute respiratory syndrome	severe acute respiratory syndrome	8.66e-05			IRF8,NCF1,CD9,TLR2,C3AR1,CTSZ	6
Cell Cycle	cell cycle progression	cell cycle progression of leukocytes	8.86e-05		1	FCGR2B,LAG3,TLR2,CD44,FCGR2A	5
Cell Morphology	cell spreading	cell spreading of blood cells	8.86e-05		0.532	FGR,ITGB2,CD44,FCGR2A,SAMSN1	5
Cell-To-Cell Signaling and Interaction, Hematological System Development and Function, Immune Cell Trafficking, Inflammatory Response	activation	activation of dendritic cells	9.06e-05		1.4	TNFRSF1A,CD37,CCL4,TREM2,TLR2,CLEC7A	6
Cellular Movement, Hematological System Development and Function, Immune Cell Trafficking, Inflammatory Response	migration	migration of dendritic cells	9.06e-05		1.41	PTPN6,CCL4,CCL3L3,RAC2,CD44,CTSZ	6
Inflammatory Disease, Inflammatory Response, Neurological Disease	Rasmussen's encephalitis	Rasmussen's encephalitis	9.11e-05			C4A/C4B,FCGR2B,FCGR2A	3
Digestive System Development and Function, Gastrointestinal Disease, Hepatic System Development and Function, Hepatic System Disease, Inflammatory Disease, Inflammatory Response, Organ Development	acute hepatitis	acute hepatitis	9.11e-05			TNFRSF1A,PDCD1,CD44	3
Hereditary Disorder, Neurological Disease, Organismal Injury and Abnormalities, Psychological Disorders	familial frontotemporal dementia	familial frontotemporal dementia	9.11e-05			GRN,SERPINA3,CSF1R	3
Hematological Disease, Hereditary Disorder, Immunological Disease	hyper-igm immunodeficiency syndrome	hyper-igm immunodeficiency syndrome	9.11e-05			C4A/C4B,FCGR2B,FCGR2A	3
Connective Tissue Disorders, Dermatological Diseases and Conditions, Hematological Disease, Organismal Injury and Abnormalities	idiopathic thrombocytopenic purpura	idiopathic thrombocytopenic purpura	9.11e-05			C4A/C4B,FCGR2B,FCGR2A	3
Hematological Disease	blood protein disorder	blood protein disorder	9.29e-05			C4A/C4B,TENT5C,FCGR2B,ANXA4,PTPRC,PTPN6,CCL4,FCGR2A,GFAP,CSF1R,OSMR	11
Cell Death and Survival	cell death	cell death of lymphatic system cells	9.49e-05		-0.447	TNFAIP8L2,PTPRC,PTPN6,PDCD1,TLR2,CD44	6
Lipid Metabolism, Molecular Transport, Small Molecule Biochemistry	accumulation	accumulation of sphingolipid	9.56e-05		-0.157	HEXB,IRF8,APP,HEXA	4
Inflammatory Response, Tissue Development	acute inflammation	acute inflammation of tissue	9.56e-05		0.577	NCF1,ITGB2,CD44,C3AR1	4
Cell-To-Cell Signaling and Interaction	binding	binding of lymphoma cell lines	9.56e-05		0.928	APP,ITGB2,PTPN6,CD44	4
Cellular Movement, Hematological System Development and Function, Immune Cell Trafficking	cell rolling	cell rolling of granulocytes	9.56e-05			FGR,ITGB2,RAC2,CD44	4

## Sheet: Upstream regulators
Upstream regulators identified by Ingenuity Pathway Analysis of differentially expressed genes by comparing the brain transcriptomic signatures between 18-month and 24-month placebo treated tTAxAPPtg (APP over-expressing) vs. doxycycline treated tTAxAPPtg (APP expression suppressed) mice. False discovery rate was set to 0.05.
Upstream Regulator	Expr Log Ratio	Molecule Type	Predicted Activation State	Activation z-score	p-value of overlap	Target molecules in dataset	Mechanistic Network
IFNG	-15.434	cytokine	Activated	3.295	8.43e-25	APP,C1QA,C1QB,C1QC,C4A/C4B,CCL3L3,CCL4,Ccl6,CD14,CD44,CD72,CSF1R,CTSD,CTSS,CTSV,CTSZ,CX3CR1,CXCL6,FCER1G,FCGR2A,FCGR2B,GFAP,GLIPR2,GUSB,HCAR2,IRF5,IRF8,ITGB2,LAG3,LGALS3BP,PDCD1,PLEK,PRNP,PTPN6,RAC2,SLC11A1,SLC14A1,SLC15A3,TBXAS1,TLR2,TNFRSF1A,TREM2,TYROBP,Wfdc17	APP,Ap1,EGR1,HMGB1,IFNG,IL10,IL2,NCOA2,NFKB1,NFkB (complex),NR3C1,STAT1,STAT3,TNF,TP53
E. coli B4 lipopolysaccharide		chemical toxicant	Activated	2.811	6.31e-20	C1QB,CCL3L3,CCL4,Cd52,CXCL6,FCER1G,KLHL6,LCP1,LILRB4,NCF1,PDCD1,PLEK,PTPN6,PTPRC,PYCARD,SAMSN1,SLAMF9,SLC14A1,ST6GALNAC2,TLR2,TNFRSF1A,TNFSF8	Ap1,E. coli B4 lipopolysaccharide,HMGB1,IL2,IRF3,NFKB1,NFkB (complex),RELA,STAT3,TBK1,TP53
lipopolysaccharide		chemical drug	Activated	4.799	2.03e-18	APP,C3AR1,CCL3L3,CCL4,CD14,CD37,CD44,CD53,CD9,CLEC7A,CSF1R,CSF3R,CTSV,CX3CR1,CXCL6,FCER1G,FCGR2B,GFAP,GPR183,HCAR2,IRF5,IRF8,ITGAX,ITGB2,LGALS3BP,LILRB4,MSN,NCF1,OSMR,PLEK,PYCARD,SAMSN1,SERPINA3,SLC11A1,SLC15A3,Tlr13,TLR2,TNFRSF1A,TREM2,TREML2,TYROBP,Wfdc17	Ap1,CEBPA,CEBPB,CSF3,IRF8,NFKB1,NFkB (complex),NOS2,RELA,STAT1,STAT3,TLR4,TP53,lipopolysaccharide
IL10	0.289	cytokine	Activated	2.102	1.47e-17	CCL3L3,CCL4,Ccl6,CD14,CD44,CD68,CD72,CLEC7A,CSF1R,CTSS,CTSZ,CX3CR1,CXCL6,FCER1G,FCGR2A,FCGR2B,Fcrls,LAG3,LILRB4,PDCD1,TLR2,TNFRSF1A	Ap1,EGR1,HMGB1,IFNG,IL10,IL13,IL2,IL4,NFKB1,NFkB (complex),NR3C1,STAT1,STAT3,STAT6,TNF,TP53
DYSF	-0.076	other			1.26e-14	C1QB,Cd52,CD53,CD68,CTSS,CTSV,FCGR2B,GPR65,LCP1,LILRB4,MPEG1,SERPINA3
IL4	0.033	cytokine		1.782	4.84e-14	CCL3L3,CCL4,Ccl6,CD14,CD44,CLEC7A,CSF3R,CST7,CXCL6,FCER1G,FCGR2A,FCGR2B,Fcrls,GLIPR2,IRF8,ITGAX,ITGB2,LGALS3BP,LILRB4,PDCD1,PRNP,SAMSN1,SYNGR2,TLR2,TNFSF8,TREM2	Ap1,EGR1,IL10,IL13,IL4,IRF8,NFkB (complex),NR3C1,STAT1,STAT3,STAT6,TNF,TP53
SPI1	-0.643	transcription regulator	Activated	2.954	1.04e-13	C1QC,CD14,CD180,CD68,CD72,CSF1R,CSF3R,CTSS,FCER1G,FCGR2B,ITGB2,NCF1,PTPN6,PTPRC,TLR2	IRF8,SPI1,STAT1
TNF	-0.668	cytokine	Activated	3.129	1.43e-13	APP,CCL3L3,CCL4,Ccl6,CD14,CD44,CSF1R,CST7,CTSS,CTSZ,CX3CR1,CXCL6,DUSP14,FCER1G,FCGR2B,GFAP,GRN,GUSB,HEXA,HEXB,IRF5,IRF8,ITGB2,NCF1,OSMR,PDCD1,PRNP,PYCARD,SERPINA3,SLC14A1,TBXAS1,TLR2,TNFRSF1A,TNFSF8,TREM2	Ap1,CEBPB,IFNG,IL10,IL1B,IL6,NFKB1,NFkB (complex),NR3C1,RELA,STAT3,TNF
inosine		chemical - endogenous mammalian	Activated	2.132	6.97e-12	C1QA,C1QB,C1QC,C4A/C4B,CCL3L3,CD68,GFAP,LCP1,LGALS3BP
TLR4	-0.578	transmembrane receptor	Activated	2.517	8.31e-12	APP,CCL3L3,CCL4,CD14,CD44,CXCL6,FCGR2B,GFAP,IRF8,LILRB4,PLEK,TLR2,TNFAIP8L2,TNFSF8,TREM2,Wfdc17	Ap1,CEBPD,EGR1,MYD88,NFKB1,NFkB (complex),NR3C1,RELA,STAT1,STAT3,TICAM1,TLR4,TNF,TP53,lipopolysaccharide
IL13	0.953	cytokine	Activated	2.518	1.8e-11	C3AR1,CCL3L3,CCL4,Ccl6,CD14,CD37,CD44,CD72,CLEC7A,CTSS,CTSV,CXCL6,FCGR2A,FCGR2B,SAMSN1,SYNGR2,TNFRSF1A	Ap1,CCL5,IL10,IL13,IL4,NFkB (complex),STAT1,STAT6
CSF3	-2.314	cytokine		1.986	8.2e-11	C3AR1,CCL3L3,CD14,CD44,CSF3R,CTSD,CX3CR1,GFAP,GPR183,ITGB2,TLR2,TNFRSF1A	Ap1,CEBPA,CEBPB,CSF3,IL12 (complex),IL6,NFKB1,NFkB (complex),RELA,STAT3,TNFRSF1A
IL6	-1.001	cytokine	Activated	2.657	1.01e-10	APP,CCL3L3,CCL4,CD14,CD44,CD53,CD68,CSF3R,CX3CR1,CXCL6,GFAP,LAG3,LY86,PDCD1,PRNP,PTPRC,SERPINA3,SLC14A1,TBXAS1,TLR2,TNFRSF1A	Ap1,EGR1,IL10,IL1A,IL6,NFKB1,NFkB (complex),NOS2,NR3C1,RELA,STAT1,STAT3,TNF,TP53
CSF2	15.527	cytokine	Activated	3.321	2.42e-10	C4A/C4B,CCL3L3,CCL4,CD14,CD180,CLEC7A,CSF1R,FCGR2B,HCAR2,IRF5,ITGAX,LCP1,OSMR,PRNP,TLR2,TNFRSF1A,TNFSF8	CSF2,EGR1,IL4,IRF8,LYN,NFkB (complex),NR3C1,STAT1,STAT3,STAT6,TNF,TP53,zymosan
17-alpha-ethinylestradiol		chemical drug		1.943	2.79e-10	C1QB,C1QC,CCL3L3,CD53,CD68,CSF1R,CTSS,CXCL6,LY86,SLC11A1,TNFSF8
genistein		chemical drug	Activated	2.853	3.87e-10	CD44,CD68,CTSD,CTSV,CX3CR1,CXCL6,FCGR2B,GUSB,HEXA,HEXB,ITGB2,LAPTM5,LY86,MAN2B1,PTPN6,SLC11A1
staurosporine		chemical drug	Inhibited	-2	4.12e-10	CCL4,Ccl6,CD53,CREG1,CSF3R,FCGR2A,ITGB2,LILRB4,NCF1,SERPINA3	CTNNB1,NFKB1,NFkB (complex),STAT1,STAT3,staurosporine
TGFB1	-0.444	growth factor	Activated	2.122	1.45e-09	APP,C1QA,C1QB,C1QC,C3AR1,CCL3L3,CCL4,CD14,CD44,CD68,CD72,CSF1R,CTSD,CTSS,CX3CR1,FCER1G,GFAP,GUSB,HCAR2,HEXA,HEXB,ITGAX,ITGB2,MSN,NCF1,PTPN6,PTPRC,RDH11,SERPINA3,TLR2	APOE,APP,Ap1,CEBPA,CEBPB,CSF3,HMGB1,IL2,IRF8,NFKB1,NFkB (complex),SPI1,STAT3,TGFB1,TP53
IL3		cytokine		1.511	2.98e-09	C1QA,Ccl6,CD14,CD53,CSF1R,FCGR2A,FCGR2B,ITGAX,LILRB4,MAN2B1,NCF1,SERPINA3,TLR2,TNFSF8	IL10,IL3,NFkB (complex)
IL1B	-0.958	cytokine		1.722	3.63e-09	APP,CCL4,CD14,CD44,CTSS,CTSZ,CX3CR1,CXCL6,FCGR2B,GRN,GUSB,HEXA,HEXB,LCP1,OSMR,PLXDC2,RAC2,SERPINA3,SLC14A1,TLR2,TREM2	Ap1,BCL10,EGR1,IKBKB,IL17A,IL1A,IL1B,MYD88,NFKB1,NFkB (complex),NR3C1,RELA,STAT1,TNF,TP53
Immunoglobulin		complex		-0.059	4.27e-09	APP,C3AR1,CCL4,CSF1R,CTSZ,FCER1G,FCGR2A,GFAP,ITGAX,LAG3,SLC11A1,TLR2	Ap1,CEBPB,HMGB1,IFNG,IL10,IL2,Immunoglobulin,JUN,NFKB1,NFkB (complex),NR3C1,STAT3,TNFSF11
NOS2	-0.262	enzyme	Activated	2.137	5.6e-09	APP,CCL3L3,CCL4,CD14,CD44,CD53,CSF3R,LGALS3BP,LILRB4,SERPINA3,TYROBP	Ap1,CEBPB,EGR1,IL6,Jnk,NFKB1,NFkB (complex),NOS2,RELA,STAT3,TP53
APOE	-0.134	transporter	Inhibited	-2.36	6.28e-09	APP,CCL3L3,CCL4,CD44,CD68,CTSD,CTSS,CTSV,FCGR2B,NCF1,SERPINA3,TNFRSF1A	APOE,APP,Ap1,CEBPB,EGR1,IL6,Jnk,NFKB1,NFkB (complex),PTGS2,RELA,TNFRSF1A,TP53
cardiotoxin		chemical - other	Activated	3	9.15e-09	CCL3L3,CCL4,Ccl6,CD180,CSF1R,CSF3R,CTSV,ITGB2,LY86,PTPRC
PSEN2	-0.084	peptidase	Inhibited	-2.018	2.47e-08	APP,C1QA,C1QB,C3AR1,CD9,CTSS,CTSZ,GFAP
hydroxypropyl-beta-cyclodextrin		chemical drug	Inhibited	-2.2	3.34e-08	CCL3L3,CD68,CTSD,GUSB,ITGAX
KITLG	0.058	growth factor	Activated	2.236	3.98e-08	CCL3L3,CCL4,CD14,CD68,CREG1,CSF3R,GFAP,LAPTM5,PTPRR,SAMSN1,TNFRSF1A	Ap1,CEBPB,IL6,IRF8,JUN,KITLG,NFKB1,NFkB (complex),PTPN11,RELA,SPI1
HRG		other	Activated	2.236	5.99e-08	C1QA,C1QB,C1QC,Ccl6,ITGAX
Klra7 (includes others)		transmembrane receptor	Activated	2.19	5.99e-08	CCL3L3,CCL4,Ccl6,GPR65,TYROBP
tretinoin		chemical - endogenous mammalian	Activated	2.617	6.52e-08	APP,C1QA,C3AR1,CCL4,CD14,CD44,CD53,CD68,CREG1,CSF1R,CSF3R,CTSD,CX3CR1,FCER1G,FGR,GFAP,ITGAX,ITGB2,NCF1,OPRK1,PLEK,PRNP,TLR2,TNFRSF1A,TYROBP	Ap1,CEBPA,CEBPB,CSF3,IL6,JUN,NFKB1,NFkB (complex),RELA,SPI1,STAT3,TGFB1,tretinoin
cholesterol		chemical - endogenous mammalian		0.679	8.98e-08	APP,C1QC,CD14,CD68,FCGR2B,ITGAX,LAPTM5,MPEG1,RDH11,STARD4
hyaluronic acid		chemical - endogenous mammalian		0.915	9.95e-08	CCL3L3,CCL4,CD44,CSF1R,IRF5,NCF1,PTPRC,TLR2	APP,Ap1,CSF1,CSF2,EGR1,Fibrinogen,NFKB1,NFkB (complex),NR3C1,SPI1,STAT1,TNF,TP53,hyaluronic acid
APP	-1.442	other	Activated	2.602	1.34e-07	APP,ARL11,C4A/C4B,CCL3L3,CCL4,CD44,CD68,CSF1R,CTSD,CTSV,FCGR2A,FCGR2B,GFAP,HCAR2,IRF5,NCF1,PRNP,PTPRC,TLR2	APOE,APP,Ap1,CEBPB,IL6,NFKB1,NFkB (complex),PRNP,RELA,TP53,hydrogen peroxide
PSEN1	-0.043	peptidase	Inhibited	-2.341	1.58e-07	APP,ARL11,C1QA,C1QB,C1QC,C3AR1,CCL3L3,CCL4,CD9,CTSS,CTSZ,GFAP,IRF5
STAT6	0.004	transcription regulator		0.461	1.58e-07	CCL3L3,Ccl6,CST7,CTSS,FCER1G,FCGR2A,LGALS3BP,LILRB4,PRNP,SAMSN1,SYNGR2	Ap1,IL10,IL13,IL4,NFkB (complex),STAT1,STAT6
Pam3-Cys-Ser-Lys4		chemical reagent	Activated	2.579	2.16e-07	CCL3L3,CCL4,CD180,CXCL6,FCGR2A,FCGR2B,TLR2,Wfdc17	Ap1,IRF3,IRF8,MYD88,NFKB1,NFkB (complex),Pam3-Cys-Ser-Lys4,RELA,STAT1,STAT3,TBK1,TP53
STAT1	-0.17	transcription regulator		1.25	2.4e-07	CCL3L3,CCL4,CD14,CSF3R,FCER1G,FCGR2B,IRF5,IRF8,ITGAX,SERPINA3,Wfdc17	Ap1,CTNNB1,IRF8,NFKB1,NFkB (complex),NOS2,SPI1,STAT1,STAT3,TP53
dexamethasone		chemical drug		1.132	2.57e-07	APP,C1QB,C3AR1,CCL3L3,CD44,CLEC7A,CREG1,CSF1R,CTSD,CTSV,CX3CR1,CXCL6,FCGR2B,GPR65,GRN,IRF5,LAPTM5,LGALS3BP,PDCD1,PLEK,PTPN6,SAMSN1,SERPINA3,SLC14A1,TBXAS1,TLR2	APOE,Ap1,CEBPB,HMGB1,IFNG,IL2,IL6,NFKB1,NFkB (complex),NR3C1,RELA,STAT3,dexamethasone
CSF1	-0.336	cytokine		1.915	3.04e-07	CD68,CSF1R,CXCL6,FCER1G,FCGR2A,IRF5,PTPRC,TLR2,TNFRSF1A	Ap1,CEBPA,CSF1,HMGB1,IL10,IL2,IRF8,Il3,NFKB1,NFkB (complex),SPI1,STAT3
IL15	-0.166	cytokine		1.363	6.07e-07	CCL4,CD44,CD53,CX3CR1,DUSP14,PDCD1,PLEK,PTPRC,RAC2,TLR2,TNFRSF1A,TYROBP	Ap1,HMGB1,IL15,IL2,NFKB1,NFkB (complex),STAT3
CpG ODN 1826		chemical reagent		1.481	7.59e-07	APP,CCL3L3,CCL4,CD14,FCGR2B,NCF1	CpG ODN 1826,EGR1,NFkB (complex),NR3C1,STAT1,TNF,TP53
IGF1	0.028	growth factor		1.523	1.55e-06	APP,C1QA,C4A/C4B,CCL3L3,CCL4,CD44,CTSD,CXCL6,GFAP,OSMR,PRNP,PTPRC	APP,Ap1,CEBPB,EGR1,IGF1,IL6,Jnk,NFKB1,NFkB (complex),RELA,STAT3,TP53,hydrogen peroxide
ciprofloxacin		chemical drug		1.89	2.06e-06	APP,CD68,CTSD,CTSV,GRN,GUSB,MPEG1
BID	-0.084	other	Activated	2	2.29e-06	C3AR1,CTSD,CTSS,ITGAX
Hbb-b2		other	Activated	2.236	2.33e-06	C1QA,CD44,CLEC7A,LY86,TLR2
IL2	-2.773	cytokine	Activated	2.396	2.78e-06	CCL3L3,CCL4,CD44,CSF1R,CX3CR1,FCER1G,GFAP,LAPTM5,PDCD1,PTPN6,PTPRC,TLR2,TNFRSF1A	Ap1,CEBPB,IL10,IL18,IL2,IL6,NFKB1,NFkB (complex),RELA,STAT3,hyaluronic acid
NPC1	-0.1	transporter		-1.969	3.37e-06	CCL3L3,CD68,CTSD,GUSB,ITGAX
IRF8	-0.657	transcription regulator		1.234	3.5e-06	CD14,CSF1R,CSF3R,CTSS,IRF5,IRF8,TYROBP	IRF8,SPI1,STAT1,STAT3
Hbb-b1		transporter	Activated	2.236	3.79e-06	C1QA,CD44,CLEC7A,LY86,TLR2
tetradecanoylphorbol acetate		chemical drug	Activated	3.727	4.06e-06	APP,CCL3L3,CCL4,CD14,CD44,CD68,CSF1R,CTSD,CTSV,FCER1G,ITGAX,ITGB2,NCF1,PRNP,PTPN6,SERPINA3,TBXAS1,TLR2	APOE,APP,Ap1,JUN,NFKB1,NFkB (complex),PTGS2,SPI1,STAT3,TGFB1,TP53,tetradecanoylphorbol acetate
CpG oligonucleotide		chemical drug	Activated	2.599	5.7e-06	CCL3L3,CCL4,CD14,FCGR2B,ITGAX,SAMSN1,TLR2	Ap1,CpG oligonucleotide,IL10,IRF3,IRF8,MYD88,NFKB1,NFkB (complex),RELA,STAT1,STAT3,TBK1
CEBPE	-1.092	transcription regulator			6.51e-06	CD14,CSF1R,CSF3R,CTSV,NCF1
TNFSF11	-1.559	cytokine		1.026	7.99e-06	C3AR1,CCL3L3,CCL4,CD14,CD44,CSF1R,FGR,IRF8,TLR2	Ap1,CEBPA,CEBPB,HMGB1,IL2,JUN,NFKB1,NFkB (complex),RELA,STAT3,TNFSF11,TP53
daidzein		chemical drug		1.633	8.04e-06	FCGR2B,GFAP,ITGB2,LAPTM5,LY86,PTPN6
IL17A		cytokine		1.641	8.2e-06	CCL4,CD14,CD68,CXCL6,GUSB,HEXB,OSMR,TLR2	Ap1,CEBPB,EGR1,IL12 (complex),IL17A,IL1B,IL6,NFKB1,NFkB (complex),NR3C1,RELA,STAT1,TNF,TP53
E. coli B5 lipopolysaccharide		chemical - endogenous non-mammalian	Activated	2.934	8.8e-06	CCL3L3,CCL4,Ccl6,CD44,CSF3R,CX3CR1,CXCL6,NCF1,TLR2	Ap1,CCL5,CEBPB,E. coli B5 lipopolysaccharide,EGR1,IL10,IL6,Jnk,NFKB1,NFkB (complex),RELA,STAT3,TP53
CEBPD		transcription regulator		1.021	9.76e-06	CCL3L3,CD14,CSF1R,CSF3R,GFAP,ITGAX
chrysotile asbestos		chemical toxicant	Activated	2	1.08e-05	Ccl6,CTSS,CTSZ,ITGAX
Ccl6	-1.638	cytokine			1.24e-05	CCL3L3,CTSS,CTSV
LCN2	-1.058	transporter	Activated	2.213	1.27e-05	CCL3L3,CCL4,CXCL6,GFAP,MSN
RHO	0.134	g-protein coupled receptor	Inhibited	-2.236	1.5e-05	APP,C1QA,CD44,CSF1R,CTSS
ETS1	-0.179	transcription regulator		1.912	1.59e-05	CD14,CD44,CSF1R,FCGR2A,ITGB2,LAIR1,NCF1,TBXAS1
peptidoglycan		chemical - endogenous non-mammalian		1.791	1.78e-05	CCL3L3,CCL4,CXCL6,ITGB2,Tlr13,TLR2	CD14,CHUK,EGR1,IL12 (complex),NFKB1,NFkB (complex),RELA,STAT3,peptidoglycan
KRT17	-0.253	other	Activated	2	1.95e-05	CCL3L3,CCL4,CLEC7A,CXCL6
IgG		complex		0.518	2.47e-05	CCL4,CD9,DUSP14,FCGR2A,FCGR2B,GFAP,ST14
JAK2	0	kinase			2.6e-05	CST7,FCGR2B,GFAP,OSMR,SLAMF9,SLC11A1
CCR2	-0.507	g-protein coupled receptor		0.686	2.63e-05	APP,CCL3L3,CCL4,Ccl6,CXCL6	Ap1,CCR2,CEBPB,EGR1,IL6,NFKB1,NFkB (complex),NR3C1,RELA,STAT1,TNF,TP53
ABCA4	0.288	transporter			2.86e-05	CCL3L3,CCL4	ABCA4,NFkB (complex),phospholipid
RDH8	0.912	enzyme			2.86e-05	CCL3L3,CCL4
VPS26A	-0.126	transporter			2.86e-05	APP,GUSB
CYP27B1	0.509	enzyme		-1	2.88e-05	CCL3L3,CCL4,CD14,TLR2
ATP-gamma-S		chemical reagent			3.05e-05	CCL4,CD72,CSF1R,CST7,MPEG1
PPP3CA	0.162	phosphatase			3.05e-05	APP,CD9,CTSV,GFAP,GRN
methylprednisolone		chemical drug		1.195	3.09e-05	C1QB,CCL4,CD44,CD9,CREG1,CTSS,CTSV,FCGR2A,FGR,PTPRC,SERPINA3,TLR2
resiquimod		chemical drug		1.751	3.26e-05	ANXA4,CCL3L3,CCL4,CD44,MSN,PYCARD,TLR2	Ap1,BCL10,IKBKB,IRF3,MYD88,NFKB1,NFkB (complex),RELA,STAT1,STAT3,resiquimod
FOSL1	-0.04	transcription regulator		0.447	3.52e-05	CCL3L3,CCL4,Ccl6,CD44,CXCL6	Ap1,FOSL1,NFkB (complex)
Il3		cytokine			3.52e-05	CD14,CD68,CSF1R,CSF3R,TNFRSF1A	CEBPA,IRF8,Il3,JUN,PTPN11,SPI1
MIF	0.202	cytokine		1	3.78e-05	C3AR1,CCL3L3,CCL4,CD44,CD84	Ap1,Fibrinogen,MAPK1,MIF,NCOA2,NFKB1,NFkB (complex),RELA,STAT3
TP73	-0.344	transcription regulator		-1.744	3.79e-05	Ccl6,CLEC7A,CTSD,IRF5,ITGAX,LCP1,SERPINA3,TREM2,Wfdc17
CD3		complex		-1.069	3.89e-05	CCL3L3,CCL4,CD44,CD53,DUSP14,FCER1G,IRF8,LCP1,PDCD1,PLEK,PTPRC,RAC2,TLR2	Ap1,CCL5,CD3,CEBPB,HMGB1,IL12 (complex),IL2,IL6,NFKB1,NFkB (complex),RELA,STAT3,VIP
LDL		complex		0.805	4.09e-05	CCL4,CD68,CX3CR1,CXCL6,FCGR2B,GPR183,NCF1,TNFAIP8L2	APOE,EGR1,IL10,Jnk,LDL,NFKB1,NFkB (complex),RELA,TP53,hydrogen peroxide
ibuprofen		chemical drug			4.09e-05	APP,GFAP,PTPRC,SERPINA3	NFKB1,NFkB (complex),RELA,STAT3,ibuprofen
TNFRSF1A	-0.557	transmembrane receptor		1.528	4.29e-05	CCL3L3,CCL4,CD44,CD68,GFAP,TNFRSF1A	Ap1,BCL10,CEBPB,IKBKB,IL10,IL6,NFKB1,NFkB (complex),RELA,STAT3,TNFRSF1A
CCR5	-0.38	g-protein coupled receptor		1.143	4.57e-05	CCL3L3,CCL4,CD9,TNFRSF1A	CCL5,CCR5,NFKB1,NFkB (complex),RELA,STAT3
CEBPB	-0.241	transcription regulator	Activated	2.215	4.88e-05	CCL3L3,CCL4,CD14,CSF1R,CSF3R,GFAP,GLIPR2,RAC2,TMEM176A,TNFRSF1A	Ap1,CCR5,CEBPA,CEBPB,IL6,NFKB1,NFkB (complex),RELA,STAT3
salmonella minnesota R595 lipopolysaccharides		chemical - endogenous non-mammalian	Activated	2.406	4.94e-05	CCL3L3,CCL4,Ccl6,CXCL6,IRF8,TLR2	Ap1,EGR1,HMGB1,NFKB1,NFkB (complex),NR3C1,RELA,STAT1,STAT3,TLR4,TNF,TP53,salmonella minnesota R595 lipopolysaccharides
spermine		chemical - endogenous mammalian			5.27e-05	CCL4,ITGB2,TLR2
cuprizone		chemical toxicant			6.57e-05	CCL3L3,CCL4,GFAP
STK40	0.035	kinase			6.89e-05	C1QA,C1QB,CCL3L3,CCL4
PRNP	-1.86	other		1.715	7.58e-05	APP,CD44,CTSD,PRNP	APP,Ap1,IGF1,NFKB1,NFkB (complex),PRNP,TP53
poly rI:rC-RNA		biologic drug	Activated	2.595	8.18e-05	CCL3L3,CCL4,CD14,CD44,CLEC7A,FCGR2B,IRF5,ITGAX,TLR2,TNFAIP8L2	Ap1,CSF2,IL10,IRF8,MYD88,NFKB1,NFkB (complex),RELA,STAT1,STAT3,hyaluronic acid,poly rI:rC-RNA
GPX1	-0.066	enzyme	Inhibited	-2	8.32e-05	CCL3L3,CCL4,CD14,TNFRSF1A	GPX1,NFKB1,NFkB (complex),RELA,STAT3,Sod
lipid A		chemical toxicant		1.89	8.32e-05	CCL3L3,CD14,FCGR2B,PTPRC	IRF8,STAT1,STAT3,lipid A
KIT	-0.138	transmembrane receptor			9.07e-05	C3AR1,CD44,CD53,LILRB4,PTPN6
IFNLR1	-0.128	transmembrane receptor			9.12e-05	CCL3L3,CCL4,CXCL6,TLR2	CTNNB1,IFNLR1,NFKB1,NFkB (complex),STAT1,STAT3
brefeldin A		chemical - endogenous non-mammalian		-0.098	9.12e-05	APP,CD44,OPRK1,PRNP
C5		other			9.74e-05	CCL3L3,CCL4,ITGB2	C5,CTNNB1,MAPK1,NCOA2,NFKB1,NFkB (complex),STAT1,STAT3
IL11RA	0.138	transmembrane receptor			9.74e-05	CCL3L3,CCL4,Ccl6
PTGER4	-0.083	g-protein coupled receptor		-0.842	0.000103	APP,CCL3L3,CCL4,CD44,HCAR2,NCF1	Ap1,CEBPB,CEBPD,NFKB1,NFkB (complex),PTGER4,prostaglandin E2
IL12 (complex)		complex	Activated	2.433	0.000106	CCL4,CD44,CXCL6,IRF8,ITGB2,TLR2,TNFRSF1A	Ap1,EGR1,FAS,IFNG,IL12 (complex),IL4,NFKB1,NFkB (complex),NR3C1,RELA,STAT1,STAT3,STAT6,TNF,TP53
TP53	-0.032	transcription regulator		1.492	0.000108	ANXA4,APP,C1QC,CCL3L3,CCL4,CD44,CSF1R,CSF3R,CTSD,IRF5,IRF8,NCF1,PRNP,PTPN6,PYCARD,SERPINA3,ST14,STARD4,TBXAS1	Ap1,CCL5,EGR1,Jnk,NFKB1,NFkB (complex),NR3C1,PTGS2,RELA,STAT1,STAT3,TNF,TP53
trinitrobenzenesulfonic acid		chemical reagent	Activated	2.219	0.000119	CCL3L3,CCL4,CD44,CD68,CXCL6	Ap1,NFKB1,NFkB (complex),NOS2,RELA,STAT3,TP53,trinitrobenzenesulfonic acid
beta-estradiol		chemical - endogenous mammalian		-0.348	0.000127	APP,C4A/C4B,CCL4,CD14,CD44,CSF3R,CTSD,DERL1,FCGR2A,FCGR2B,GFAP,ITGB2,MPEG1,OPRK1,PTPN6,SERPINA3,SLC14A1,TLR2,TNFRSF1A,TNFSF8,TREML2	APP,Ap1,CEBPB,IL1A,IL6,NFKB1,NFkB (complex),NR3C1,RELA,STAT3,TP53,beta-estradiol
triflusal		chemical drug			0.000138	APP,CCL4,GFAP	NFKB1,NFkB (complex),RELA,STAT3,TP53,triflusal
2-bromoethylamine		chemical reagent		1.982	0.000139	C4A/C4B,CD14,CD44,FCGR2A
RGS10	-0.153	enzyme			0.000139	CCL3L3,CXCL6,ITGB2,TNFRSF1A
PD98059		chemical - kinase inhibitor	Inhibited	-2.26	0.000157	CCL3L3,CCL4,CD14,CD37,CD44,GRN,ITGAX,ITGB2,OSMR,ST6GALNAC2,TLR2	Ap1,CEBPB,CEBPD,CSF2,Fibrinogen,IL18,NFKB1,NFkB (complex),PD98059,STAT1,hyaluronic acid,prostaglandin E2
prostaglandin E2		chemical - endogenous mammalian		0.552	0.00016	APP,CCL3L3,CCL4,CD14,CD44,CST7,GFAP,ST6GALNAC2	Ap1,CEBPB,IGF1,IL6,NFKB1,NFkB (complex),NOS2,RELA,STAT3,TP53,prostaglandin E2
CYP2E1	0.391	enzyme			0.000161	C3AR1,CD14,NCF1
PPIF	0.085	enzyme		0.447	0.000162	CCL4,Ccl6,CX3CR1,CXCL6,IRF5
ferrous sulfate		chemical drug			0.000171	CCL3L3,CCL4	Ap1,NFKB1,NFkB (complex),NOS2,TP53,ferrous sulfate
bleomycin		biologic drug	Activated	2.387	0.000174	CCL3L3,CTSD,CTSS,MSN,Tlr13,TLR2	Ap1,JUN,NFKB1,SPI1,STAT3,TGFB1,bleomycin
NKX3-1	0.065	transcription regulator			0.000176	CTSV,CTSZ,CX3CR1,PTPRC
Fibrinogen		complex			0.000188	CCL3L3,CCL4,TLR2	Ap1,CEBPB,Fibrinogen,IL6,MAPK1,NCOA2,NFKB1,NFkB (complex),RELA,STAT3,TP53
STAT3	-0.283	transcription regulator	Activated	2.401	0.000196	CCL3L3,CCL4,CD9,CXCL6,FCER1G,GFAP,ITGB2,LILRB4,PTPN6,SERPINA3	CHUK,CTNNB1,IFNAR1,NFKB1,NFkB (complex),RELA,STAT3,TP53
BIRC5	-0.861	other			0.000204	C1QC,Cd52,CD53,FCGR2B
Bay 11-7082		chemical - kinase inhibitor	Inhibited	-2	0.000204	CCL3L3,CCL4,SAMSN1,TLR2	Ap1,Bay 11-7082,CCL5,HMGB1,IL2,IL4,NFKB1,NFkB (complex),RELA,STAT1,STAT3,STAT6
androgen		chemical drug			0.000207	C4A/C4B,CD44,CTSV,CTSZ,CX3CR1,PTPRC
CREBBP	0.205	transcription regulator			0.000217	CD44,CD53,CST7,LGALS3BP,MYO1F,SERPINA3,TLR2,TNFAIP8L2,TRPM1	CREBBP,EP300,NFKB1,NFkB (complex),RELA,STAT3
Ccl2	-0.202	cytokine		1.987	0.000219	CCL3L3,CCL4,CD14,CTSV	CXCL2,CXCL3,Ccl2,NFkB (complex),STAT3
IL6ST	-0.155	transmembrane receptor			0.000219	CSF1R,GFAP,SLC5A7,TNFRSF1A
INSIG1	-0.263	other	Inhibited	-2.236	0.000227	CD68,CLEC7A,CXCL6,IRF8,STARD4
CD44	-0.754	enzyme	Activated	2.219	0.000238	CCL4,CD44,CLEC7A,CX3CR1,CXCL6,ITGAX	Ap1,CD44,IL10,IL12 (complex),NFkB (complex),RELA,SPP1
mir-21		microrna		-0.816	0.000246	CCL3L3,CD180,CSF3R,FCGR2A,TLR2,TREM2	IL4,STAT1,STAT6,mir-21
hexachlorobenzene		chemical toxicant	Activated	2	0.000251	C4A/C4B,CD14,CD44,FCGR2A
AGN194204		chemical drug	Activated	2.449	0.000254	CCL3L3,CCL4,GPR65,ITGB2,LILRB4,PRNP
WNT5A	0.044	cytokine		-0.83	0.000271	CCL3L3,CD14,CXCL6,IRF8,LCP1
thapsigargin		chemical toxicant	Activated	2.219	0.000271	CCL3L3,ITGB2,PDCD1,PRNP,PTPN6,TLR2
TRPV4	0.296	ion channel			0.000282	CCL3L3,CXCL6,TLR2	Ap1,CEBPB,IL6,NFKB1,NFkB (complex),RELA,TRPV4
Integrinα		group			0.000283	ITGB2,TLR2
picolinic acid		chemical toxicant			0.000283	CCL3L3,CCL4	Ap1,NFKB1,NFkB (complex),NOS2,TP53,picolinic acid
carbon monoxide		chemical - endogenous mammalian		-1.154	0.000287	CCL4,CD14,IRF8,NCF1
C3	-0.258	peptidase		0.42	0.000307	APP,CCL4,PTPRC,TNFRSF1A	Ap1,C3,CEBPB,IL6,NFKB1,NFkB (complex),RELA
MYD88	-0.044	other	Activated	2.374	0.000307	CCL3L3,CCL4,CD14,CD44,CXCL6,ITGAX,TLR2	Ap1,CCL11,CCL5,CEBPB,IL6,MYD88,NFKB1,NFkB (complex),RELA,STAT1,STAT3,TLR4
indomethacin		chemical drug		0.724	0.000307	APP,C4A/C4B,CCL3L3,CD14,CD44,CTSD,FCGR2A	APP,Ap1,CEBPB,CEBPD,IGF1,NFKB1,NFkB (complex),NOS2,PTGS2,TP53,indomethacin,prostaglandin E2
C5	0.067	cytokine		0.529	0.000309	CCL3L3,CCL4,FCGR2A,FCGR2B,ITGB2	Ap1,C5,CCL5,CXCL2,CXCL3,IL13,IL4,NFkB (complex),STAT1,STAT3,STAT6
NFkB (complex)		complex	Activated	2.57	0.000312	APP,CCL3L3,CCL4,CD44,CST7,CXCL6,GFAP,SERPINA3,TLR2,TNFRSF1A,Wfdc17	APOE,Ap1,CEBPB,EGR1,IL12 (complex),IL6,Jnk,NFKB1,NFkB (complex),NR3C1,RELA,STAT1,TNF,TP53
rosiglitazone		chemical drug		1	0.000316	C1QA,C1QB,C1QC,C4A/C4B,CCL3L3,CD68,CLEC7A,GPR65,KRT20
MALP-2s		chemical reagent			0.000319	CCL3L3,CCL4,TLR2	Ap1,CEBPB,IL6,MALP-2s,NFKB1,NFkB (complex),RELA,STAT3,TLR2,TP53
methotrexate		chemical drug		-0.218	0.000323	ANXA4,C1QB,CCL4,CTSS,CTSV,DUSP14,LILRB4
PTPN11	-0.08	phosphatase			0.000348	CD14,CD68,CSF1R,CSF3R	IRF8,JUN,PTPN11,RELA,SPI1,STAT1
CCR1	-0.221	g-protein coupled receptor			0.000359	CCL3L3,CTSS,CTSV	Ap1,CCR1,IL13,STAT6
LRP1	0.066	transmembrane receptor			0.000359	APP,CCL3L3,CCL4	APP,Ap1,DUSP1,LRP1,NFKB1,NFkB (complex),TP53,phospholipid
cyanocobalamin		chemical - endogenous mammalian			0.000359	APP,GFAP,PRNP	APP,Ap1,NFKB1,NFkB (complex),TP53,cyanocobalamin
gentamicin C		chemical drug	Activated	2	0.00037	C4A/C4B,CD14,CD44,FCGR2A
EP300	0.004	transcription regulator			0.000372	CD53,CST7,ITGB2,LGALS3BP,MYO1F,TBXAS1,TLR2,TNFAIP8L2,TRPM1	CREBBP,EP300,NFkB (complex)
PPARD	0.154	ligand-dependent nuclear receptor		-0.052	0.000383	C1QA,C1QB,C1QC,CD68,CLEC7A,MPEG1
thioacetamide		chemical toxicant		1.387	0.000384	ANXA4,C4A/C4B,CD14,CD44,FCGR2A,GFAP,LGALS3BP
lomustine		chemical drug	Activated	2	0.000393	C4A/C4B,CD14,CD44,FCGR2A
CEBPA	-0.412	transcription regulator	Activated	2.394	0.000399	C3AR1,CD14,CREG1,CSF1R,CSF3R,ITGAX,PTPRC,TBXAS1,TNFRSF1A	CEBPA,IRF8,JUN,PTPN11,SPI1
caspase		group			0.000403	APP,CD14,NCF1	EGR1,Jnk,NFkB (complex),RELA,TP53,caspase
FES	-0.456	kinase			0.000423	CSF3R,ITGAX	FES,IRF8,STAT1,STAT3
KLRB1		transmembrane receptor			0.000423	CCL3L3,CCL4
Pde4d	0.222	enzyme			0.000423	CTSV,ITGB2
itraconazole		chemical drug			0.000423	CD14,TLR2
triamterene		chemical drug		1.982	0.000442	C4A/C4B,CD14,CD44,FCGR2A
nitroarginine		chemical reagent			0.000449	CD44,CD53,TNFRSF1A
cisplatin		chemical drug	Activated	2.356	0.000489	ANXA4,C4A/C4B,CD14,CD44,CD53,FCGR2A,LILRB4,NCF1,SLC15A2,STARD4,TNFRSF1A	CASP8,RELA,cisplatin
interferon beta-1a		biologic drug			0.000518	CSF1R,CST7,FCER1G,GPR65,TBXAS1
fenamic acid		chemical reagent		1.98	0.000524	C4A/C4B,CD14,CD44,FCGR2A
cyclosporin A		biologic drug		0.176	0.000534	APP,C4A/C4B,CCL4,CD14,CD44,CD68,CX3CR1,FCGR2A,GFAP	Ap1,CEBPB,IFNG,IGF1,IL10,IL6,NFKB1,NFkB (complex),NR3C1,RELA,TP53,TP63,cyclosporin A,doxorubicin
SPP1	-0.696	cytokine		-0.033	0.000538	CCL4,CD44,CD9,CXCL6,GFAP	Ap1,EGR1,Jnk,NFKB1,NFkB (complex),RELA,SPP1,STAT3,TP53
wortmannin		chemical drug		-1.767	0.000543	CCL4,CD14,CD44,IRF8,MSN,SAMSN1	Ap1,CEBPB,CEBPD,IL12 (complex),IL4,NFKB1,NFkB (complex),RELA,STAT1,STAT6,prostaglandin E2,wortmannin
PAX5	-0.419	transcription regulator			0.000553	CD72,CSF1R,MSN
PTX3	-0.281	other			0.000553	CCL3L3,CX3CR1,TLR2	Ap1,CEBPB,IL6,NFKB1,NFkB (complex),PTX3,RELA
ROCK2	-0.092	kinase			0.000553	APP,CD44,MSN
CAMP	0.014	other		1.732	0.000584	CCL4,CSF3R,ITGAX,ITGB2	CAMP,IL4,STAT1,STAT6
APCS	-16.604	other			0.000591	FCGR2A,FCGR2B
Klrk1	0.264	transmembrane receptor			0.000591	CCL3L3,CCL4	Ap1,Klrk1,NFKB1,NFkB (complex),RELA,STAT3
SCGB3A2	-14.682	other			0.000591	CTSD,CTSS
enterotoxin B		biologic drug		1.982	0.000648	CCL3L3,CCL4,CXCL6,SERPINA3	Ap1,CEBPB,IL6,NFKB1,NFkB (complex),RELA,enterotoxin B
GAB2	-0.178	other			0.00067	APP,CCL3L3,CCL4	Ap1,GAB2,LYN,MAPK1,NCOA2,NFKB1,NFkB (complex),RELA,STAT1,STAT3
LIF	-0.806	cytokine	Activated	2.177	0.000676	CCL3L3,CD9,CSF1R,GFAP,SERPINA3,TMEM176A	CEBPA,CEBPB,CEBPD,CTNNB1,LIF,NFKB1,NFkB (complex),STAT1,STAT3
INSR	-0.009	kinase			0.000703	C1QA,CCL4,CTSV,FLNC,GRN,LCP1,MPEG1,TNFRSF1A
TRAF2	0.054	enzyme		-1	0.000718	ANXA4,LILRB4,MPEG1,PRNP
simvastatin		chemical drug		-1.273	0.000771	APP,CD14,CD9,ITGB2,NCF1,TLR2	NFKB1,NFkB (complex),RELA,simvastatin
NR3C1	-0.07	ligand-dependent nuclear receptor		0.218	0.000772	APP,C4A/C4B,CCL3L3,CCL4,FCER1G,GPR65,HCAR2,IRF8,ITGB2,TLR2,TNFRSF1A	EGR1,NCOA2,NFKB1,NFkB (complex),NR3C1,RELA,STAT1,STAT3,TNF,TP53,Tgf beta,beta-estradiol
paclitaxel		chemical drug			0.000774	CD44,CD53,GFAP,LCP1,LILRB4,OSMR,RAC2
FAS	-0.056	transmembrane receptor			0.000783	CCL3L3,CCL4,CD44,CXCL6,FCGR2B,LILRB4,TLR2,TNFRSF1A	Ap1,EGR1,FAS,IL10,Jnk,LYN,NFKB1,NFkB (complex),RELA,STAT1,STAT3,TP53
CD244	-1.137	transmembrane receptor			0.000785	CCL3L3,CCL4	Ap1,CD244,MAPK1,NCOA2,NFKB1,NFkB (complex),RELA,STAT3
LY86	-0.994	other			0.000785	CD14,CD180
MDL 28170		chemical toxicant			0.000785	APP,PRNP	MDL 28170,PRNP,TP53
PPT1	-0.092	enzyme			0.000785	CCL4,GFAP
Presenilin		group			0.000785	APP,PRNP
forskolin		chemical toxicant	Activated	2.062	0.000792	APP,CD14,CD44,CD68,CD9,CTSV,DUSP14,FLNC,GFAP,GRN,NRSN1	JUN,RELA,forskolin
RETNLB	-0.082	other		1.982	0.000793	CCL3L3,MSN,Tlr13,TLR2
HRAS	0.199	enzyme		0.625	0.000838	APP,C1QC,CD44,CTSS,CTSV,CTSZ,GRN,GUSB,PRNP,SERPINA3
doxorubicin		chemical drug	Activated	2.772	0.000855	APP,C4A/C4B,CD14,CD44,CTSD,IRF5,LGALS3BP,TNFRSF1A	APP,Ap1,CASP8,NFKB1,NFkB (complex),RELA,TP53,TP63,doxorubicin
ITK	-0.616	kinase		0.594	0.000915	CD44,CX3CR1,FCER1G,MYO1F	Ap1,HMGB1,IL2,ITK,NFKB1,NFkB (complex),STAT3
CD40	0.516	transmembrane receptor		0.366	0.000921	CCL4,CD44,FCGR2B,ITGB2,SAMSN1,TLR2	Ap1,CCL5,CD40,DUSP1,IL12 (complex),IL13,IL4,NFkB (complex),RELA,STAT1,STAT6
PRL	2.259	cytokine	Activated	2.401	0.000991	APP,CTSD,CTSS,CTSV,MSN,SERPINA3
CA074-methyl ester		chemical reagent			0.00101	APP,GFAP
G protein alphai		group			0.00101	FCGR2A,FCGR2B
PAWR	-0.102	transcription regulator			0.00101	APP,SLC5A7
U0126		chemical drug	Inhibited	-2.619	0.00102	CCL3L3,CCL4,CD44,CSF1R,GFAP,GRN,OSMR,RAC2,TLR2	Ap1,BCL10,CEBPA,CEBPB,DUSP1,HMGB1,IKBKB,IL2,NFKB1,NFkB (complex),STAT3,U0126
ADAM10	-0.054	peptidase			0.00105	APP,CCL4,PRNP,RDH11	ADAM10,AGER,NFKB1,NFkB (complex),PRNP,TP53
SMARCA4	0.129	transcription regulator	Activated	2.58	0.00107	CD44,CTSS,FCGR2A,GPR183,HEXB,RAC2,SLAMF9,SLC11A1,TLR2,TREM2
allopurinol		chemical drug	Activated	2	0.0011	C4A/C4B,CD14,CD44,FCGR2A
C5AR1	-0.481	g-protein coupled receptor			0.00111	FCER1G,FCGR2A,FCGR2B	C5AR1,IL10,NFkB (complex)
dextran sulfate		chemical drug			0.00112	C4A/C4B,CCL3L3,CD14,CXCL6,LCP1,OSMR	IL17A,RELA,dextran sulfate
5-O-mycolyl-beta-araf-(1->2)-5-O-mycolyl-alpha-araf-(1->1')-glycerol		chemical - endogenous non-mammalian		1	0.00115	CCL3L3,CCL4,CD44,CX3CR1	5-O-mycolyl-beta-araf-(1->2)-5-O-mycolyl-alpha-araf-(1->1')-glycerol,NFKB1,NFkB (complex),RELA,STAT3
vancomycin		biologic drug		1.964	0.00115	C4A/C4B,CD14,CD44,FCGR2A
CD40LG	-16.959	cytokine		1.698	0.00116	CCL4,CD44,FCGR2B,GPR183,PLEK,SAMSN1,TNFSF8,TREM2	CD40LG,IL4,STAT1,STAT6
CTNNB1	-0.078	transcription regulator			0.00117	CD44,Cd52,CTSZ,FCER1G,GFAP,IRF8,ITGB2,MAN2B1,MPEG1,SERPINA3
IFNA2		cytokine	Activated	2.208	0.00117	IRF5,LGALS3BP,LILRB4,SAMSN1,SLC15A3,TNFRSF1A
PRDM1	0.322	transcription regulator		-1.342	0.00117	CD53,CXCL6,FGR,PDCD1,SERPINA3,ST14
Ap1		complex			0.0012	C3AR1,CCL3L3,CCL4,CD44,GFAP	Ap1,HMGB1,IL2,NFKB1,NFkB (complex),NR3C1,RELA,STAT3
ethionine		chemical toxicant			0.0012	C4A/C4B,CD14,CD44
PTGS2	0.125	enzyme		1.231	0.00124	CCL3L3,CCL4,CD44,CD68,CTSD	Ap1,CEBPB,CEBPD,IL6,NFKB1,NFkB (complex),PTGS2,RELA,STAT3,TP53,prostaglandin E2
IL12 (family)		group		1.941	0.00125	CCL4,CD44,IRF8,PDCD1	IL12 (family),IL4,STAT1,STAT6
EEF1A2	0.148	translation regulator			0.00125	ITGB2,NCF1
NCR1	1.842	transmembrane receptor			0.00125	CCL3L3,CCL4	MAPK1,NCOA2,NCR1
RV 538		chemical reagent			0.00125	GFAP,PRNP
TNNI3	-0.379	transporter			0.00125	CCL3L3,CCL4
polyamines		chemical - other			0.00125	CD44,TLR2
TET2	0.063	enzyme			0.00129	ITGAX,ITGB2,LILRB4
TYROBP	-1.091	transmembrane receptor			0.00129	FCGR2B,ITGAX,TYROBP
valsartan		chemical drug			0.00129	APP,GFAP,NCF1	APP,Ap1,Insulin,NFKB1,NFkB (complex),TP53,valsartan
NFE2L2	-0.195	transcription regulator		0.552	0.0013	CREG1,CTSD,CXCL6,GFAP,NCF1,NRSN1,SERPINA3,TBXAS1
IFNGR1	-0.222	transmembrane receptor			0.00139	CCL3L3,CXCL6,TNFRSF1A	Ap1,CEBPB,IFNGR1,IL6,NFKB1,NFkB (complex),RELA,STAT3
REL	-0.276	transcription regulator			0.00141	APP,CCL4,DCLRE1B,IRF5,PDCD1,PYCARD
N-formyl-Met-Leu-Phe		chemical reagent			0.00149	CCL4,ITGB2,MSN
CACNA1A	-0.007	ion channel			0.00153	CD68,GRN
CSK	0.087	kinase			0.00153	FGR,ITGB2
CST3	-0.092	other			0.00153	APP,IRF8
Fe2+		chemical - endogenous mammalian			0.00153	APP,CCL3L3
GFAP	-1.239	other			0.00153	CD44,GFAP
GRN	-0.371	growth factor			0.00153	APP,GRN
MAPK10	0.017	kinase			0.00153	APP,CD44	EGR1,JUN,Jnk,MAPK10,NFkB (complex),RELA,TP53
PLA2G2D	0.491	enzyme			0.00153	CD68,ITGAX
TLR2/3/4/9		group			0.00153	FCGR2B,TREM2
TREM2	-1.217	transmembrane receptor			0.00153	CCL3L3,CX3CR1
phospholipid		chemical - endogenous mammalian			0.00153	CCL3L3,CCL4	Ap1,CD14,CEBPB,CEBPD,NFKB1,NFkB (complex),RELA,STAT3,phospholipid,prostaglandin E2
CALCA		other		1	0.00154	CCL4,GFAP,PLXDC2,ST14
DMP1	0.097	other			0.0016	C1QB,CX3CR1,Fcrls
JUN	0.138	transcription regulator		1.372	0.0016	APP,C3AR1,CD14,CD44,CD68,CSF1R,FLNC,PTPN6	Ap1,CEBPD,JUN,NFKB1,NFkB (complex),RELA,SPI1,STAT3,TGFB1
FOLR1	0.408	transporter			0.00167	Cd52,CD9,SLC15A2,SYNGR2
chloroquine		chemical drug			0.00171	APP,CTSD,PRNP	APP,Ap1,IGF1,NFKB1,NFkB (complex),TP53,chloroquine
GLI2	-0.086	transcription regulator			0.00173	CCL3L3,CCL4,CLEC7A,CXCL6	GLI2,IL4,STAT1,STAT6
PRKCD	-0.115	kinase			0.00173	CD68,GFAP,PTPN6,TLR2
Collagen(s)		complex			0.00182	C3AR1,C4A/C4B,CD68
HLA-A	-0.497	other			0.00182	LAG3,PDCD1
SATB1	0.198	transcription regulator		-0.08	0.00194	CSF3R,CTSD,IRF8,LAG3,PDCD1
TLR3	-0.262	transmembrane receptor		1.698	0.00195	CCL3L3,CCL4,LILRB4,TNFAIP8L2,TNFRSF1A,TREML2	CCL5,IRF3,NFkB (complex),TBK1,TLR3
IRF3	0.162	transcription regulator		-1	0.002	ANXA4,CCL3L3,CCL4,IRF5,PRNP	IRF3,IRF8,STAT1,STAT3
Tnf (family)		group		1.188	0.002	C3AR1,CCL4,CD72,SLC11A1,TLR2	HMGB1,NFKB1,NFkB (complex),Tnf (family)
MOG	-0.152	other			0.00206	CCL3L3,CD44,PDCD1	Ap1,CEBPB,HMGB1,IL10,IL2,IL6,MOG,NFKB1,NFkB (complex),RELA,STAT3
IL1		group	Activated	2.538	0.00207	APP,CCL4,CLEC7A,CSF1R,GFAP,ITGB2,TLR2	APP,Ap1,HMGB1,IL1,Insulin,JUN,NFKB1,NFkB (complex),RELA,SPI1,STAT3,TGFB1,TP53
CSF3R	-0.648	transmembrane receptor			0.00215	CD14,CSF3R
CXCL3	-3.048	cytokine			0.00215	CCL3L3,CCL4	CTNNB1,CXCL3,NFKB1,NFkB (complex),RELA,STAT1,STAT3,hydrogen peroxide
GNB3	-0.322	enzyme			0.00215	APP,TRPM1
SLC4A1	-0.05	transporter			0.00215	FCER1G,FCGR2A
TLR9	-0.354	transmembrane receptor		1.387	0.00221	CCL3L3,CCL4,LAIR1,LILRB4,Wfdc17	CCL5,NFKB1,NFkB (complex),RELA,STAT3,TLR9,hemozoin
EGR1	0.717	transcription regulator	Activated	2.183	0.00227	CCL3L3,CCL4,Ccl6,CD44,CXCL6	EGR1,NFkB (complex),NR3C1,STAT1,TNF,TP53
IKBKB	0.048	kinase		1.546	0.0023	CCL3L3,CCL4,CD44,CTSZ,CXCL6,GRN	Ap1,CCL5,CHUK,EGR1,FAS,IKBKB,NFKB1,NFkB (complex),NR3C1,RELA,STAT1,STAT3,TNF,TP53
TNFSF13B	-0.717	cytokine			0.00233	CCL4,CXCL6,FCGR2B	Ap1,BCL10,CHUK,IKBKB,IL10,NFkB (complex),TNFSF13B
lithium chloride		chemical drug		-1.091	0.00233	APP,CD44,GFAP,KRT20	NFKB1,NFkB (complex),RELA,STAT3,lithium chloride
VIP	0.287	other		-1.199	0.00241	CCL3L3,CCL4,PDCD1,TNFRSF1A	Ap1,CCR5,CEBPB,IL10,IL6,NFKB1,NFkB (complex),RELA,STAT1,STAT3,VIP,VIPR1
Ige		complex			0.00247	CCL3L3,CCL4,FCER1G	Ap1,BCL10,CTNNB1,EGR1,Fcer1,Fibrinogen,IKBKB,Ige,LYN,NFKB1,NFkB (complex),STAT1,STAT3
PURA	-0.062	transcription regulator			0.0025	GFAP,ITGAX
TNFSF9		cytokine			0.0025	CD14,TNFRSF1A
alpha-amanitin		chemical toxicant			0.0025	CTSD,GFAP
leupeptin		chemical - protease inhibitor			0.0025	APP,CD9
ethanol		chemical - endogenous mammalian	Activated	2.574	0.00253	C3AR1,CD14,GFAP,ITGAX,NCF1,PDCD1,TLR2	Insulin,NFkB (complex),ethanol
glucocorticoid		chemical drug	Activated	2	0.00269	CSF1R,GRN,NCF1,PRNP,TLR2,TNFRSF1A	EGR1,NFkB (complex),NR3C1,STAT1,TNF,TP53,glucocorticoid
CCL11	-0.494	cytokine			0.00276	CCL3L3,CCL4,CXCL6	Ap1,CCL11,CXCL2,CXCL3,IL13,MAPK1,NCOA2,NFKB1,NFkB (complex),RELA,STAT3,STAT6
PTPRJ	0.026	phosphatase			0.00276	CCL3L3,CCL4,TNFSF8	MAPK1,NCOA2,PTPRJ
BCL10	-0.006	transcription regulator			0.00287	CCL4,CD44	Ap1,BCL10,EGR1,IKBKB,Jnk,NFKB1,NFkB (complex),RELA,STAT3,TP53
Fcgr3		group			0.00287	ITGAX,ITGB2
LRPAP1	-0.024	other			0.00287	APP,SERPINA3
PRF1	0.484	transporter			0.00287	CCL3L3,CD44
ROCK1	0.015	kinase			0.00287	APP,CD44	NFKB1,NFkB (complex),RELA,ROCK1,STAT3
SLC9A3R1	-0.058	other			0.00287	MSN,OPRK1
Sod		group			0.00287	CCL3L3,CCL4	Ap1,BCL10,CEBPB,CEBPD,IKBKB,IL18,NFKB1,NFkB (complex),RELA,STAT3,Sod,hydrogen peroxide,prostaglandin E2
calcitriol		chemical drug		1.324	0.0029	APP,CD14,CSF1R,CXCL6,ITGAX,LILRB4,PTPRR,TLR2	HMGB1,IL1,IL10,NFKB1,NFkB (complex),RELA,calcitriol
CD14	-1.064	transmembrane receptor			0.00291	CCL3L3,CCL4,TLR2	Ap1,CCL5,CD14,CXCL2,EGR1,HMGB1,IL2,NFKB1,NFkB (complex),RELA,STAT3,peptidoglycan
IFNAR1	-0.019	transmembrane receptor			0.00295	CCL3L3,CCL4,CXCL6,TLR2	Ap1,CEBPB,CXCL2,IFNAR1,IL10,IL17A,IL6,NFKB1,NFkB (complex),RELA,STAT3
trichostatin A		chemical drug		1.568	0.00299	CD14,CD44,CD9,CSF3R,IRF8,OPRK1,PRNP,TLR2,TNFRSF1A	Ap1,CASP8,CEBPA,CEBPB,CSF3,IL6,NFKB1,NFkB (complex),RELA,trichostatin A
IFNB1	-16.561	cytokine			0.00313	CCL4,CD14,ITGAX,PDCD1,STARD4,Tlr13
E. coli serotype 0127B8 lipopolysaccharide		chemical - endogenous non-mammalian	Activated	2.236	0.00327	CD14,DERL1,HCAR2,IRF5,TLR2	CSF2,E. coli serotype 0127B8 lipopolysaccharide,STAT1
Jnk		group			0.00327	APP,CCL4,CD44,CXCL6,NCF1	Ap1,BCL10,EGR1,IKBKB,IL12 (complex),Jnk,NFKB1,NFkB (complex),RELA,STAT3
CFB		peptidase			0.00327	C3AR1,C4A/C4B
CXCL2	-0.605	cytokine			0.00327	CCL3L3,CCL4	CXCL2,NFKB1,NFkB (complex),RELA,STAT3
VIPR1	0.285	g-protein coupled receptor			0.00327	CCL3L3,CCL4	IRF8,NFKB1,NFkB (complex),RELA,STAT1,STAT3,VIP,VIPR1
zymosan		chemical - endogenous non-mammalian			0.00341	CCL3L3,CCL4,TLR2	Ap1,CEBPB,CXCL2,IL6,LYN,NFKB1,NFkB (complex),RELA,STAT1,STAT3,TLR2,zymosan
BCR (complex)		complex		0	0.00347	CCL4,CD44,LAIR1,TNFSF8
RELA	-0.045	transcription regulator	Activated	2.361	0.00351	APP,CD14,CD44,CXCL6,PTPN6,Tlr13,TLR2	Ap1,CEBPB,IL12 (complex),IL6,NFKB1,NFkB (complex),RELA,STAT3,TP53
IL21	0.939	cytokine		0.975	0.00357	FCGR2B,PDCD1,PTPRC,TYROBP
2-mercaptoacetate		chemical drug			0.00369	CD68,TREML2
LAMA5	0.101	other			0.00369	CCL3L3,CCL4
LBP	0.355	transporter			0.00369	CD14,TLR2
NCR2		transmembrane receptor			0.00369	CCL4,TYROBP
S100B	-0.225	other			0.00369	APP,GFAP	NFKB1,NFkB (complex),RELA,S100B,STAT3
nimesulide		chemical drug			0.00369	APP,NCF1
lactacystin		chemical - protease inhibitor		-0.937	0.00383	APP,CD9,CTSD,GFAP,TLR2	APP,Ap1,MYC,NFKB1,NFkB (complex),RELA,STAT3,TP53,lactacystin
infliximab		biologic drug			0.00395	FCGR2A,FCGR2B,LAG3
ADRB1	0.305	g-protein coupled receptor			0.00414	ANXA4,APP
CD200	-0.12	other			0.00414	CCL3L3,TLR2
Fcer1		complex			0.00414	CCL3L3,CCL4,FCGR2B	Ap1,CCL5,CSF2,Fcer1,GAB2,IL13,LYN,NFkB (complex),STAT1,STAT6
NCOA2	-0.002	transcription regulator			0.00414	CCL3L3,CCL4,HCAR2	NCOA2,NFkB (complex),NR3C1
minocycline		chemical drug			0.00414	GFAP,ITGAX,TNFRSF1A
phenylbutazone		chemical drug			0.00414	C4A/C4B,CD44,FCGR2A
vitamin E		chemical drug			0.00414	CD44,CD53,TNFRSF1A
resveratrol		chemical drug		-1.039	0.00423	APP,CCL3L3,CD14,CSF1R,CX3CR1,KRT20	Ap1,JUN,NFKB1,RELA,SPI1,STAT3,TGFB1,resveratrol
Igm		complex			0.00434	CD44,FCGR2B,SAMSN1	Ap1,IL13,Igm,STAT6
TREM1	0.41	transmembrane receptor		1.264	0.00446	CD14,DUSP14,ITGAX,STARD4,TLR2
TP63	0.358	transcription regulator	Activated	2.433	0.00453	CTSD,IRF5,KRT20,PRNP,RAC2,TNFRSF1A
CEP-1347		chemical drug			0.00461	CCL3L3,CCL4	Ap1,CEBPB,CEBPD,CEP-1347,NFKB1,NFkB (complex),prostaglandin E2
ammonium chloride		chemical drug			0.00461	APP,CD9
LY294002		chemical drug	Inhibited	-2.753	0.00473	CD14,CXCL6,GFAP,GPR183,GRN,OPRK1,TLR2,TNFSF8	LY294002,NFKB1,NFkB (complex),RELA
CHUK	0.06	kinase			0.00475	CCL3L3,CCL4,CTSZ,CXCL6,GRN	Ap1,BCL10,CHUK,EGR1,IKBKB,NFKB1,NFkB (complex),NR3C1,RELA,STAT1,STAT3,TNF,TP53
DUSP1	0.359	phosphatase			0.00497	CCL3L3,CCL4,TLR2	Ap1,CEBPB,CXCL2,DUSP1,IL10,IL6,MAPK1,NCOA2,NFKB1,NFkB (complex),RELA,STAT3
CTSB	-0.221	peptidase			0.00511	APP,CTSV
butaprost		chemical drug			0.00511	CCL3L3,CCL4	CTNNB1,NFKB1,NFkB (complex),STAT1,STAT3,butaprost
cigarette smoke		chemical toxicant			0.00515	CCL3L3,CCL4,P2RY13,SERPINA3,TREM2	CXCL2,IRF8,NFKB1,NFkB (complex),RELA,STAT1,STAT3,Sod,cigarette smoke
bucladesine		chemical toxicant		1.698	0.00517	C3AR1,CD14,CD44,FCGR2A,GFAP,ITGB2	Ap1,CASP8,IL13,JUN,NFkB (complex),RELA,STAT6,bucladesine
cytarabine		chemical drug			0.00519	CCL3L3,CD180,TLR2
APBA2	-0.006	transporter			0.00537	APP
ARF3	0.161	enzyme			0.00537	APP
Abcb1b	-0.355	transporter			0.00537	APP
B4GALT6	-0.003	enzyme			0.00537	GFAP
BACE2	-0.344	peptidase			0.00537	APP
BTA-EG4		chemical reagent			0.00537	APP
CALHM1	0.726	ion channel			0.00537	APP
CHF 5074		chemical drug			0.00537	APP
CNTNAP1	0.003	other			0.00537	APP
brimapitide		biologic drug			0.00537	CSF1R
ECE		group			0.00537	APP
ECE2	-0.096	peptidase			0.00537	APP
ENTPD7	-0.034	enzyme			0.00537	APP
FBXL2	0.062	other			0.00537	APP
FBXL20	-0.078	other			0.00537	APP
GABARAPL1	0.094	other			0.00537	OPRK1
GLO1	-0.027	enzyme			0.00537	GFAP
GSAP	-0.123	peptidase			0.00537	APP
HDLBP	-0.071	transporter			0.00537	CSF1R
HM13	-0.022	peptidase			0.00537	APP
IC261		chemical drug			0.00537	APP
ITM2C	0.027	other			0.00537	APP
KLC1	0.047	other			0.00537	APP
KLRC2		transmembrane receptor			0.00537	TYROBP
MRGPRX2		g-protein coupled receptor			0.00537	CCL4
MW-III-36C		chemical - protease inhibitor			0.00537	APP
N6-methyl-(R)-roscovitine		chemical reagent			0.00537	APP
NECAB3	0.204	other			0.00537	APP
NYX	0.444	other			0.00537	TRPM1
PAK3	-0.133	kinase			0.00537	APP
PK 11195		chemical drug			0.00537	APP
PTPRCAP		other			0.00537	PTPRC
QPCT	-0.064	enzyme			0.00537	APP
RAB27A	-0.138	enzyme			0.00537	CD44
RBM3	0.075	other			0.00537	CD44
RER1	-0.008	other			0.00537	APP
RS86		chemical reagent			0.00537	APP
RTN1	0.077	other			0.00537	APP
RTN2	0.194	other			0.00537	APP
SEMA5A	-0.097	transmembrane receptor			0.00537	GFAP
SHC3	-0.151	kinase			0.00537	APP
SNX17	0	transporter			0.00537	APP
SORCS1	-0.007	transporter			0.00537	APP
SPON1	-0.088	other			0.00537	APP
SRRM1		other			0.00537	CD44
SYNJ1	0.009	phosphatase			0.00537	APP
TRPC4AP	-0.013	transporter			0.00537	APP
ZDHHC21	-0.101	enzyme			0.00537	APP
ZNF140		transcription regulator			0.00537	FCGR2B
aleplasinin		chemical drug			0.00537	APP
asimadoline		chemical drug			0.00537	OPRK1
bapineuzumab		biologic drug			0.00537	APP
boldine		chemical - endogenous non-mammalian			0.00537	NCF1
bremazocine		chemical drug			0.00537	OPRK1
dexamethasone/tobramycin		chemical drug			0.00537	TLR2
diflunisal		chemical drug			0.00537	APP
donepezil		chemical drug			0.00537	APP
ethylketocyclazocine		chemical drug			0.00537	OPRK1
hemicholinium 3		chemical reagent			0.00537	SLC5A7
meclofenamic acid		chemical drug			0.00537	APP
miR-105-5p (and other miRNAs w/seed CAAAUGC)		mature microrna			0.00537	TLR2
miR-659-3p (miRNAs w/seed UUGGUUC)		mature microrna			0.00537	GRN
nalfurafine		chemical drug			0.00537	OPRK1
pinacidil		chemical drug			0.00537	APP
salvinorin a		chemical drug			0.00537	OPRK1
E. coli lipopolysaccharide		chemical - endogenous non-mammalian			0.00541	CCL4,CXCL6,TREM2	Ap1,E. coli lipopolysaccharide,EGR1,IL1B,Jnk,NFKB1,NFkB (complex),RELA,STAT1,TLR4,TP53
RAF1	-0.016	kinase		1.342	0.00558	CD37,CD44,GRN,OSMR,ST6GALNAC2
AGER	-0.245	transmembrane receptor			0.00564	APP,CCL3L3,CCL4	AGER,APP,Ap1,NFKB1,NFkB (complex),RELA,STAT3,Sod,TP53
IL1A	-0.45	cytokine	Activated	2.231	0.00569	APP,CCL4,CD44,SERPINA3,TLR2	Ap1,CEBPB,EGR1,IL1A,IL6,Jnk,NFKB1,NFkB (complex),NOS2,RELA,STAT3,TP53
1-methyl-4-phenyl-1,2,3,6-tetrahydropyridine		chemical toxicant			0.00588	GFAP,PTPRC,TNFRSF1A	1-methyl-4-phenyl-1,2,3,6-tetrahydropyridine,Ap1,CEBPB,IL6,NFKB1,NFkB (complex),RELA
BCL6	-0.059	transcription regulator			0.00596	Ccl6,CD44,CD72,IRF8
CASP8	-0.365	peptidase			0.00616	CD14,CD44	CASP8,NFKB1,NFkB (complex),RELA
NFIX	0.007	transcription regulator			0.00616	GFAP,SERPINA3
IL18	0.095	cytokine		1.981	0.00627	CCL3L3,CCL4,CD44,PDCD1	Ap1,CEBPB,CXCL2,FAS,IL18,IL6,MYD88,NFKB1,NFkB (complex),RELA,STAT1
halofuginone		chemical drug			0.00643	ANXA4,C4A/C4B,CD44,LGALS3BP
TICAM1	-0.106	other		1.628	0.0066	CCL3L3,CCL4,CXCL6,TLR2	Ap1,IL12 (complex),IRF3,NFKB1,NFkB (complex),RELA,STAT1,STAT3,TBK1,TICAM1,TLR4,TP53
CCL5	-0.724	cytokine			0.00663	CCL3L3,CCL4,CD44	Ap1,CCL5,CCR5,EGR1,HMGB1,IL13,IL2,Jnk,NFKB1,NFkB (complex),RELA,STAT3,STAT6,TP53
CARD11	-0.389	kinase			0.00673	CCL3L3,CCL4	Ap1,BCL10,CARD11,CHUK,IKBKB,Ige,NFKB1,NFkB (complex),RELA,STAT3
RC3H1	-0.061	enzyme			0.00673	CCL4,CXCL6
lipoarabinomannan		chemical - endogenous non-mammalian			0.00673	CCL4,CD14	CEBPA,CEBPB,IRF8,NFkB (complex),STAT1,STAT3,lipoarabinomannan
CXCL8		cytokine			0.00689	CD44,ITGAX,ITGB2
SB-431542		chemical reagent			0.00689	CD14,CD44,GFAP	NFKB1,NFkB (complex),NR3C1,RELA,SB-431542,beta-estradiol
IGF1R	-0.068	transmembrane receptor	Inhibited	-2	0.0069	CD37,CD53,CD68,CD84,FLNC
IRF4	-0.168	transcription regulator			0.00694	CD68,CTSS,CX3CR1,IRF5
CBFB	-0.07	transcription regulator			0.00716	CSF1R,LGALS3BP,TNFAIP8L2
HMGB1		transcription regulator			0.00743	CCL4,GFAP,TLR2	Ap1,HMGB1,IL1,IL1A,NFKB1,NFkB (complex),NR3C1,RELA,STAT1,STAT3,TLR4,Tgf beta
IRAK4	-0.239	kinase			0.00743	APP,CXCL6,IRF5	EGR1,IRAK4,Jnk,NFkB (complex),RELA,TP53
MYC	-0.187	transcription regulator		-1.289	0.00745	ANXA4,APP,Ccl6,CD44,CD9,CTSD,CTSV,ITGAX,MSN,OPRK1,PTPRC,SLC11A1
Tgf beta		group		0.152	0.00756	CCL3L3,CCL4,CSF1R,GUSB,TLR2	Ap1,EGR1,HMGB1,IL17A,Immunoglobulin,JUN,NFKB1,NFkB (complex),NR3C1,RELA,SPI1,STAT1,STAT3,TGFB1,TNF,TP53,Tgf beta
captopril		chemical drug			0.00771	C4A/C4B,CD44,FCGR2A	APP,Ap1,NFKB1,NFkB (complex),TP53,captopril
TLR2	-0.914	transmembrane receptor		0.247	0.00783	APP,CCL3L3,TLR2,TNFAIP8L2	MALP-2s,NFKB1,NFkB (complex),RELA,STAT3,TICAM1,TLR2,TP53
hemocyanin		biologic drug			0.00792	CD14,ITGAX
NFKB1	-0.067	transcription regulator			0.00798	APP,CCL3L3,CCL4,PTPN6,TLR2	Ap1,CEBPB,HMGB1,IL2,IL6,NFKB1,NFkB (complex),NR3C1,RELA,STAT3,TP53
BTNL2	-1	transmembrane receptor			0.008	FGR,SLC15A2,ST14
CSF1R	-0.513	kinase			0.00855	CCL3L3,CSF1R
HSP90B1	-0.022	other			0.00855	ITGB2,TLR2	HSP90B1,IL12 (complex),NFkB (complex),RELA
IGFBP3	-0.007	other			0.00855	CCL3L3,CCL4	IGFBP3,IRF8,MAPK1,NCOA2,STAT1,STAT3
imatinib		chemical drug			0.00859	APP,ITGAX,PRNP	PRNP,TP53,imatinib
Insulin		group		-1.983	0.00866	APP,CCL4,GFAP,LGALS3BP,NCF1,TLR2	APP,Ap1,EGR1,IL1A,Insulin,Jnk,NFKB1,NFkB (complex),NR3C1,RELA,S100B,STAT3,TP53
ADCYAP1	0.029	other		-0.626	0.00886	CCL3L3,CCL4,GFAP,PTPRR,SERPINA3	ADCYAP1,Ap1,CEBPB,CTNNB1,IL6,IRF8,NFKB1,NFkB (complex),RELA,STAT1,STAT3
hydrogen peroxide		chemical - endogenous mammalian	Activated	2.523	0.00887	APP,CCL3L3,CCL4,CD68,CTSD,CTSS,CXCL6	APP,Ap1,CHUK,EGR1,Jnk,NFKB1,NFkB (complex),RELA,STAT3,TP53,hydrogen peroxide
MET	-0.137	kinase			0.00889	CCL3L3,CTSV,TNFSF8
MAPK1	0.035	kinase			0.00891	CCL3L3,CCL4,CD84,FLNC,LAG3,LGALS3BP	Ap1,CXCL3,DUSP1,GAB2,MAPK1,NCOA2,NFkB (complex),NR3C1,STAT3
CDH11	-0.119	other			0.0092	CD9,ITGB2
PTPRC	-0.812	phosphatase			0.0092	CCL3L3,CCL4	CTNNB1,LYN,MAPK1,NCOA2,NFKB1,NFkB (complex),PTPRC,RELA,STAT1,STAT3
hemozoin		chemical - endogenous non-mammalian			0.0092	CCL3L3,CCL4	NFKB1,NFkB (complex),RELA,STAT3,hemozoin
picrotoxin		chemical toxicant			0.0092	CCKBR,OPRK1
LYN	-0.44	kinase			0.0092	CCL3L3,CCL4,FCGR2B	CXCL2,CXCL3,EGR1,Fcer1,IRF8,Ige,LYN,NFkB (complex),STAT1,STAT3
TRAF3	-0.026	enzyme			0.0092	ANXA4,LILRB4,MPEG1
CD28	-0.325	transmembrane receptor		0.022	0.00929	CCL4,DUSP14,FCER1G,IRF8,LCP1,PDCD1
tyrphostin AG490		chemical drug			0.00952	CD68,GFAP,PDCD1	Ap1,CEBPB,IL6,NFKB1,NFkB (complex),RELA,tyrphostin AG490
eicosapentenoic acid		chemical drug			0.00952	CD44,CSF1R,TNFRSF1A	Ap1,HMGB1,IL2,NFKB1,NFkB (complex),STAT3,eicosapentenoic acid
TBK1	-0.055	kinase			0.00984	CCL3L3,CCL4,TLR2	Ap1,BCL10,CEBPB,IKBKB,IL6,IRF3,NFKB1,NFkB (complex),RELA,STAT1,STAT3,TBK1
IL4R	-0.208	transmembrane receptor			0.00988	CD14,FCER1G
NFATC4	-0.259	transcription regulator			0.00988	APP,CTSD
crocidolite asbestos		chemical toxicant			0.00988	CD44,TNFRSF1A	NFKB1,NFkB (complex),RELA,STAT3,crocidolite asbestos
ferulic acid		chemical - endogenous non-mammalian			0.00988	APP,GFAP
grape seed extract		chemical drug			0.00988	APP,GFAP
MRTFB	0.188	transcription regulator			0.0102	CXCL6,LILRB4,TBXAS1
cyclophosphamide		chemical drug			0.0102	C4A/C4B,CD44,FCGR2A
pioglitazone		chemical drug		-1.944	0.0103	APP,GFAP,NCF1,TNFRSF1A
GW9662		chemical reagent			0.0105	APP,CD14,KRT20
Ifnar		group			0.0105	FCER1G,IRF8,TLR2
ANXA1	-0.015	enzyme			0.0106	ANXA4,ITGB2
Nuclear factor 1		group			0.0106	GFAP,SERPINA3
PAK1	0.034	kinase			0.0106	CTSD,ITGB2
TIMP1	-0.191	cytokine			0.0106	CD44,ST14
bardoxolone methyl		chemical drug			0.0106	CCL3L3,CCL4
Interferon alpha		group		1.274	0.0106	C3AR1,FCGR2B,IRF5,IRF8,LILRB4,TLR2
P38 MAPK		group			0.0106	CCL3L3,CD44,CXCL6,ITGB2,TLR2,TNFRSF1A
15-keto-13,14-dihydroprostaglandin E2		chemical - endogenous mammalian			0.0107	GFAP
5-aminovaleric acid		chemical - endogenous mammalian			0.0107	GFAP
ALX3	0.456	transcription regulator			0.0107	GFAP
APBA1	0.073	transporter			0.0107	APP
BB 3103		chemical toxicant			0.0107	PRNP
BIN1	0.083	other			0.0107	APP
Beta Secretase		group			0.0107	APP
Cd33	-0.665	other			0.0107	APP
DHCR24	-0.086	enzyme			0.0107	APP
ECE1	0.038	peptidase			0.0107	APP
GFRA1	-0.295	transmembrane receptor			0.0107	PTPRC
GPR34	-0.609	g-protein coupled receptor			0.0107	ITGB2
HNRNPL	0.133	other			0.0107	PTPRC
HTR3A	0.086	ion channel			0.0107	GFAP
IDE	0.292	peptidase			0.0107	APP
IFI30	-0.284	enzyme			0.0107	CTSS
ITM2B	-0.065	other			0.0107	APP
KT 5926		chemical drug			0.0107	CD14
MTHFR	0.096	enzyme			0.0107	APP
NAT8	0.11	transcription regulator			0.0107	APP
NAT8B	0.008	enzyme			0.0107	APP
NDUFAF3	0.055	other			0.0107	CTSD
NGB	-0.27	transporter			0.0107	APP
PICALM	-0.099	other			0.0107	APP
RACGAP1	-0.048	transporter			0.0107	CD14
RBBP5	-0.045	transcription regulator			0.0107	CTSD
RTN3	-0.049	other			0.0107	APP
RTN4R	0.296	transmembrane receptor			0.0107	APP
SLC11A2	-0.052	transporter			0.0107	APP
SNRPA		other			0.0107	APP
SORL1	-0.072	transporter			0.0107	APP
ST8SIA2	-0.117	enzyme			0.0107	GFAP
TRIM54		other			0.0107	FLNC
Z-IL-CHO		chemical - protease inhibitor			0.0107	APP
ZDHHC2	0.097	enzyme			0.0107	CD9
ZDHHC7	0.095	enzyme			0.0107	APP
adalimumab		biologic drug			0.0107	FCGR2B
all-trans-4-Oxo-retinoic acid		chemical - endogenous mammalian			0.0107	ITGAX
bepridil		chemical drug			0.0107	GRN
cation		chemical - other			0.0107	ITGB2
des-Arg-9 bradykinin		chemical - endogenous mammalian			0.0107	CXCL6
etorphine		chemical drug			0.0107	OPRK1
fenoprofen		chemical drug			0.0107	APP
fluorocitric acid		chemical reagent			0.0107	GFAP
gentamicin C1		chemical drug			0.0107	CD44
ginkgolide A		chemical - endogenous non-mammalian			0.0107	PRNP
imidapril		chemical drug			0.0107	NCF1
miR-188-3p (miRNAs w/seed UCCCACA)		mature microrna			0.0107	APP
paraoxon		chemical toxicant			0.0107	GFAP
SB203580		chemical drug	Inhibited	-2.433	0.0108	C3AR1,C4A/C4B,CCL4,CST7,CX3CR1,TLR2
TNFSF12	0.161	cytokine			0.0109	CCL3L3,CD68,CXCL6
N-nitro-L-arginine methyl ester		chemical drug			0.0112	CD68,GFAP,TLR2
IL17RA	0.226	transmembrane receptor			0.0113	CSF3R,CXCL6
TIRAP	-0.241	other			0.0113	CCL4,CXCL6
eplerenone		chemical drug			0.0113	CD68,NCF1
naringenin		chemical - endogenous non-mammalian			0.0113	CCL4,TLR2
taurine		chemical - endogenous mammalian			0.0113	GFAP,NCF1
NRAS	-0.063	enzyme			0.0116	CCL4,CX3CR1,LY86
MAP2K1	0.059	kinase		1.98	0.0119	CCL3L3,CCL4,CD44,GUSB
STAT5B	-0.045	transcription regulator			0.0119	CCL3L3,HEXA,TLR2,TNFRSF1A
ABCG1	0.004	transporter			0.012	APP,CCL3L3
CNOT7	0.062	transcription regulator			0.012	LGALS3BP,SLC14A1
ELANE	0.822	peptidase			0.012	CCL3L3,CD14
TFEB	-0.038	transcription regulator			0.012	CTSD,HEXA
TYK2	0.149	kinase			0.012	LILRB4,OSMR
ZFP36	-0.21	transcription regulator			0.012	CCL3L3,CTSS
sildenafil		chemical drug			0.012	APP,GFAP
COL18A1	-0.139	other			0.0123	GFAP,ITGB2,TNFRSF1A
phorbol esters		chemical - other			0.0123	APP,CD44,CXCL6
nitrofurantoin		chemical drug		1	0.0124	C4A/C4B,CCL3L3,CTSS,CTSV
desmopressin		biologic drug			0.0127	CTSD,PLXDC2,ST14
CORT	0.687	other			0.0128	CCL3L3,CCL4
decitabine		chemical drug		1.231	0.0129	CD44,CD9,CX3CR1,FLNC,KRT20,PTPN6,ST14
SAMSN1	-0.71	other			0.013	CCL3L3,CCL4,TNFSF8
C3AR1	-1.06	g-protein coupled receptor			0.0136	CCL3L3,CCL4
GAPDH	-0.104	enzyme			0.0136	CCL4,FCER1G
HDL		complex			0.0136	CX3CR1,ITGB2
HLX	0.111	transcription regulator			0.0136	CD44,CTSS
IRF9	-0.069	transcription regulator			0.0136	IRF5,IRF8
MTTP	-0.084	transporter			0.0136	CCL3L3,CCL4
acetovanillone		chemical drug			0.0136	APP,NCF1
AR	-0.039	ligand-dependent nuclear receptor			0.0138	ATP13A4,C4A/C4B,CCL3L3,GFAP,GUSB,TBXAS1
GFI1	-0.338	transcription regulator			0.0138	GUSB,SERPINA3,TNFRSF1A
CDKN2A	0.533	transcription regulator	Activated	2	0.0141	CCL3L3,CCL4,Ccl6,CXCL6,TNFRSF1A
PDX1		transcription regulator			0.0143	CD44,GFAP,GRN,GUSB
SELP	-0.289	transmembrane receptor			0.0144	CCL3L3,CCL4
phorbol 12,13-dibutyrate		chemical - endogenous non-mammalian			0.0144	APP,PRNP
ERK1/2		group	Activated	2.207	0.0159	CCL3L3,CCL4,CD44,CTSV,CXCL6
CGS 21680		chemical reagent			0.016	CCL3L3,CCL4
PTPN6	-0.821	phosphatase			0.016	CD44,ITGB2
RNASE2		enzyme			0.016	CCL4,TNFRSF1A
ABCA7	-0.009	transporter			0.016	APP
CCKAR	0.103	g-protein coupled receptor			0.016	CCKBR
CSNK1E	0.149	kinase			0.016	APP
CSTB	-0.06	peptidase			0.016	GFAP
CTAG1A/CTAG1B		other			0.016	PDCD1
Esr1-Estrogen-Sp1		complex			0.016	CTSD
G6PC3	0.031	phosphatase			0.016	NCF1
LIFR	0.055	transmembrane receptor			0.016	GFAP
MPO	0.342	enzyme			0.016	APP
PTIO		chemical reagent			0.016	OPRK1
SGMS1	-0.06	enzyme			0.016	APP
SNRNP70	0.097	other			0.016	APP
ST8SIA4	-0.148	enzyme			0.016	GFAP
TAPI		chemical - protease inhibitor			0.016	PRNP
TPH2	0.496	enzyme			0.016	GFAP
TRD		other			0.016	FCER1G
VDAC1	0.015	ion channel			0.016	APP
adapalene		chemical drug			0.016	TLR2
arundic acid		chemical drug			0.016	APP
bis(4-hydroxycinnamoyl)methane		chemical - endogenous non-mammalian			0.016	TLR2
maraviroc		chemical drug			0.016	CCL4
pentosan polysulfate		chemical drug			0.016	PRNP
phosphorothioate oligodeoxynucleotide		chemical - other			0.016	CCL4
propentofylline		chemical drug			0.016	GFAP
salsalate		chemical drug			0.016	NCF1
GATA1	-2.023	transcription regulator			0.0166	ITGAX,MAMDC2,PLEK,PTPN6
HOXA10	-14.682	transcription regulator		0	0.0166	CSF3R,CTSV,FCER1G,MSN
POR	0.03	enzyme			0.0166	PRNP,SERPINA3,STARD4,TMEM176A
HGF	-0.21	growth factor			0.0166	CCL4,CD44,IRF8,OSMR,PTPRR,ST14,TNFRSF1A
GNB2	0.193	enzyme			0.0169	CCL3L3,CCL4
NQO1	0.005	enzyme			0.0169	Ccl6,CSF3R
conjugated linoleic acid		chemical drug			0.0169	FCGR2B,ITGB2
propofol		chemical drug			0.0169	CD14,NCF1
ribavirin		chemical drug			0.0169	CCL3L3,ITGB2
TGFBR2	-0.484	kinase		1	0.0175	CD14,CD44,CXCL6,GFAP
CYLD	-0.003	transcription regulator			0.0177	FCER1G,OPRK1
Hsp27		group			0.0177	CD14,CSF1R
JAK3	0.008	kinase			0.0177	LAG3,PDCD1
Pam3-Cys		chemical toxicant			0.0177	CD14,TLR2
SOD1	0.107	other			0.0181	C1QA,CD14,CSF1R,GFAP
ABCA1	-0.35	transporter			0.0186	APP,CCL3L3
ATF6	0.112	transcription regulator			0.0186	APP,PRNP
GNB1	0.056	enzyme			0.0186	CCL3L3,CCL4
carrageenan		chemical drug			0.0186	CCL3L3,GFAP
eflornithine		chemical drug			0.0186	APP,LGALS3BP
EPO	-0.621	cytokine			0.0187	CREG1,CTSZ,LAPTM5,LCP1,SAMSN1
pyrrolidine dithiocarbamate		chemical reagent			0.0191	CXCL6,SAMSN1,TLR2
JAK1	-0.084	kinase			0.0195	CCL3L3,OSMR
OLR1	-0.47	transmembrane receptor			0.0195	CD68,NCF1
MRTFA	0.332	transcription regulator			0.0196	CXCL6,LILRB4,TBXAS1
EGFR	-0.123	kinase		-1	0.02	GFAP,GRN,OSMR,SERPINA3,TBXAS1
EDN1	0.089	cytokine			0.0204	ANXA4,GRN,MSN,NCF1
ICAM1	-0.5	transmembrane receptor			0.0205	CCL3L3,CCL4
IRF6	0.076	transcription regulator			0.0205	CD14,CD9
S-nitrosoglutathione		chemical toxicant			0.0205	GFAP,OPRK1
fasudil		chemical drug			0.0205	CD14,GFAP
RET	-0.047	kinase			0.0205	ANXA4,CTSV,PRNP
TCR		complex		1.967	0.0208	CCL3L3,CCL4,PDCD1,PTPRC,TNFRSF1A
(-)-isoproterenol		chemical drug			0.0213	CD44
1,1-diethyl-2-hydroxy-2-nitrosohydrazine		chemical toxicant			0.0213	TNFRSF1A
AP2A1	0.065	transporter			0.0213	APP
APH-1		group			0.0213	APP
APLP2	-0.092	other			0.0213	PRNP
B3GNT2	0.281	enzyme			0.0213	CD14
BCAP31	-0.062	transporter			0.0213	CD9
CCL22	-0.216	cytokine			0.0213	CCL3L3
CTSK	0.167	peptidase			0.0213	CTSV
D-2-amino-5-phosphonovaleric acid		chemical reagent			0.0213	APP
DNM1	0.147	enzyme			0.0213	APP
FBXO2	0.055	enzyme			0.0213	APP
GALNS	-0.244	enzyme			0.0213	GFAP
GGA1	0.216	transporter			0.0213	APP
GGA3	0.206	transporter			0.0213	APP
GNAI3	-0.087	enzyme			0.0213	CCL3L3
GRIA2	0.03	ion channel			0.0213	PRNP
HMGCR	-0.194	enzyme			0.0213	PRNP
INT-767		chemical drug			0.0213	CLEC7A
ITGAX	-2.513	transmembrane receptor			0.0213	CCL4
KLK6	-0.616	peptidase			0.0213	APP
MME	-0.319	peptidase			0.0213	APP
Mt3	0.144	other			0.0213	GFAP
NXF1		other			0.0213	CD44
QKI	-0.166	other			0.0213	CSF1R
ROBO3	0.177	transmembrane receptor			0.0213	IRF8
S-18886		chemical drug			0.0213	NCF1
SCIN	0.143	other			0.0213	RAC2
SORT1	0.151	g-protein coupled receptor			0.0213	GRN
SPIC	-0.847	transcription regulator			0.0213	FCGR2B
TTR	0.424	transporter			0.0213	APP
TXN2	0.122	enzyme			0.0213	NCF1
VCAM1	0	transmembrane receptor			0.0213	CD44
ZNF282	0.041	transcription regulator			0.0213	CTSD
elcatonin		biologic drug			0.0213	CXCL6
gabapentin		chemical drug			0.0213	GFAP
lansoprazole		chemical drug			0.0213	CD14
lestaurtinib		chemical drug			0.0213	PTPN6
miR-193a-5p (miRNAs w/seed GGGUCUU)		mature microrna			0.0213	Ccl6
miR-328-3p (and other miRNAs w/seed UGGCCCU)		mature microrna			0.0213	CD44
nor-binaltorphimine		chemical reagent			0.0213	OPRK1
pentazocine		chemical drug			0.0213	OPRK1
polymethyl methacrylate		chemical reagent			0.0213	CSF1R
protocatechuic acid		chemical - endogenous non-mammalian			0.0213	APP
retinaldehyde		chemical - endogenous mammalian			0.0213	CD44
sertindole		chemical drug			0.0213	APP
sodium chlorate		chemical reagent			0.0213	PRNP
tyrosine kinase		group			0.0213	CD44
verlukast		chemical drug			0.0213	CCL4
CD2	-0.574	transmembrane receptor			0.0214	CD44,PTPRC
D-galactosamine		chemical - endogenous mammalian			0.0214	CD14,TNFRSF1A
chloropromazine		chemical drug			0.0214	RDH11,SERPINA3
methyl methanesulfonate		chemical toxicant			0.0214	CTSD,ST14
mir-181	-0.097	microrna			0.0214	APP,IRF8
LEP	0.173	growth factor		0.871	0.0218	APP,CCL3L3,CD14,CD68,GFAP,NCF1
APLN	0.069	other			0.0234	GFAP,NCF1
ITGB2	-0.796	transmembrane receptor			0.0234	CCL4,RAC2
RAC2	-0.725	enzyme			0.0234	CCL3L3,CCL4
corticosterone		chemical - endogenous mammalian			0.0236	APP,GFAP,TLR2
XBP1	0.129	transcription regulator		-0.064	0.0241	APP,DERL1,NCF1,PRNP
TLR7	-0.704	transmembrane receptor			0.0242	CCL3L3,CD44,PTPN6
celecoxib		chemical drug			0.0242	APP,CD68,TLR2
CREB1	0.009	transcription regulator		-0.64	0.0243	CCL4,CD68,CD9,DUSP14,NRSN1,PLXDC2,PTPRR
APOA1	0.332	transporter			0.0244	APP,TLR2
ITGA5	-0.143	transmembrane receptor			0.0244	CD44,RAC2
N-methyl-D-aspartate		chemical drug			0.0244	APP,GFAP
nitroprusside		chemical drug			0.0244	OPRK1,TLR2
FOS	0.323	transcription regulator	Activated	2.433	0.0247	ANXA4,C3AR1,CD14,CD44,CD68,CTSV,LGALS3BP
ARNT2	0.085	transcription regulator	Activated	2	0.0252	Cd52,FCGR2A,LCP1,TYROBP
aldesleukin		biologic drug			0.0254	FCGR2A,FCGR2B
epicatechin		chemical drug			0.0254	Cd52,PTPN6
Ifn		group			0.0258	CD44,IRF8,TLR2
streptozocin		chemical drug			0.026	CCL3L3,GFAP,NCF1,TNFRSF1A
Alpha catenin		group			0.0264	ADAM33,CTSV,CXCL6
AIM2	-0.252	other			0.0266	FCGR2B
BW 245C		chemical reagent			0.0266	GFAP
CLEC4M	0.282	other			0.0266	CCL4
CP 96345		chemical drug			0.0266	CCL4
DCX	0.123	other			0.0266	GFAP
Erm		group			0.0266	CD44
Ifi202b	1.415	other			0.0266	FCGR2B
IgG2b		complex			0.0266	APP
LILRB3	-0.106	transmembrane receptor			0.0266	CCL3L3
MYCT1	-0.067	other			0.0266	CD9
OLIG2	0.027	transcription regulator			0.0266	GFAP
PLAA	-0.09	other			0.0266	ANXA4
PLCE1	-0.421	enzyme			0.0266	GFAP
PRPF19	-0.068	enzyme			0.0266	GFAP
PSENEN	-0.035	other			0.0266	APP
PSMD4	0.011	other			0.0266	CD14
RHOH	-0.419	enzyme			0.0266	ITGB2
TADA3	0.11	transcription regulator			0.0266	CTSD
TRIM29	-0.969	transcription regulator			0.0266	CD44
U 50488H		chemical reagent			0.0266	OPRK1
YWHAB	-0.004	other			0.0266	OPRK1
ZMIZ2	0.124	transcription regulator			0.0266	CD44
ceftriaxone		chemical drug			0.0266	GFAP
chondroitin sulfate		chemical - endogenous mammalian			0.0266	PRNP
edratide		biologic drug			0.0266	CD44
globotriaosylceramide		chemical - endogenous mammalian			0.0266	CD44
heparan sulfate		chemical - endogenous mammalian			0.0266	PRNP
lactosylceramide		chemical - endogenous mammalian			0.0266	GFAP
miR-148a-3p (and other miRNAs w/seed CAGUGCA)		mature microrna			0.0266	CCKBR
mibefradil		chemical drug			0.0266	ITGB2
triacylglycerol		chemical - endogenous mammalian			0.0266	APP
ESR2	-0.23	ligand-dependent nuclear receptor		-1.067	0.0268	CTSD,GFAP,KRT20,SLC5A7
SIM1	-0.653	transcription regulator	Activated	2	0.0276	Cd52,FCGR2A,LCP1,TYROBP
IKBKG	-0.07	kinase			0.0287	CTSZ,CXCL6,GRN
atorvastatin		chemical drug			0.0287	ITGB2,PRNP,TLR2
mir-223		microrna			0.0293	CD180,GPR65,Tlr13
RTN4	0.051	other			0.0297	APP,GFAP
carboplatin		chemical drug			0.0297	CD44,FCGR2A
IL27	0.859	cytokine			0.0299	CCL4,CD14,LAG3
medroxyprogesterone acetate		chemical drug			0.0299	CCL4,CD44,ITGB2
CDKN1A	0.341	kinase			0.0302	APP,GRN,LGALS3BP,PTPRC
STAT4	0.235	transcription regulator			0.0306	C10orf54,FCER1G,HEXB,R3HDM1
IKZF1	-0.37	transcription regulator			0.0312	OPRK1,PRNP,TNFAIP8L2
morphine		chemical drug			0.0318	CCL3L3,GFAP,TLR2
(-)-arctigenin		chemical reagent			0.0318	APP
3,5-dihydroxyphenylglycine		chemical reagent			0.0318	APP
8-hydroxyguanine		chemical - endogenous mammalian			0.0318	CCL3L3
AATF	-0.106	transcription regulator			0.0318	APP
BDKRB1	1.751	g-protein coupled receptor			0.0318	CXCL6
CAPN2	0.002	peptidase			0.0318	GFAP
CD33		other			0.0318	APP
CD99		other			0.0318	PTPRC
CDP-choline		chemical - endogenous mammalian			0.0318	GFAP
Congo Red		chemical toxicant			0.0318	APP
EPB41	-0.134	other			0.0318	TNFRSF1A
KHDRBS1	-0.005	transcription regulator			0.0318	CD44
MGLL	0.077	enzyme			0.0318	APP
MMP13	0.048	peptidase			0.0318	CCL4
N-hexanoylhomoserine lactone		chemical - endogenous non-mammalian			0.0318	CXCL6
OGG1	-0.041	enzyme			0.0318	CCL3L3
PDE4B	-0.108	enzyme			0.0318	ITGB2
PPM1B	0.084	phosphatase			0.0318	CCL3L3
RAB7B	-1.088	peptidase			0.0318	CTSD
RNF17	-0.289	other			0.0318	SERPINA3
TEAD		group			0.0318	CD44
TNFRSF10A	-0.552	transmembrane receptor			0.0318	CD14
acetazolamide		chemical drug			0.0318	GUSB
aurintricarboxylic acid		chemical drug			0.0318	APP
blinatumomab		biologic drug			0.0318	CCL4
catumaxomab		biologic drug			0.0318	PDCD1
miR-219a-5p (and other miRNAs w/seed GAUUGUC)		mature microrna			0.0318	CD14
phlorizin		chemical - endogenous non-mammalian			0.0318	GFAP
BAX	0.152	transporter			0.0319	CTSD,CTSS
TRAF6	-0.033	enzyme			0.0319	IRF5,SERPINA3
adenosine		chemical - endogenous mammalian			0.0319	CX3CR1,ITGB2
ADORA2A	0.13	g-protein coupled receptor			0.0324	APP,CSF1R,PDCD1
CD5	-1.447	transmembrane receptor			0.033	CCL4,CD72
IL1R1	0.019	transmembrane receptor			0.033	CCL3L3,GFAP
SCAP	0.093	other			0.033	RDH11,STARD4
TGM2	-0.079	enzyme		1.964	0.0333	CX3CR1,FCER1G,ITGAX,TYROBP
CXCR4	-0.092	g-protein coupled receptor			0.0342	CD44,CD9
glucagon		biologic drug			0.0342	PLXDC2,ST14
docosahexaenoic acid		chemical drug			0.0344	APP,CD44,TNFRSF1A
HTT	0.08	transcription regulator			0.0345	APP,CD9,CSF1R,CTSD,GFAP,MPEG1,OPRK1,SERPINA3
NTRK2	-0.149	kinase			0.0353	APP,PYCARD
leukotriene D4		chemical - endogenous mammalian			0.0353	CCL3L3,CCL4
SYVN1	0.152	transporter			0.0357	APP,CD44,LGALS3BP
HDAC1	-0.079	transcription regulator			0.0357	CD44,CSF1R,MYO1F,PTPN6
estrogen receptor		group		-1.98	0.0362	CD44,CD68,FLNC,MSN
KRAS	-0.017	enzyme	Activated	2.2	0.0363	CD44,GFAP,GRN,HEXA,SERPINA3
IL7	-0.557	cytokine			0.0364	CCL4,PDCD1,TNFSF8
Calcineurin protein(s)		complex			0.0365	CTSV,DUSP14
CpG ODN 1668		chemical reagent			0.0365	CCL3L3,CCL4
GW3965		chemical reagent			0.0365	APP,CCL4
MMP9	-0.025	peptidase			0.0365	CCL3L3,CXCL6
(R-(R*,S*))-threonic acid		chemical drug			0.037	APP
16,16-dimethylprostaglandin E2		chemical - endogenous mammalian			0.037	CD44
ADAM21	-0.302	peptidase			0.037	KRT20
ASCL2	0.176	transcription regulator			0.037	CTSD
C6	0.184	other			0.037	CCL3L3
Cyclin D		group			0.037	CTSD
DVL1	0.188	other			0.037	APP
ECSIT	0.09	transcription regulator			0.037	CD44
ELN	0.107	other			0.037	NCF1
FZD5	-0.157	g-protein coupled receptor			0.037	CD14
GNA11	0.07	enzyme			0.037	CTSV
HAS2	-0.571	enzyme			0.037	CD44
KRT8	1.096	other			0.037	KRT20
NCR3		transmembrane receptor			0.037	CCL4
OPRD1	0.189	g-protein coupled receptor			0.037	APP
PLA2G2A		enzyme			0.037	CD44
SERPINA3	-1.479	other			0.037	APP
ULBP2		transmembrane receptor			0.037	CCL4
belnacasan		chemical drug			0.037	CCL3L3
bevacizumab		biologic drug			0.037	CXCL6
nicorandil		chemical drug			0.037	NCF1
rabeprazole		chemical drug			0.037	CCL3L3
selegiline		chemical drug			0.037	GFAP
tocilizumab		biologic drug			0.037	CCL4
UDP		chemical - endogenous mammalian			0.037	CCL4
zimelidine		chemical drug			0.037	SERPINA3
hemin		chemical - endogenous mammalian			0.0377	CCL3L3,GFAP
curcumin		chemical drug	Inhibited	-2.176	0.0379	APP,CD44,GFAP,TLR2,TNFRSF1A
n-nitrosomethylbenzylamine		chemical toxicant			0.0384	CD44,KRT20,MSN
Map3k7	-0.026	kinase			0.0389	CCL3L3,CCL4
isobutylmethylxanthine		chemical toxicant			0.0391	CD14,CD44,ITGB2
MAP2K1/2		group			0.0402	CCL3L3,CCL4
kainic acid		chemical toxicant			0.0405	APP,CSF1R,GFAP
NFATC2	0.06	transcription regulator			0.0413	CCL3L3,CX3CR1,TNFSF8
deferoxamine		chemical drug			0.0413	APP,CCL3L3,CCL4
TAZ	0.026	enzyme			0.0414	CD44,LCP1
ABCB1	-0.048	transporter			0.0422	APP
ABCC1	0.016	transporter			0.0422	NCF1
AMBP	-0.152	transporter			0.0422	TNFRSF1A
ATXN3	0.086	peptidase			0.0422	APP
B4GALT1	-0.041	enzyme			0.0422	CCL3L3
BACE1	-0.069	peptidase			0.0422	APP
CISH	0.376	other			0.0422	CSF3R
CXCR1	14.951	g-protein coupled receptor			0.0422	APP
DEK	-0.074	transcription regulator			0.0422	CSF3R
DIABLO	0.102	other			0.0422	PDCD1
ITGA4	-0.225	transmembrane receptor			0.0422	RAC2
MMP8	0.634	peptidase			0.0422	CCL3L3
PCBP2	0.09	other			0.0422	CSF3R
PTBP1	-0.055	enzyme			0.0422	SERPINA3
SOAT1	-0.032	enzyme			0.0422	APP
U1 snRNP		complex			0.0422	CCL4
ULBP1	-2.117	other			0.0422	CCL4
ZNF91	-0.013	transcription regulator			0.0422	FCGR2B
abatacept		biologic drug			0.0422	PDCD1
acrylamide		chemical toxicant			0.0422	OPRK1
ganglioside GM1		chemical - endogenous mammalian			0.0422	APP
mannan		chemical - endogenous mammalian			0.0422	TLR2
miR-150-5p (and other miRNAs w/seed CUCCCAA)		mature microrna			0.0422	CSF1R
miR-199a-3p (and other miRNAs w/seed CAGUAGU)		mature microrna			0.0422	CD44
miR-208a-3p (and other miRNAs w/seed UAAGACG)		mature microrna			0.0422	CD14
niflumic acid		chemical drug			0.0422	LILRB4
orlistat		chemical drug			0.0422	CCL3L3
palmitoyl-Cys((RS)-2,3-di(palmitoyloxy)-propyl)-Ala-Gly-OH		chemical reagent			0.0422	TLR2
fenofibrate		chemical drug			0.0423	APP,CSF1R,IRF8,PTPRC
OGA	0.019	enzyme		-1	0.0428	CXCL6,SLAMF9,ST14,STARD4
camptothecin		chemical drug			0.043	ANXA4,CD53,CXCL6,FCGR2B,LILRB4,PYCARD,TLR2
gentamicin		chemical drug		1	0.0433	C4A/C4B,CD9,CTSD,CTSV
ETS2	0.041	transcription regulator			0.0439	CSF1R,Tlr13
HOXD10		transcription regulator			0.0439	CD44,TNFSF8
IRF2	0.169	transcription regulator			0.0439	CTSS,IRF8
CIP2A	-0.105	other			0.0439	GPR183,S100A16
linoleic acid		chemical - endogenous mammalian			0.0439	APP,NCF1
EGF	0.169	growth factor		0.873	0.0448	CD44,CSF1R,CTSD,GFAP,NCF1,SERPINA3
promegestone		chemical drug			0.0452	CTSD,LGALS3BP
doxycycline		chemical drug			0.0452	ITGAX,TLR2
F2	0.568	peptidase		1.974	0.0455	CD44,CD68,NCF1,RAC2
methylselenic acid		chemical reagent			0.0461	CD44,KRT20,RDH11,TLR2
BTK	-0.339	kinase			0.0465	ITGAX,LILRB4
NFATC1	0.011	transcription regulator			0.0465	CX3CR1,PDCD1
OTX2	-0.116	transcription regulator			0.0465	SLC14A1,TRPM1
lipoteichoic acid		chemical - endogenous non-mammalian			0.0465	CD14,TLR2
8,9-epoxyeicosatrienoic acid		chemical - endogenous mammalian			0.0473	CD44
ACHE	0.005	enzyme			0.0473	SLC5A7
AP3B1	-0.033	transporter			0.0473	TNFRSF1A
APH1A	0.213	peptidase			0.0473	APP
Bcl9-Cbp/p300-Ctnnb1-Lef/Tcf		complex			0.0473	CD44
C7	0.111	other			0.0473	CCL3L3
C8		complex			0.0473	CCL3L3
C9	0.634	other			0.0473	CCL3L3
CD209	-14.323	other			0.0473	CCL4
CD53	-0.704	other			0.0473	KRT20
CTSZ	-0.594	peptidase			0.0473	LILRB4
Cu2+		chemical - endogenous mammalian			0.0473	APP
GUSB	-0.439	enzyme			0.0473	CTSV
IREB2	-0.125	translation regulator			0.0473	APP
Ighg2b		other			0.0473	APP
LAT2	-0.62	other			0.0473	CCL3L3
MEMO1	0.036	other			0.0473	CTSD
N(2)-(gamma-D-glutamyl)-meso-2,2'-diaminopimelic acid		chemical reagent			0.0473	ITGB2
NCSTN	-0.043	peptidase			0.0473	APP
OLFM4	0.003	other			0.0473	CCL3L3
PDYN	-0.14	transporter			0.0473	OPRK1
PIAS3	0.008	transcription regulator			0.0473	SERPINA3
PNPT1	-0.055	enzyme			0.0473	TNFRSF1A
PRDX1	-0.159	enzyme			0.0473	CD9
PTGES3	0.148	enzyme			0.0473	CTSD
PTMA		other			0.0473	CCL3L3
RUNX1T1	0.022	transcription regulator			0.0473	CSF1R
S100P		other			0.0473	CTSD
SARM1	0.107	transmembrane receptor			0.0473	CCL3L3
SERPINB2	0.409	other			0.0473	CD14
SLC30A3	0.445	transporter			0.0473	APP
TRG		other			0.0473	FCER1G
Z-DEVD-FMK		chemical - protease inhibitor			0.0473	FCER1G
brimonidine		chemical drug			0.0473	GFAP
domoic acid		chemical toxicant			0.0473	GFAP
miR-224-5p (miRNAs w/seed AAGUCAC)		mature microrna			0.0473	CD53
midazolam		chemical drug			0.0473	ITGB2
mir-137	-0.007	microrna			0.0473	APP
pargyline		chemical drug			0.0473	GFAP
pepstatin		chemical - protease inhibitor			0.0473	CD9
racemic flurbiprofen		chemical drug			0.0473	APP
theophylline		chemical drug			0.0473	GFAP
voltage-gated calcium channel		complex			0.0473	PTPRC
12-(3-adamantan-1-yl-ureido) dodecanoic acid		chemical reagent			0.0478	PYCARD,TNFRSF1A
MAP3K7		kinase			0.0478	CD14,CXCL6
tributyrin		chemical drug			0.0478	CXCL6,DUSP14
MAPT	0.031	other			0.0483	APP,ARL11,GFAP,PRNP
alitretinoin		chemical drug			0.0488	APP,Ccl6,CD14
MITF	0.027	transcription regulator			0.0496	CD44,SLC14A1,TRPM1
vorinostat		chemical drug			0.0496	CTSD,GRN,TNFRSF1A
troglitazone		chemical drug		-1.987	0.146	CXCL6,KRT20,NCF1,TBXAS1
